# Supplementary material for: Kalirin-RAC controls nucleokinetic migration in ADRN-type neuroblastoma
Source: Life Sci Alliance. 2021 Mar 3;4(5):e201900332. doi: 10.26508/lsa.201900332 (PMC8017594; doi:10.26508/lsa.201900332)
Supplement: Supplementary file 6 [file LSA-2019-00332_Table_S1_Table_12.xls]

## Sheet: DCX-KD, LIS1-KD DEGs
DCX-KD		LIS1-KD						Genes encoding MES- and ADRN-specific TFs and potentially regulatable by DCX(KD)
GeneName	LOGFC_mean	GeneName	LOGFC_mean					TF	LOGFC_mean
HIST1H1E	-1.81515	SRL	-1.93678	LOGFC, log2-transformed fold change				ETS1	0.635982	MES TF
HIST2H2AC	-1.80883	HIST2H3D	-1.65478					JUN*	-0.649521	ADRN TF
SNORD3B-1	-1.77293	MAMDC2-AS1	-1.27999					WWTR1*	0.536374
RNU4-1	-1.75342	SCARNA2	-1.21469					MTF1*	0.445538
SNORA73B	-1.74123	RPRM	-1.16689					SOX9*	0.758082
RPPH1	-1.71863	RPPH1	-1.12796					ETV6*	0.531042
HIST1H1C	-1.64503	RNU1-28P	-1.11184					KLF12*	0.477302
RN7SK	-1.64286	NACC2	-1.06211					NOTCH2*	0.486433
RNU4-2	-1.63514	FLNC	-1.03992					GATA3*	0.782788
RN7SL2	-1.61741	CGN	-1.0352					SOX11*	0.510837
HIST1H2AE	-1.6079	CDH6	-1.02755					HAND2*	-0.441078
RNU12	-1.5806	NES	-1.01411					* SE-associated TFs identified by Boeva et al., 2017 and van Groningen et al., 2017
SNORA71D	-1.5773	DUSP27	-1.01104
HIST1H2AG	-1.5414	ABCB6	-1.00164					Correlation analysis (excerpts from gene correlation graphs extracted from the R2 database (www.r2.amc.nl)
HIST1H4D	-1.53868	SAFB	-0.999431					GeneName(probe)	GeneName(probe)	R	p-value
RN7SL3	-1.52633	SYNPO2	-0.978245					FOSL2* (A23_P343671)	ETS1(A24_P751074)	0.465	4.9e-28
MIR3609	-1.51919	FRMPD1	-0.959569					PHOX2B*(A23_P213228)	ETS1(A24_P751074)	-0.087	0.052
RN7SL1	-1.51693	CPSF1	-0.941802					* SE-associated TFs identified by Boeva et al., 2017 and van Groningen et al., 2017
HIST2H2BE	-1.49955	ARHGEF3	-0.940835
RPRM	-1.47462	PAFAH1B1(LIS1)	-0.936355
HIST2H2BF	-1.47378	STEAP3	-0.904705
RNVU1-9	-1.4621	MRC2	-0.900806
RN7SL4P	-1.45295	RP11-316M21.7	-0.886169
RNU6ATAC	-1.43266	TEF	-0.885204
HIST1H3D	-1.40453	CSTB	-0.883271
HES6	-1.40355	GRM4	-0.876386
HIST1H2BL	-1.39214	BTG2	-0.855796
PPIAP22	-1.38747	ZNF32-AS2	-0.842797
RNU1-2	-1.38695	UBE2Q2P3	-0.841859
EDF1	-1.38127	LDB3	-0.839669
TUBA1B	-1.37383	CAPZB	-0.83501
CA11	-1.37229	PGM2L1	-0.832583
INHBE	-1.36945	PPIC	-0.828767
THOP1	-1.34831	RP11-183M13.1	-0.821111
SLC25A1	-1.34629	CACNA1H	-0.814661
CYC1	-1.34146	AMOTL2	-0.807389
RNASEH2A	-1.33839	PKD1	-0.805544
NUDT1	-1.33719	RNU1-27P	-0.804563
DCX	-1.33201	CHST15	-0.800674
HIST1H2AI	-1.32026	PPP2R2B	-0.794477
DLL3	-1.30864	GPRC5C	-0.792875
SCARNA2	-1.30484	ARID3B	-0.79107
MRPS26	-1.30423	TRAPPC1	-0.789911
FARSA	-1.30037	NSUN5P1	-0.788943
HIST2H3D	-1.30023	FN3K	-0.782509
DDX39A	-1.29734	SIX1	-0.773828
RPS19	-1.29474	ME3	-0.770729
BIN1	-1.29226	PITPNM3	-0.770323
PCBP4	-1.29117	ALPK2	-0.757183
HIST1H4B	-1.28834	RPA1	-0.756352
C9orf114	-1.27695	SDF4	-0.753684
SNORA74B	-1.27618	OCRL	-0.749862
HIST1H2BD	-1.27536	ZDHHC11B	-0.749618
SLC25A39	-1.27304	SDHC	-0.749103
KLHDC8B	-1.27277	STX3	-0.742751
RPL18	-1.2712	DGKB	-0.742233
RNY1	-1.26998	ARHGAP36	-0.741119
ORMDL3	-1.26997	TBC1D25	-0.737903
HIST3H2BB	-1.26876	GAB2	-0.737681
PQBP1	-1.26797	STMND1	-0.735178
SLC38A5	-1.26738	PPIAP29	-0.734897
FAU	-1.26187	TOLLIP	-0.728371
ALKBH4	-1.25516	TBL3	-0.718673
PRMT1	-1.24975	HSPB1	-0.718256
RBM10	-1.24773	ACSL6	-0.71727
KCNQ2	-1.24333	PPP1R37	-0.717184
MRPL23	-1.24325	PSMC5	-0.715353
NCAPH2	-1.23636	GPATCH4	-0.714859
ACADVL	-1.23489	FAHD2B	-0.714315
BSG	-1.23334	BLOC1S3	-0.710825
PGAM5	-1.23156	ZHX2	-0.708676
RPL19	-1.23115	PIEZO1	-0.706682
ALYREF	-1.22973	LL22NC03-N14H11.1	-0.700331
TMSB10	-1.2287	NPR2	-0.698965
FOXO4	-1.2283	TSACC	-0.696176
NAT9	-1.22829	AARSD1	-0.695278
MDK	-1.22599	HNRNPA1	-0.691159
SCARNA21	-1.22595	SAFB2	-0.690901
ADPRHL2	-1.2257	GABPB1	-0.690739
MRPL55	-1.22395	APBB3	-0.690151
LINC00338	-1.22351	MAPK4	-0.68504
IGSF1	-1.22293	ZBTB7B	-0.684908
TCEB2	-1.22097	SCEL	-0.679495
TUFM	-1.21791	AC012307.3	-0.679244
UBA52	-1.2171	RNVU1-15	-0.678706
YIF1B	-1.21708	RP4-773A18.4	-0.674268
UQCRC1	-1.21527	RP11-263K19.4	-0.66692
RPS15	-1.20979	KIF1A	-0.666401
TROAP	-1.20955	CNTNAP1	-0.664809
IMPDH2	-1.20826	RPSAP54	-0.664497
CD2BP2	-1.20723	STAG3L5P	-0.663651
SNORD3A	-1.20703	RPL28	-0.660976
CUEDC2	-1.20109	NUTM2G	-0.660177
MCM7	-1.20069	WASH3P	-0.659256
HIST1H3H	-1.20002	CSMD2	-0.655926
AMOTL2	-1.19888	CADM1	-0.654931
COX8A	-1.19778	LENG8	-0.653435
AIP	-1.19703	YPEL4	-0.652209
RPL8	-1.19458	AIFM1	-0.650747
RNVU1-18	-1.18931	DNMT3A	-0.650013
CPSF1	-1.17844	FDXR	-0.647681
MFNG	-1.17749	NRBP1	-0.647065
CTC-338M12.2	-1.17583	ARHGAP9	-0.646172
WFIKKN2	-1.17323	IL17RD	-0.644317
DBN1	-1.17221	ZCCHC24	-0.641913
PIH1D1	-1.17079	ENGASE	-0.640182
RPL18A	-1.17047	EPB41L4B	-0.63995
TMEM256	-1.1681	C10orf2	-0.636269
UBE2S	-1.16798	MKNK1	-0.636014
CDKN1A	-1.16553	UCP2	-0.63357
RUVBL2	-1.16449	USP36	-0.632987
FAM50A	-1.16289	TTYH2	-0.632635
SNORA74	-1.16132	C20orf24	-0.632285
COX4I1	-1.15783	ABHD16A	-0.63205
GRK6	-1.15733	NCLN	-0.630214
RPS28	-1.15445	NOMO2	-0.625165
DCXR	-1.15333	RP11-29H23.5	-0.622723
RPS9	-1.15312	RP11-757F18.5	-0.621839
DUS1L	-1.15261	HRC	-0.621813
ROMO1	-1.14647	DNTTIP1	-0.620209
FAM64A	-1.14528	HCCS	-0.61839
RNU1-1	-1.14163	MBD3	-0.618066
MYO18A	-1.13772	IGFBP4	-0.616451
CPT1C	-1.13188	CTB-175E5.7	-0.615937
EEF2	-1.13083	CAMTA2	-0.615633
DOK1	-1.12931	PELO	-0.615286
CCDC167	-1.12676	CDKN1C	-0.614114
C12orf52	-1.1263	TRIM17	-0.612058
B4GALT3	-1.12471	PCDH12	-0.610409
LMNB2	-1.1246	NOMO1	-0.610022
ALDOA	-1.12082	ANAPC2	-0.609402
PTGES2	-1.12006	C8orf58	-0.609128
RPS6KB2	-1.11912	NSF	-0.607676
ZBTB7B	-1.11866	RPUSD4	-0.605068
AURKB	-1.11819	TPPP	-0.603592
PFKL	-1.11659	ARHGEF1	-0.602438
ZNF511	-1.11582	AC022154.7	-0.60122
CENPB	-1.1156	ATP1A1	-0.600389
INPPL1	-1.11518	SEC24D	-0.597902
ENO3	-1.11438	LINC00893	-0.597485
NPRL2	-1.11351	ACOT7	-0.596967
NEURL4	-1.1113	SUPT6H	-0.594256
BTBD6	-1.1088	SRP68	-0.593128
DUSP26	-1.10807	PLIN3	-0.592952
CACNA1H	-1.10769	ARHGEF28	-0.591664
OGDHL	-1.1074	MOV10	-0.591032
YIF1A	-1.10241	C19orf54	-0.589286
PGF	-1.10224	CADM4	-0.588641
HIST1H2BN	-1.09959	TP53INP2	-0.588082
CDC20	-1.09942	SEMA4G	-0.586323
ARFGAP1	-1.09803	SSBP3	-0.58537
DVL2	-1.09745	C3orf52	-0.585078
TPI1	-1.09589	NBPF16	-0.584998
PLEKHG4	-1.09531	SULT4A1	-0.584801
CDC37	-1.09196	POLE	-0.583553
RPS2P46	-1.0898	ABHD17A	-0.58118
WBSCR22	-1.08585	KDM6B	-0.580215
MRC2	-1.08439	RMDN3	-0.579216
H19	-1.08282	DMAP1	-0.577302
RPL13A	-1.07935	MORF4L1P1	-0.574612
C19orf48	-1.07875	TRIM54	-0.57411
WDR90	-1.07861	PTP4A3	-0.57411
PRDX5	-1.07821	IGF2R	-0.574106
SNORD15B	-1.07803	GFPT2	-0.571762
HIST1H3B	-1.07732	HBEGF	-0.570667
PKD1	-1.07568	RNU7-57P	-0.570507
HDGFRP2	-1.07523	MAN2B2	-0.570156
SNORA23	-1.07484	GPSM1	-0.569516
TEX264	-1.07265	ISL1	-0.56948
RAB34	-1.07126	AP000593.7	-0.569258
PPP2R4	-1.06836	DAB2IP	-0.569032
BABAM1	-1.0666	CHTF18	-0.568809
CCDC137	-1.06536	RP11-849F2.5	-0.568584
LLGL1	-1.06509	NDUFA6-AS1	-0.568108
KIAA0195	-1.06376	THRSP	-0.567038
CALM3	-1.06355	PSMC3IP	-0.566945
DHX37	-1.06172	NNAT	-0.564955
TEF	-1.06161	MFSD10	-0.56286
HIST1H2AK	-1.06137	SGSH	-0.561655
FLNC	-1.06134	TNNT2	-0.561021
AAMP	-1.06127	LPPR4	-0.559957
RALGDS	-1.05781	PPM1H	-0.559003
C16orf59	-1.05672	RP11-6B6.3	-0.558728
RNVU1-15	-1.05543	SLC12A7	-0.55507
PBXIP1	-1.05508	MAST1	-0.55428
AP4M1	-1.05104	LRRC3B	-0.552944
TUBA4A	-1.05091	DDHD2	-0.552289
RNVU1-6	-1.05067	TSPYL2	-0.551579
POR	-1.04893	C10orf35	-0.551023
CENPT	-1.04752	SPSB2	-0.550419
ATXN7L3	-1.04675	NXPE3	-0.54984
LEPREL4	-1.04591	DMPK	-0.549829
LRRC20	-1.04583	WNK4	-0.549798
NTRK1	-1.04566	ACOT11	-0.549225
MAN2C1	-1.04548	FAM212B	-0.547985
ATP5I	-1.04431	AP5Z1	-0.547471
2009-09-01	-1.04403	C11orf68	-0.546046
ZMYND19	-1.04332	NCOA5	-0.54571
BRSK1	-1.04146	TAF13	-0.545364
RP11-343H5.4	-1.04096	NUMBL	-0.544804
TRAF4	-1.03824	SRPX2	-0.542217
HYAL2	-1.03423	DKFZP761J1410	-0.542178
FAM129B	-1.03399	TWF1	-0.541682
TSPAN12	-1.03257	NOV	-0.53718
NSUN5	-1.03065	MIR4435-1HG	-0.536839
BAP1	-1.03025	SEMA3D	-0.536274
PHPT1	-1.02921	RP11-170L3.4	-0.534028
SPC24	-1.02863	RP11-473M20.16	-0.532648
NOC2L	-1.02858	RPLP1	-0.531864
ARMC6	-1.02846	AMOT	-0.531805
SNORA84	-1.02545	APLP2	-0.531543
EIF3G	-1.02534	RP11-169K16.9	-0.531393
MRPL14	-1.02533	PSKH1	-0.530883
UBC	-1.02466	ADAMTS1	-0.530559
RNU5A-1	-1.0237	CACFD1	-0.529414
LRWD1	-1.02247	RUSC1-AS1	-0.528914
WRAP53	-1.0218	HERC5	-0.528628
DDIT3	-1.02137	PTGES3L	-0.527436
CKB	-1.02128	COLGALT2	-0.525717
VKORC1	-1.021	RP11-638I2.2	-0.525218
U2AF2	-1.01956	SLC23A1	-0.52387
RCOR2	-1.01737	UFC1	-0.523626
MYOG	-1.01572	CTSL	-0.521503
LZTR1	-1.01562	HNRNPA1L2	-0.521142
PWP2	-1.01351	HAND1	-0.520979
LINC00963	-1.01219	HM13-IT1	-0.520869
SLC4A2	-1.01161	ITGB1BP2	-0.520281
NDUFV1	-1.01029	COL17A1	-0.51912
UQCR11	-1.00831	ADAP2	-0.518675
PREB	-1.00733	RP11-635N19.2	-0.518428
TK1	-1.00681	ALKBH6	-0.517233
STX10	-1.00658	KIF5A	-0.517071
GAPDH	-1.0057	RPL7AP65	-0.517017
PDZD4	-1.00468	LRRC71	-0.514638
RP11-573D15.9	-1.00466	LRRC46	-0.514223
NMB	-1.0046	SZRD1	-0.514171
RNU11	-1.00418	ZNF707	-0.514105
TMEM9	-1.004	LAMA1	-0.514031
COMT	-1.00336	RP11-755F10.3	-0.513894
CCDC130	-0.999492	SGPL1	-0.513504
GUK1	-0.998613	C1QL1	-0.513385
SNX22	-0.996631	FAM229A	-0.513048
PPP4C	-0.995323	LYSMD2	-0.510187
B4GALNT4	-0.994551	AP006216.10	-0.509503
ECSIT	-0.994408	WDR59	-0.509316
AKT1	-0.993783	SH3GL1	-0.507587
IGFBP2	-0.990307	CLCN6	-0.50718
VPS16	-0.990004	TMEM91	-0.506438
ESRRA	-0.98918	TSPAN11	-0.505553
NT5DC2	-0.988112	LAMC1	-0.504545
2005-09-01	-0.987677	KRBA2	-0.504347
AP1S1	-0.986934	SLC9A1	-0.504246
E2F1	-0.986534	MPDZ	-0.498799
MGAT4B	-0.983987	LONRF3	-0.498749
RNF40	-0.983815	BRPF3	-0.498425
UQCR10	-0.980824	NASP	-0.496869
RECQL4	-0.980558	RNU1-60P	-0.495151
SYP	-0.980359	MYH9	-0.492748
STK11	-0.979992	DNAJC7	-0.492351
RAB26	-0.978707	SLITRK2	-0.492263
PRKCSH	-0.978625	TBC1D20	-0.491327
RPS2	-0.978553	ATXN2L	-0.490545
PKDCC	-0.977955	PPARD	-0.490485
MRPL28	-0.977783	SLC26A4	-0.48785
DHPS	-0.977674	DGCR6L	-0.485609
GADD45GIP1	-0.977604	YTHDF1	-0.485227
HMOX2	-0.977543	RBM12B-AS1	-0.484554
ARFIP2	-0.977272	SCN1B	-0.483715
CDC34	-0.976926	RP5-886K2.3	-0.482053
MRPS18B	-0.976015	AC012074.2	-0.481052
CNN2	-0.975791	DHRS13	-0.480872
RPS21	-0.97567	COL13A1	-0.48076
APOA1BP	-0.975184	NELFCD	-0.480152
SELENBP1	-0.974287	MINOS1	-0.479504
CSRNP1	-0.974159	RP11-45F15.1	-0.477517
NOP2	-0.973973	RP1-90J20.11	-0.47507
SWI5	-0.973479	PTK2B	-0.474935
LONP1	-0.973164	PRDX3P2	-0.474584
ZBTB48	-0.972517	AC141586.5	-0.474533
RPS16	-0.972337	PLXNA3	-0.474529
AC103965.1	-0.971556	SLC6A8	-0.474517
SMG5	-0.970975	NOMO3	-0.474436
MUC19	-0.97037	NPR3	-0.473759
MYO1C	-0.969235	ACADSB	-0.472814
RPUSD2	-0.968946	PIH1D2	-0.472521
FASN	-0.968627	M1AP	-0.472508
EMD	-0.96735	Y_RNA	-0.470942
THRA	-0.966903	RGL1	-0.470468
RNVU1-14	-0.965083	RP11-894P9.1	-0.469599
MMP11	-0.964751	UBE2Q1-AS1	-0.469479
CLUH	-0.963499	POLR2J4	-0.468997
MYEOV2	-0.96096	LINC01011	-0.468004
PCED1A	-0.960525	MIR4482-1	-0.467095
GPS1	-0.960463	BYSL	-0.466671
FKBP10	-0.959913	LRP4-AS1	-0.466407
PACSIN3	-0.958744	LPCAT4	-0.465879
HIST4H4	-0.958074	EIF4ENIF1	-0.465613
NDUFS6	-0.958001	RP11-350J20.5	-0.465285
BRAT1	-0.957386	AGER	-0.465201
NDUFS8	-0.955469	RP11-649A18.5	-0.464626
TARS2	-0.951621	AC004797.1	-0.462989
DDX54	-0.948911	ELL2	-0.462868
RNU1-4	-0.948374	DDX27	-0.462729
STAG3L5P	-0.947713	LARGE	-0.462377
GLTSCR2	-0.944197	AHNAK	-0.462303
SNHG7	-0.943649	RAB24	-0.461857
KEAP1	-0.943627	ANKRD13D	-0.461038
MOGS	-0.943245	VCL	-0.460724
ALDOC	-0.943133	PEX5	-0.460372
MEA1	-0.942587	NAGK	-0.459878
AKAP8L	-0.94177	LAMP2	-0.459201
OS9	-0.941535	TOB2	-0.458333
PLD2	-0.941495	AC073479.1	-0.458237
MED22	-0.940457	RASSF3	-0.458014
SNORA34	-0.939985	NOP16	-0.457833
PRADC1	-0.939575	TBC1D30	-0.454214
KLHL25	-0.93943	SPRYD7	-0.453867
IMPDH1	-0.938771	POLR3K	-0.453003
MYBL2	-0.938325	SYN3	-0.45274
ARHGEF25	-0.938318	RP11-849F2.8	-0.451329
PDRG1	-0.938233	VAMP2	-0.451323
C6orf47	-0.937719	PNN	-0.450655
PSAP	-0.936253	ZNF740	-0.450488
REPIN1	-0.936196	CDK11B	-0.449925
NEU1	-0.936175	NPIPB9	-0.448112
MCAT	-0.935817	ATN1	-0.447792
P4HA2	-0.935472	HNRNPA1P10	-0.447258
NADK	-0.934366	SEC16A	-0.445309
REEP2	-0.933159	MORF4L1	-0.44414
C7orf43	-0.932846	ZNF786	-0.444002
MRPS18A	-0.932594	DGKG	-0.443862
CCDC12	-0.930393	SRSF5	-0.443486
MRPL24	-0.930223	GUSB	-0.443413
TIMM44	-0.929331	ARF3	-0.442404
THAP7	-0.929102	AC097461.4	-0.441509
POLD1	-0.928243	HHLA3	-0.441049
MAPK8IP1	-0.926745	LL21NC02-1C16.2	-0.440975
TRAP1	-0.925233	RP11-1023L17.2	-0.440557
MRPL41	-0.92376	RP5-1007G16.1	-0.440389
TMED9	-0.921842	ADAM11	-0.439948
RPS14	-0.92066	AC090587.2	-0.439434
CHMP1A	-0.920609	ING2	-0.439215
SURF2	-0.920353	TSSK3	-0.438933
SCN1B	-0.91986	FAR1-IT1	-0.438573
ETHE1	-0.919432	PRCD	-0.438531
SLC39A7	-0.919408	MAST2	-0.438241
RNF17	-0.918843	GPAM	-0.437649
RAD23A	-0.918798	DYNC1I2P1	-0.437586
CHAC1	-0.918577	ARHGEF7	-0.437292
SQSTM1	-0.918478	KCTD10	-0.437024
SIRT2	-0.918427	CHERP	-0.436705
NBEAL2	-0.918268	RP3-522J7.5	-0.436242
ICT1	-0.916907	SSH1	-0.435009
QARS	-0.91645	FZD2	-0.434258
ACOT7	-0.916081	EBF2	-0.433859
GCDH	-0.915173	DMGDH	-0.433371
ITPK1	-0.914949	MEF2D	-0.433126
LZTS1	-0.914035	AP000253.1	-0.432531
KIF1A	-0.912416	DCUN1D3	-0.432485
ARPP21	-0.911839	RP11-632K21.3	-0.432469
PAF1	-0.91141	NBPF20	-0.432444
SBF1	-0.910735	KRT18P7	-0.432325
ASF1B	-0.910718	RAG1	-0.429968
AARS	-0.908466	CTD-2525I3.3	-0.429728
PAFAH1B3	-0.907711	RP11-650L12.1	-0.428174
PKN1	-0.907563	BCL2L2	-0.428143
SGTA	-0.907068	snoU13	-0.427343
NELFB	-0.906924	RP11-488L18.10	-0.427034
C19orf25	-0.906366	HNRNPH1	-0.426797
RANGAP1	-0.906305	NOB1	-0.4264
PAFAH2	-0.906277	LL22NC03-N27C7.1	-0.426295
RP4-758J18.2	-0.905004	RP11-705O1.8	-0.426258
CDK16	-0.904318	RIPK1	-0.425372
ITPRIPL1	-0.902737	RP11-529F4.1	-0.425152
DHX38	-0.902567	NPRL3	-0.425054
PMVK	-0.901843	RN7SL751P	-0.424327
IDH3G	-0.901117	SYNM	-0.424264
DHCR7	-0.901027	SLC25A44	-0.423117
GPKOW	-0.900786	DUSP28	-0.422172
RABL6	-0.900386	IPPK	-0.421707
RPP25L	-0.899345	SPARC	-0.421594
EBP	-0.899249	RP11-58A11.2	-0.421557
SRRT	-0.89802	TPRG1L	-0.421418
CRABP2	-0.896986	CTD-2561J22.2	-0.420396
RPL23A	-0.896939	PCOLCE2	-0.420142
PTOV1	-0.896785	LINC00925	-0.420107
NCS1	-0.895553	MSI1	-0.419937
RNU1-28P	-0.89555	RPS6KL1	-0.419455
ZNF316	-0.895047	EPDR1	-0.419228
RPL14	-0.894686	GMFB	-0.418836
TMSB4XP8	-0.89452	RP11-395G23.3	-0.418661
ZBTB47	-0.894414	PPIP5K1	-0.418292
CDK5RAP3	-0.893735	TUBB8P1	-0.418221
RGL2	-0.893518	C10orf10	-0.417966
FLOT2	-0.893173	CPA2	-0.416294
SUPT5H	-0.893126	DDX21	-0.416116
KCNK5	-0.89158	PAPPA2	-0.414591
RHOT2	-0.891347	RP11-255A11.21	-0.414183
SCRN2	-0.889933	ADAM9	-0.414178
RASL10B	-0.888685	BRD8	-0.413159
ANXA2	-0.888667	TXNRD2	-0.412318
PCNXL3	-0.887683	OSTM1	-0.411975
BTG2	-0.88569	ZNF536	-0.410963
NCLN	-0.885289	YOD1	-0.410605
KCTD2	-0.885286	UNGP3	-0.410079
ABCA3	-0.884865	ULK4P2	-0.409723
SNORA7B	-0.88486	EFTUD2	-0.409162
NUDT16L1	-0.884756	PHLPP2	-0.40894
NTMT1	-0.884692	RP11-485G7.6	-0.408604
RPS6KA1	-0.884435	SAMM50	-0.407871
POC1A	-0.883918	SHISA2	-0.407823
PCYT2	-0.883574	EIF2S3	-0.407531
SLC26A6	-0.883163	RP11-216L13.19	-0.407239
TNIP2	-0.882523	OAZ2	-0.406654
CSNK1G2	-0.881954	RP11-401A10.2	-0.406117
SHISA5	-0.881632	EGFL8	-0.406002
ATG9A	-0.881551	RP11-849F2.7	-0.40564
POLR2L	-0.881103	SNORA36B	-0.405148
GRIPAP1	-0.880502	MROH1	-0.40197
DPP9	-0.879917	UGDH	-0.401537
ZDHHC18	-0.879833	RP11-29H23.4	-0.401455
KRBA1	-0.879515	SPTSSA	-0.401021
NABP2	-0.879392	BVES	-0.400515
DGAT2	-0.878765	PPP1R12C	-0.400379
NR2F6	-0.878408	COMMD7	-0.39724
FLII	-0.878319	BCL2L2-PABPN1	-0.397155
NAGLU	-0.878128	ADAMTS4	-0.39646
PODXL2	-0.877461	ARFGEF2	-0.396435
BAIAP2-AS1	-0.8774	RP11-84C13.1	-0.39634
CD151	-0.876425	EDEM1	-0.396013
NDUFB10	-0.87588	RHOBTB1	-0.395866
C19orf10	-0.874792	PKNOX2	-0.395743
DNAJC5	-0.874334	ABCB1	-0.395285
STK25	-0.872719	RP11-983P16.2	-0.394823
ACOT2	-0.872394	HDHD1	-0.394229
DLG4	-0.872277	RP11-672L10.6	-0.393174
TRAF2	-0.872157	PARP2	-0.392049
AVPI1	-0.872137	RP11-318L16.6	-0.391494
CXXC1	-0.872071	DNAJC5G	-0.391494
FASTK	-0.871725	C20orf144	-0.391469
CDIP1	-0.871374	ZNF365	-0.391383
PCBD1	-0.871082	GOLGA6L4	-0.391346
ATP8B2	-0.869851	TEX14	-0.391209
FSD1	-0.868162	RP11-235E17.4	-0.389466
IL4R	-0.867876	LLNLR-246C6.1	-0.389247
CPSF3L	-0.867778	RRN3	-0.389172
RPL37	-0.867436	PITRM1-AS1	-0.388362
METTL7A	-0.867011	CCDC149	-0.38833
PPP2R2B	-0.865484	EMC7	-0.38774
ERAL1	-0.86467	ZNF888	-0.387725
TNNT2	-0.864478	CHST8	-0.385821
VPS51	-0.864372	HNRNPH2	-0.385345
RP11-183M13.1	-0.86421	RP11-809N15.2	-0.385088
SCARNA1	-0.863726	CTD-3110H11.1	-0.383463
PNP	-0.861815	ISOC2	-0.383317
GBA2	-0.861773	MTMR9	-0.383003
TRIP6	-0.861218	CTC-321K16.4	-0.382583
SLC29A1	-0.861048	RP11-1114A5.5	-0.382094
CNPPD1	-0.860726	UGT3A2	-0.381971
PIGO	-0.860572	RP11-219B4.3	-0.381709
MED18	-0.860237	MCOLN1	-0.381654
RPS12	-0.8602	ARID4B-IT1	-0.380601
GALE	-0.860121	JUN	-0.379738
FHOD1	-0.858976	KDELR2	-0.379529
TMEM223	-0.858357	IBA57	-0.379205
MAP4K2	-0.858342	UBE2F	-0.379072
CSNK1E	-0.85796	KMT2D	-0.378437
TESC	-0.857505	SNORA55	-0.378348
CLK3	-0.857156	TRIM3	-0.377543
MOCS1	-0.857137	RP11-66N24.4	-0.37631
RNU5B-1	-0.856188	SHOC2	-0.375755
FANCE	-0.855991	PEA15	-0.375639
SCYL1	-0.855757	FZD4	-0.375393
CCDC142	-0.85413	SNORA59B	-0.375214
PTK7	-0.853848	DNAH10	-0.375028
EIF3D	-0.853337	TECPR2	-0.374767
MAZ	-0.85299	RHOA	-0.374718
TRMT2A	-0.852496	RSAD1	-0.374094
VPS28	-0.852275	GOSR2	-0.373553
CTD-2031P19.4	-0.852168	EZH2	-0.372736
FBXW5	-0.852118	FAM65A	-0.37262
NECAB3	-0.851642	NALCN	-0.372165
CCDC134	-0.85137	MYO10	-0.371779
NARFL	-0.850839	ZCCHC10	-0.371734
TAF6	-0.850415	EIF4E2	-0.370883
FDPS	-0.850311	MRS2	-0.370228
SHF	-0.85027	GRIN2C	-0.370197
IER2	-0.850203	MIR3941	-0.370142
ARMC7	-0.850064	SPHK2	-0.370025
RPS19BP1	-0.849358	RP11-773H22.4	-0.369969
GTF2IRD1	-0.848939	NME1-NME2	-0.369536
POLR2E	-0.848664	SLC12A4	-0.369059
TSSC4	-0.847197	SYT2	-0.368849
RAB35	-0.847052	ZRSR2	-0.368496
PPP1R15A	-0.846558	RP11-6N17.4	-0.36821
CKS1B	-0.845857	SNHG3	-0.366843
MTCH1	-0.84541	SSB	-0.366219
RXRB	-0.844671	MRPL46	-0.365879
ARHGAP36	-0.844548	FOSB	-0.365574
USP19	-0.844508	LYN	-0.36522
SIGMAR1	-0.844499	FRMD4A	-0.364814
FANCG	-0.844094	UBAP2L	-0.364552
AFMID	-0.844039	CTPS1	-0.364535
UNC119	-0.843851	PABPN1	-0.363923
FRMD8	-0.84377	GPX2	-0.363808
ACTR1B	-0.843608	ATP5L2	-0.363602
NFATC4	-0.843297	AL662800.1	-0.36351
CTD-2651B20.7	-0.841928	PCNT	-0.363488
APBB1	-0.841564	RN7SL431P	-0.362253
GAMT	-0.841506	RP11-16O9.2	-0.362232
ENO1	-0.841288	NIN	-0.361128
SNORA76	-0.840813	SNORA81	-0.360896
SLC27A4	-0.840755	TMEM198B	-0.360751
TMEM161A	-0.840608	SLC7A7	-0.360639
CCDC71	-0.840195	PHYH	-0.360229
ZNF672	-0.840009	BTN3A3	-0.358528
MINK1	-0.839964	AGO4	-0.357157
AGAP3	-0.839583	SPECC1	-0.356937
RIC8A	-0.839275	THSD7B	-0.356819
MAP7D1	-0.838419	MTHFD1L	-0.356612
PSMB5	-0.838184	BBS1	-0.356544
RP11-57A19.2	-0.837972	OR7E38P	-0.356108
LOXL1	-0.837183	MIR5581	-0.355996
SDHA	-0.836399	DDX42	-0.355945
BCAP31	-0.836349	TRIM25	-0.355617
CCBL1	-0.835584	CTA-972D3.2	-0.355529
MAPK12	-0.83537	TMC3	-0.35375
ALPK2	-0.835279	MTG1	-0.353742
SPSB4	-0.834604	RP11-248J18.3	-0.353672
C17orf70	-0.834595	RP11-13N13.2	-0.353581
AP2M1	-0.83456	RP11-708J19.1	-0.3535
CLPP	-0.834176	RP11-385D13.1	-0.353472
MFSD10	-0.834161	GCSH	-0.353345
UBL4A	-0.833095	AL136531.1	-0.35334
THOC3	-0.832851	AC009403.2	-0.353174
CSNK2B	-0.832324	TCHP	-0.352752
SNHG3	-0.831979	ZNF330	-0.352374
ATF4	-0.831776	SLC2A11	-0.352039
CAMKK1	-0.830967	PER1	-0.351889
MGAT3	-0.830559	CHCHD7	-0.351856
PHRF1	-0.82936	RP11-268P4.4	-0.351513
ATG9B	-0.829229	RIMBP2	-0.350828
KCNH2	-0.828283	AGA	-0.350772
H1FX	-0.828045	ILF3	-0.350664
DDAH2	-0.827991	DYNLL2	-0.350407
APEX2	-0.827847	PAAF1	-0.350183
SLC39A1	-0.8265	POLG2	-0.349937
MED19	-0.825988	GIT2	-0.34926
DUSP27	-0.825443	ZMAT4	-0.349221
ESYT1	-0.82522	RAD51-AS1	-0.349188
AIMP2	-0.824583	IRF9	-0.348265
GAK	-0.823546	RP13-753N3.1	-0.347844
HOOK2	-0.822907	AP003068.6	-0.347265
COPG1	-0.822801	PML	-0.345506
PSME1	-0.822777	AC009473.1	-0.345275
GTF2F1	-0.822716	RP11-480A16.1	-0.345206
ACP2	-0.822415	GOLM1	-0.345205
ACSF2	-0.822319	KBTBD8	-0.344933
MAPK8IP3	-0.822154	OTUD3	-0.344721
GPRC5C	-0.821851	CCNL2	-0.34442
DUS3L	-0.821355	RP4-657D16.6	-0.344298
FKBP8	-0.820477	DKC1	-0.343824
SIRT4	-0.820106	TTPAL	-0.34352
EFNB1	-0.819365	GAPDHP60	-0.343288
GNA11	-0.819324	PSMD11	-0.343117
LGSN	-0.819221	LGI1	-0.343023
FKBP2	-0.818963	SUN1	-0.342992
SNRNP70	-0.818408	INTS4L1	-0.342448
GGA1	-0.817853	AC015849.19	-0.342399
CCT5	-0.817552	SPRY1	-0.342303
LRRC8A	-0.817546	FRMPD2	-0.341259
XRCC1	-0.817203	SGPP2	-0.341236
EEF1A2	-0.816894	C11orf70	-0.341216
SLC25A19	-0.816773	CMIP	-0.340248
GABPB1	-0.816137	ILK	-0.339721
PIAS4	-0.81582	ATXN1L	-0.339565
CFL1	-0.815192	RAI1	-0.339342
C8orf58	-0.815092	LIN28A	-0.339216
DDA1	-0.814758	ITGA9	-0.339039
HIST1H2AC	-0.814091	AMMECR1-IT1	-0.338832
ECE1	-0.812611	RP11-77P6.2	-0.338831
MPI	-0.812411	TACC2	-0.338317
PHGDH	-0.811853	HMGN1P2	-0.338118
GPI	-0.811202	MED10	-0.337613
FTSJ3	-0.810976	FAM21A	-0.336533
TRIM65	-0.809611	WDR60	-0.335985
NDUFA8	-0.809601	RP11-164P12.4	-0.335877
MVK	-0.807767	VIMP	-0.335667
TAB1	-0.806368	C1orf228	-0.335074
TPCN2	-0.805905	ANKFY1	-0.334767
PYCR2	-0.805523	RP11-989F5.1	-0.334674
EHMT2	-0.805417	GATA2	-0.334118
CBS	-0.805344	RP11-65L3.4	-0.333881
EMID1	-0.804655	ST3GAL3	-0.333864
SNORA12	-0.804415	AC067940.1	-0.333825
PPP1R37	-0.803948	BTN2A1	-0.333787
ZNF692	-0.80387	CNNM2	-0.333297
STRN4	-0.803715	EPB41L3	-0.333207
ZC3H10	-0.803579	BTBD18	-0.332812
ZNF48	-0.803429	MAPT	-0.332562
THAP4	-0.803245	CD207	-0.332213
TMEM38A	-0.802954	TMEM242	-0.332105
MT-TP	-0.802676	CTB-158E9.1	-0.332092
NCKIPSD	-0.802437	RP11-295P9.2	-0.331728
FSCN1	-0.801809	GGNBP2	-0.331387
COL16A1	-0.801734	EIF5A2	-0.331374
FAHD2CP	-0.801725	METAP2	-0.331053
TIMM17B	-0.80149	UTS2B	-0.330706
SNORA79	-0.801367	CTB-113P19.1	-0.330096
ZNF646	-0.800915	AP000974.1	-0.330083
MAP2K2	-0.800505	GAL3ST4	-0.329798
TUBB2A	-0.799714	RP11-457M11.2	-0.329731
POLG	-0.798733	RP11-73M18.6	-0.32962
TECPR1	-0.798409	LARP1	-0.329134
SARS	-0.798318	HERC2P2	-0.32907
SLC25A6	-0.798093	PPCS	-0.328575
AXIN1	-0.797399	UBE2J1	-0.327487
GPX1	-0.796666	DCUN1D2-AS	-0.327432
PLXNB2	-0.795795	DMC1	-0.326619
PVR	-0.795631	CTD-2525I3.5	-0.326146
COQ9	-0.795212	FAM102A	-0.325999
HSF1	-0.79519	NIPAL1	-0.325709
AARS2	-0.795099	DYNC1H1	-0.32538
PELO	-0.795097	OGFRL1	-0.325342
UBB	-0.795057	MIR1278	-0.324889
PARK7	-0.794905	NKX3-1	-0.324765
EDC4	-0.794796	PYROXD1	-0.324462
MAPK3	-0.794416	CEP164P1	-0.32434
MRPL40	-0.792916	U2AF1	-0.323517
AC108488.3	-0.792883	SPRY4	-0.323324
SH3BP5L	-0.79195	AHDC1	-0.323011
ERF	-0.791323	SNRPF	-0.322594
RP4-773A18.4	-0.791007	AC005785.2	-0.322125
TNKS1BP1	-0.79043	RP11-15E18.1	-0.32192
STIP1	-0.790005	IL12A	-0.321697
UCKL1	-0.789913	AC114776.1	-0.321522
NDUFA3	-0.789684	RP11-480I12.2	-0.320852
IQCC	-0.789618	KIAA1279	-0.320431
FZR1	-0.789506	RP11-767N6.7	-0.320169
SNX17	-0.789072	RBFADN	-0.320123
RHOC	-0.788567	PCGF2	-0.320117
CLASRP	-0.788277	PRICKLE2	-0.31953
HRC	-0.788146	EGLN3	-0.319463
SLC50A1	-0.787803	TNNI1	-0.31942
AP1B1	-0.786952	TPM1	-0.319104
UBXN1	-0.786922	FAM21B	-0.318996
PNPO	-0.785713	MANBAL	-0.318825
MLX	-0.785346	AL391421.1	-0.318632
DCTN1	-0.784981	AC006378.2	-0.318624
NUBP1	-0.783854	SLC22A5	-0.318432
FKBPL	-0.782831	TNKS2-AS1	-0.318071
PLEKHB2	-0.782807	LEO1	-0.317665
ACO2	-0.782034	SNORD19	-0.317562
SIRT7	-0.781876	RP11-544I20.2	-0.317317
ATF3	-0.781784	ZBTB34	-0.316992
UBXN6	-0.781556	IMPA1	-0.316641
SNORA26	-0.781393	RP11-574K11.28	-0.316183
PLXNA1	-0.781306	STON2	-0.315518
TMEM11	-0.781192	YPEL2	-0.314978
REXO4	-0.781046	RP11-490K7.4	-0.314828
GPC2	-0.781004	RNU1-49P	-0.314557
TMEM259	-0.780959	RP5-1065J22.8	-0.314479
AEN	-0.780923	PPP1R10	-0.313619
RPL3	-0.780715	RPS15AP18	-0.313443
ZNF324B	-0.780648	CTD-3065B20.1	-0.313219
ASRGL1	-0.780547	ABCC5	-0.312193
FLOT1	-0.780537	RP11-365F18.6	-0.311558
CTSL	-0.779247	SNORD117	-0.310967
DENND2A	-0.778932	GPR63	-0.310519
LRSAM1	-0.778915	RP11-6B19.1	-0.310115
SURF1	-0.778372	LINC00969	-0.310098
POMGNT1	-0.778365	LUZP1	-0.309861
UQCC2	-0.776962	PHYKPL	-0.309442
DAXX	-0.776734	PDXDC2P	-0.308578
TTC38	-0.776639	GSK3A	-0.308134
PPP2R5D	-0.776124	CDK5RAP2	-0.308044
SNX12	-0.775909	POU3F1	-0.307926
ZNF768	-0.775863	MYO5A	-0.307873
CTTN	-0.77489	ATP6V1G2	-0.307393
ARPC1B	-0.774404	RSPH3	-0.307075
RDH13	-0.772908	PIGA	-0.305808
FAM115B	-0.772605	SNORD99	-0.304783
BAI2	-0.772582	GSDMB	-0.304761
SLC38A10	-0.772497	RP11-468E2.9	-0.304736
DUSP14	-0.770449	HMGB3	-0.304353
SART1	-0.770362	TMX4	-0.304327
CERK	-0.770294	TIMM21	-0.304323
NME4	-0.770171	SETD6	-0.303382
SNORA38B	-0.769795	RP11-50C13.1	-0.303317
FAM134A	-0.769029	CTA-204B4.2	-0.303264
GFER	-0.768829	MAP6	-0.302884
PPIA	-0.768742	RP11-96D1.3	-0.302045
MBD3	-0.76854	RBM48	-0.301577
RPL27	-0.767958	CTD-2015H6.3	-0.301397
STX1A	-0.767852	FAM106DP	-0.300927
ILVBL	-0.767355	HMGB1P28	-0.300219
KIF1C	-0.766342	SLC25A30	-0.299583
PHF5A	-0.766056	BRWD1-AS1	-0.29934
SREBF1	-0.765852	NFIC	-0.298377
NOS2	-0.764379	RP11-285J16.1	-0.298
QTRT1	-0.764112	PAX1	-0.297581
GPANK1	-0.763972	HIVEP2	-0.297298
NACC1	-0.763608	SLC25A37	-0.297268
NXT1	-0.763432	RNU6-341P	-0.296891
TYK2	-0.762164	RP11-785H5.2	-0.29684
FUZ	-0.761879	NRP2	-0.296747
TIMM50	-0.761875	CTD-2235C13.3	-0.296734
TECR	-0.761586	RP5-890E16.2	-0.296505
VARS	-0.761141	PAIP1P1	-0.29635
MMAB	-0.760789	FAM9C	-0.295927
NDUFA2	-0.760776	RP11-305E17.4	-0.295785
EIF5A	-0.760498	HOXC8	-0.29568
RPLP1	-0.760361	CARS-AS1	-0.295485
TEAD4	-0.759938	CD37	-0.294889
CTSF	-0.759882	PSMG3-AS1	-0.294394
TMEM132A	-0.757839	STK24-AS1	-0.293817
PEX6	-0.756635	RP11-112J3.16	-0.293656
MRPS2	-0.755936	PLEKHA8	-0.293248
RPS3	-0.75578	AC002310.12	-0.293016
GALT	-0.755737	DPM3	-0.29166
GIT1	-0.755445	NUDT7	-0.291208
EFS	-0.755139	ZFYVE21	-0.291125
ALAS1	-0.755132	DUSP3	-0.290936
BCAT2	-0.754946	TSPAN5	-0.29081
PLIN5	-0.753974	SVIP	-0.29077
SYNPO2	-0.753555	UPF3A	-0.290188
FBL	-0.753196	CTD-3185P2.2	-0.290061
HDAC9	-0.752637	ATG14	-0.29001
ANAPC11	-0.752439	AC012354.6	-0.289317
PHF1	-0.752404	HEXDC	-0.289317
CLPB	-0.752048	PRDM4	-0.289191
EML3	-0.751972	LPXN	-0.289106
DBF4B	-0.751927	IDH3A	-0.287884
HAGH	-0.751448	HSPD1P14	-0.287683
BCL2L1	-0.751438	SHFM1	-0.287494
UBE2O	-0.751046	RP11-325K4.3	-0.287461
RP11-73M18.9	-0.75049	SNORA70	-0.287054
RANBP3	-0.75048	AC009474.1	-0.286734
DBI	-0.750329	CTD-2012K14.6	-0.286695
ATP5SL	-0.750311	LINC00242	-0.286472
ARF1	-0.74986	SLC10A1	-0.285945
SAMD1	-0.749776	ANXA2P2	-0.285932
TMEM63B	-0.749486	KDM2A	-0.285488
COX6A1	-0.748874	LACC1	-0.285163
APMAP	-0.748846	NODAL	-0.284952
AMFR	-0.748584	RCN1	-0.284895
NACC2	-0.74809	MYH15	-0.28489
PPFIA4	-0.747978	PBRM1	-0.284651
C16orf80	-0.747624	PCYT1A	-0.28413
COL7A1	-0.747553	RP4-756H11.3	-0.282765
SNX8	-0.745977	ZSCAN9	-0.282419
NHP2L1	-0.744452	RP11-355O1.11	-0.282172
PLXNA4	-0.744008	RP4-633I8.4	-0.281762
HINT2	-0.743712	AP001628.6	-0.280744
SYDE1	-0.743373	CCDC30	-0.280634
RIMS3	-0.742994	RP5-940J5.6	-0.280564
RPS7P1	-0.742603	RELN	-0.280489
MTA2	-0.742576	RP11-711M9.1	-0.280482
HARS	-0.742534	RP1-239B22.5	-0.280235
GRM4	-0.742417	RP11-247L20.4	-0.28011
SNORA14B	-0.74223	RP11-575L7.8	-0.279713
ZNF512B	-0.742216	TSC1	-0.279656
NONO	-0.742106	CACUL1	-0.279139
QPRT	-0.742064	SNORA75	-0.279128
CARS	-0.742039	SNORD63	-0.27879
SCARNA4	-0.741899	ATP6V1B2	-0.278697
TCOF1	-0.741776	RP11-656D10.6	-0.278315
SNORA60	-0.741226	DCAF8	-0.278145
BCL2L12	-0.74117	KHDRBS3	-0.278038
TJAP1	-0.740701	AC007405.6	-0.277979
UBAC1	-0.740633	TMEM163	-0.277797
COA3	-0.739636	RPIA	-0.277751
CELF3	-0.739377	LAMTOR5	-0.277674
COPE	-0.739343	GGCX	-0.276949
DBP	-0.738722	RP11-340I6.8	-0.276553
NMT1	-0.73872	GLRA1	-0.276418
WDR74	-0.737971	PRKRIR	-0.275663
SHISA2	-0.737886	FABP5P7	-0.275295
ARID3B	-0.737126	MRPS25	-0.275225
UPF1	-0.736668	AKTIP	-0.274689
C1QL1	-0.73641	ARAP1-AS2	-0.27372
NDUFA1	-0.736312	TMEM9B	-0.273458
GAB2	-0.736312	RP11-156P1.3	-0.27323
CAPN10	-0.736032	PTGFRN	-0.272471
POLDIP3	-0.735552	TPP1	-0.272035
CCNF	-0.735275	C11orf83	-0.27188
DHCR24	-0.734687	PALLD	-0.270969
MDFI	-0.733681	SLC11A2	-0.270742
ABHD17A	-0.733555	CTC-558O2.2	-0.270618
ZNF74	-0.73334	RP11-275I14.4	-0.269879
NEIL2	-0.733251	OARD1	-0.269839
HTR3A	-0.732957	MYH3	-0.269441
DOLK	-0.732737	RGPD3	-0.269298
ARHGEF18	-0.732529	CTD-2620I22.7	-0.269289
CCHCR1	-0.732491	EPS15L1	-0.268521
CCDC22	-0.732082	NKX6-1	-0.26844
CHMP2A	-0.731664	SIPA1L3	-0.268233
KRI1	-0.731532	MCF2L	-0.267952
DEF8	-0.731522	LINC00888	-0.267537
LUM	-0.730926	SOAT1	-0.267535
NOTCH1	-0.730915	NRF1	-0.267507
ABCF2	-0.730336	CTD-2541M15.1	-0.267427
CCAR2	-0.729735	MCCC1	-0.267241
DDRGK1	-0.729608	AHCYL2	-0.267052
XAB2	-0.729475	KIAA0226	-0.266773
INPP5K	-0.729449	SMAD9-AS1	-0.266306
YIPF3	-0.728457	MAP4K4	-0.265666
RN7SKP80	-0.728453	RNU2-69P	-0.265526
DNPH1	-0.72833	SGPP1	-0.265141
ATF6B	-0.727966	B3GAT3	-0.265111
RPL28	-0.727823	DLD	-0.26432
PI4KB	-0.727376	AC012065.7	-0.263785
MAVS	-0.727224	AP006216.11	-0.263678
RNU6-2	-0.726637	AC008746.12	-0.263549
PTBP1	-0.726196	ST13	-0.263282
RETSAT	-0.726054	RP11-692M12.4	-0.262693
LIMK1	-0.725884	RP11-2B6.2	-0.262641
CD63	-0.725749	RBM17	-0.262484
C19orf52	-0.725486	SNX24	-0.262427
NTHL1	-0.724943	CCDC84	-0.262359
RANGRF	-0.724592	IGSF9	-0.262254
SUGP1	-0.724119	NAA60	-0.262023
ABCD4	-0.723692	AL079342.1	-0.261399
ENTHD2	-0.723463	ATAT1	-0.261258
AP3D1	-0.723442	UBR4	-0.260572
DANCR	-0.723307	PFN1P3	-0.260386
ABCF3	-0.722709	DLGAP1-AS1	-0.259535
NECAP2	-0.72253	LTBP1	-0.259157
PTP4A3	-0.722415	GLG1	-0.259064
SHMT2	-0.721521	MPHOSPH10	-0.25887
MED25	-0.721335	SLC25A13	-0.258761
MZT2A	-0.721249	CTD-3216D2.5	-0.257972
RP11-473M20.16	-0.720418	AC096669.3	-0.257886
ARID3A	-0.720025	DDX39B	-0.257846
SNORA80B	-0.719812	ENTPD5	-0.257355
C17orf62	-0.71976	ADIPOR2	-0.257124
YRDC	-0.719411	AC004893.11	-0.256502
FAM103A1	-0.719245	GNA12	-0.255718
CADM1	-0.717303	RNY5P8	-0.255645
RNF187	-0.71692	TVP23B	-0.255342
BRPF1	-0.716441	MDN1	-0.255276
SHPK	-0.716423	RP4-724E16.2	-0.25497
UBA1	-0.716173	XXbac-B476C20.11	-0.25393
ECH1	-0.716036	EIF3CL	-0.253825
OAZ1	-0.715958	C21orf2	-0.253451
BCR	-0.715642	FAM201A	-0.252757
TMUB2	-0.715638	CASC3	-0.252722
FAM131A	-0.714927	AC005229.1	-0.252717
GDI1	-0.714572	AKR7A2P1	-0.252555
BRSK2	-0.714539	NVL	-0.251822
PRMT7	-0.714152	C12orf55	-0.251519
PIEZO1	-0.713883	FBXO3	-0.251447
PLCG1	-0.713322	C1orf61	-0.251362
EEF1A1	-0.712746	RP1-117O3.2	-0.25017
FBXL19	-0.712639	RP11-585P4.5	-0.248398
TMEM115	-0.712453	GPN1	-0.248119
SDF4	-0.711955	NDEL1	-0.248001
FAM149A	-0.711505	ISG20	-0.246471
PLK3	-0.711365	RP11-420A6.2	-0.246443
PAQR6	-0.711297	RSBN1L-AS1	-0.245869
RHBDD2	-0.710713	ING1	-0.245516
TM4SF19	-0.710279	WBP4	-0.245036
DTYMK	-0.710005	RP11-337C18.9	-0.244583
BIN3	-0.70986	DERA	-0.244255
GCHFR	-0.709851	NBPF14	-0.244071
CHRNB1	-0.70955	RAB41	-0.243752
PSMD2	-0.70941	PTP4A2	-0.243412
DRAP1	-0.709132	ACRC	-0.242839
RCC1	-0.708968	RCN1P2	-0.24159
RPL5P34	-0.708435	PTOV1-AS1	-0.241329
PDHA1	-0.707701	OSR2	-0.241106
RNH1	-0.707586	RPGR	-0.240611
SNRNP35	-0.707238	IGDCC4	-0.240281
AC226150.4	-0.706785	DYNC1LI1	-0.239914
LRRC45	-0.706129	ALG2	-0.239624
SH3GL1	-0.705059	MTFR2	-0.239573
PPP6R2	-0.704894	ERVK13-1	-0.238342
KIF2C	-0.704683	ERRFI1	-0.23828
CES2	-0.70461	TRMT6	-0.237766
SYNGR1	-0.704412	TTPA	-0.237487
PI4KAP2	-0.704023	RP11-184I16.4	-0.236707
CALR	-0.70332	FAM122A	-0.236555
DHX30	-0.702746	NBPF9	-0.236266
GCN1L1	-0.702225	RP11-869B15.1	-0.236241
RLTPR	-0.7022	AC069257.8	-0.236108
RNU5E-4P	-0.701594	CTD-2008P7.6	-0.235352
DNAJC14	-0.701462	ZNF182	-0.234843
PHF19	-0.701259	HMBS	-0.234662
PLOD1	-0.700753	RP11-412D9.4	-0.234591
PIF1	-0.699731	SLC4A8	-0.234457
PHLDA3	-0.699348	RP11-118E18.4	-0.234311
YDJC	-0.699243	PARK2	-0.234241
INTS1	-0.698615	RNU6-48P	-0.233718
PJA1	-0.698546	PARP4	-0.233588
SNORD83A	-0.69835	GON4L	-0.233539
PLIN3	-0.697851	VCPKMT	-0.233103
DGKZ	-0.697605	TRMU	-0.232969
PDDC1	-0.697419	TMED5	-0.232178
EIF4G1	-0.696491	ZNF592	-0.232007
PLP2	-0.696091	MSL3	-0.23161
NDUFAF3	-0.695738	SERBP1P1	-0.231165
LSMD1	-0.695314	C2CD2	-0.231066
PITPNM3	-0.69518	MRPL40P1	-0.230971
C20orf196	-0.694848	AC009120.5	-0.230867
TAGLN3	-0.694646	FAM136A	-0.230328
MYCNOS	-0.694487	AC093388.3	-0.230279
MRPL10	-0.694015	NPIPB11	-0.230064
ENGASE	-0.693927	HMGB1P21	-0.229962
LRRC14	-0.69374	RP11-661O13.1	-0.229587
CDC25B	-0.693667	MIOS	-0.227312
MAP3K3	-0.69323	RP11-158M2.2	-0.226932
RFC2	-0.692775	PITPNM2	-0.226262
SUV39H1	-0.692507	MAPK6	-0.226144
TRPT1	-0.692365	SEC11A	-0.225289
HAUS5	-0.692247	CLEC16A	-0.22526
TMEM54	-0.692195	RP11-346C16.1	-0.225197
SSRP1	-0.692122	MED17	-0.225187
TRAFD1	-0.691844	AC073063.10	-0.224847
RNMTL1	-0.691796	DNAJB11	-0.224798
PFDN1	-0.691718	POLHP1	-0.224775
KIF20A	-0.690278	CIRH1A	-0.224307
PHYHD1	-0.690073	SF1	-0.22417
RPL13AP5	-0.68964	RP11-79O8.1	-0.224066
ADCK3	-0.68956	RP11-478C19.2	-0.223703
TMBIM6	-0.688993	CIITA	-0.223671
GRAMD4	-0.688954	SNRNP48	-0.223604
CCT7	-0.688706	NKX2-4	-0.22331
GPSM1	-0.688655	MIR1539	-0.223287
SUN2	-0.688317	LINC00265	-0.223216
RPL38	-0.68805	WHAMM	-0.223134
PKN3	-0.687772	RP11-1114A5.4	-0.22262
STX3	-0.687318	SENP8	-0.222351
RP11-379F12.3	-0.687249	RP11-87G24.3	-0.222341
SNORA49	-0.687073	RP11-843P14.2	-0.222152
SLC29A2	-0.687017	HERC2P8	-0.221491
SLC29A4	-0.686814	LINC00116	-0.221447
KNOP1	-0.686749	ARL5B-AS1	-0.221424
APBB3	-0.686573	ARHGAP24	-0.221385
XRCC3	-0.686207	MIR3146	-0.220601
EGLN2	-0.686006	JMJD7	-0.220569
CNTNAP1	-0.685791	RSRC2	-0.220039
METTL12	-0.685744	STRADA	-0.219902
NAT14	-0.684575	HMGB1P47	-0.21977
CHTF18	-0.684148	TMEM185A	-0.219349
MED9	-0.683929	RP11-108P20.1	-0.219324
TUBGCP6	-0.683845	SLTM	-0.218568
RPS23	-0.683807	CEP104	-0.218385
CEP250	-0.683796	UBA3	-0.217453
DUS2	-0.683768	ZNF699	-0.21717
FAM193B	-0.682729	RP11-775D22.3	-0.216646
UBE2J2	-0.682467	CAP2	-0.216264
ATP1A3	-0.682288	NOP58	-0.216156
FAM134C	-0.68178	RP11-613F22.8	-0.216146
POMGNT2	-0.68176	PPP1R13B	-0.21613
PANK4	-0.681031	AC006460.2	-0.21597
COG4	-0.68024	OLA1P1	-0.215727
LDLR	-0.680189	RP11-248J18.2	-0.21529
CIZ1	-0.680043	CEP41	-0.215109
DGCR2	-0.680017	STARD9	-0.214826
MKNK2	-0.679867	RAB18	-0.214014
ARAP1	-0.679662	DOCK9	-0.213735
RP11-347I19.8	-0.678677	RPL36AP33	-0.21349
MDH2	-0.678607	ALG11	-0.212723
VPS37C	-0.678213	AC008850.3	-0.212417
NPR2	-0.677983	AC105206.1	-0.211966
KIF26A	-0.677706	PPAP2B	-0.211883
FBLL1	-0.677575	RP11-177A2.5	-0.210547
PEX16	-0.675655	RBM28	-0.21047
ZNF259	-0.67562	DFNB31	-0.210381
RP11-485G7.6	-0.675466	RP11-10O17.1	-0.209833
CC2D1A	-0.675331	ARMCX5	-0.209629
SDHAF1	-0.67501	RP11-295P9.8	-0.209562
TACC3	-0.674807	KIAA1211	-0.209172
SUV420H2	-0.67452	LIFR-AS1	-0.209028
ARPC1A	-0.673928	RP11-120K9.2	-0.20845
NFKBIB	-0.673021	RPL32P3	-0.208232
RP11-327P2.5	-0.672934	USP32P2	-0.208034
EMC9	-0.672825	RP11-359B12.2	-0.207949
C10orf10	-0.672303	TMEM41A	-0.207941
TIMM8B	-0.672281	DUSP11	-0.207884
RPL4	-0.672037	MIR590	-0.207843
AP1M1	-0.671691	DYNC1LI2	-0.20776
ACOT11	-0.671392	HSPA8P18	-0.207322
ZNF263	-0.671382	MRPL15	-0.207232
GEMIN4	-0.670437	SNORD71	-0.206876
SH3GLB2	-0.670084	CHKA	-0.206808
MRPL37	-0.669695	SYT15	-0.206731
BCS1L	-0.669374	HECW2	-0.206546
PRPF6	-0.669068	FHL2	-0.206542
QSOX2	-0.668766	ERI1	-0.205909
POLR2G	-0.668456	AL353791.1	-0.205755
SLC25A25	-0.668405	DLAT	-0.20545
ZNF687	-0.668285	YPEL5	-0.205437
RHPN2	-0.66812	RP11-235E17.5	-0.205374
TPCN1	-0.667946	DCP2	-0.20533
RPS27	-0.667888	MYO1B	-0.204552
PTTG1	-0.667799	NEK6	-0.204193
HIRIP3	-0.667763	CCNG1	-0.20399
C16orf13	-0.667444	SNRNP27	-0.203914
TEX14	-0.667431	GP1BA	-0.203823
SYNGR2	-0.666633	NOM1	-0.202847
TNFRSF10B	-0.665725	RP5-966M1.4	-0.202328
WDR25	-0.664789	ZC3H15	-0.202238
RP11-644F5.11	-0.664674	RPL21P3	-0.202199
PIM2	-0.664365	RP11-382A20.7	-0.201454
PACS2	-0.663874	SARNP	-0.201404
CAMKV	-0.663546	CYLD	-0.201008
RP11-632C17__A.1	-0.663245	HIATL2	-0.200444
C9orf69	-0.662779	TBL1X	-0.20044
FDXR	-0.662679	RP11-429P3.5	-0.200414
TSC2	-0.662642	GDNF-AS1	-0.200278
CNTFR	-0.661806	PMPCB	-0.199685
EXOSC2	-0.661196	RP11-1000B6.5	-0.199424
CARM1	-0.660958	UBE2Q2	-0.199404
TMEM164	-0.660889	KAZN	-0.199365
TMED4	-0.660485	AL162431.1	-0.199166
CRCP	-0.66025	TGOLN2	-0.198433
TRIM46	-0.660058	GOLGA1	-0.198393
RTFDC1	-0.659937	RP11-203M5.7	-0.198228
ADCK4	-0.659849	TUBGCP5	-0.198144
TMSB4X	-0.659637	SAT1	-0.197484
CADM4	-0.659198	RAB30	-0.197427
FGFRL1	-0.658871	AC096582.7	-0.197017
FNDC5	-0.658629	RP11-159F24.6	-0.196886
CDAN1	-0.658563	LONRF1	-0.196777
ZDHHC22	-0.658476	CYTL1	-0.196262
NDUFB8	-0.658241	NFIL3	-0.196226
ABC7-42389800N19.1	-0.658136	RNVU1-6	-0.195741
MCM3	-0.657829	AC137932.1	-0.19564
ZNF282	-0.657686	RGS2	-0.193634
HNRNPL	-0.657497	UXS1	-0.19358
ATG4D	-0.657434	RNU6-331P	-0.193346
RPS6KA4	-0.657382	SH3PXD2A	-0.193204
MAST1	-0.657319	GNAO1	-0.193196
EIF3C	-0.656372	GLRX3	-0.192663
DCTN3	-0.656024	LINC00471	-0.192373
RPL7AP6	-0.656006	VN1R80P	-0.191544
VRK3	-0.655675	AC006978.6	-0.189669
COX7A2L	-0.654914	FXN	-0.189634
PPM1G	-0.654795	DLGAP4	-0.189379
DMPK	-0.654688	LAMB1	-0.189286
GPC1	-0.654244	AC016629.8	-0.189072
NDUFB2	-0.654209	RP11-61I13.3	-0.189069
CYHR1	-0.654069	PPP1R2	-0.189066
POLR2J	-0.653715	ATP8B5P	-0.189043
TBC1D9B	-0.653384	SUPV3L1	-0.188908
ATG2A	-0.653193	VPS4B	-0.188633
APBA2	-0.653138	INO80C	-0.188621
LAMB2	-0.653041	RN7SL65P	-0.187696
ZNF696	-0.652801	CCAR1	-0.187579
PITPNM1	-0.652619	GVQW1	-0.187237
E4F1	-0.652565	RP11-91J19.3	-0.187007
SLC35F6	-0.652482	SRP54	-0.186361
NR6A1	-0.652254	RP11-388C12.8	-0.186251
LFNG	-0.652195	KLHL20	-0.186125
CACTIN	-0.652163	RBFOX1	-0.185652
THAP3	-0.651761	RP11-473O4.3	-0.185267
SNX32	-0.651696	RP11-642P15.1	-0.184589
PPP5C	-0.651132	ENOX2	-0.184496
AC018766.5	-0.651068	VPS36	-0.184444
CCDC85C	-0.650552	BDNF	-0.184114
DAK	-0.650517	AC073254.1	-0.183999
JUN	-0.649521	RP11-34A14.3	-0.183406
DUOX1	-0.648494	RP3-462E2.3	-0.183274
TNIP1	-0.648327	RP11-347C18.5	-0.182721
TAZ	-0.648267	CYBRD1	-0.1827
RNVU1-20	-0.647992	AC004112.4	-0.181877
AGA	-0.647564	ANGPT1	-0.181747
MAPK8IP2	-0.647498	RP11-702L15.4	-0.181542
RP11-263K19.4	-0.647193	ATOH7	-0.181291
SOCS2	-0.647091	RP11-448A19.1	-0.180825
TBL3	-0.647011	RP11-674J14.3	-0.180348
CICP14	-0.646931	MIR558	-0.179633
HBEGF	-0.64671	RRP15	-0.179121
TTC39A	-0.646706	RP4-803J11.2	-0.178935
EMP2	-0.646597	RNU6-407P	-0.178835
GTPBP6	-0.646578	RP11-242O24.3	-0.17782
KLF15	-0.646105	EIF1AXP1	-0.177777
RTN2	-0.646068	GUCY1A3	-0.177667
RECQL5	-0.644163	TNFAIP8	-0.17763
HMCES	-0.643876	ELOVL5	-0.177185
SMTN	-0.642774	PEG3	-0.176829
NPIPA1	-0.642607	ZNF202	-0.176709
APEX1	-0.641877	PSMD1	-0.176704
GTSE1	-0.641806	DGCR10	-0.176688
NDUFB1	-0.641783	ST3GAL6-AS1	-0.176662
HPS6	-0.640962	LARP7	-0.176636
C17orf96	-0.640835	CTC-512J12.7	-0.176618
ABHD14A	-0.640529	RP4-753M9.1	-0.176426
DNASE2	-0.640384	RP3-400N23.6	-0.176324
USE1	-0.640122	E2F5	-0.176153
LETM1	-0.63978	UTP15	-0.176132
EIF4E2	-0.639298	RP11-91P24.3	-0.175986
LENG8	-0.639183	RPL21P44	-0.175447
SPTBN2	-0.638924	FBXL3	-0.175092
HDGF	-0.638309	NAV2-IT1	-0.1746
ABHD12	-0.638153	KIAA1671	-0.173921
PDCD11	-0.637948	SCIMP	-0.173653
RPSAP54	-0.637918	RP11-247I13.3	-0.173447
PAN2	-0.63759	LRIG3	-0.17285
GPATCH4	-0.637411	RRN3P2	-0.172833
CAD	-0.637251	RP11-305E17.6	-0.172674
TST	-0.6366	TRRAP	-0.17253
RPS25	-0.636208	FANCI	-0.172351
ANAPC2	-0.635956	TEX30	-0.171109
NUP62	-0.635502	AC011385.1	-0.170726
FAM212B	-0.63533	RPS3AP5	-0.170638
ZSCAN2	-0.635064	TEX2	-0.170272
SLC2A1	-0.634978	RP5-997D16.2	-0.170258
CDK5RAP1	-0.634748	B3GALT4	-0.170132
RNF4	-0.63437	EIF3H	-0.17
DGKD	-0.633866	VPS53	-0.169949
PEPD	-0.633249	RNF44	-0.169602
PPP1R26	-0.633038	MPHOSPH6	-0.169315
FKBP4	-0.632432	RP11-205M20.7	-0.169293
PTGES3L	-0.632086	GOLGA8H	-0.169161
GAA	-0.631611	ORC5	-0.168527
DNAJA3	-0.630828	AC090571.1	-0.168457
KLC2	-0.630423	RGMA	-0.167861
FAM211B	-0.630355	MRPL22P1	-0.167809
PIM3	-0.630265	PTENP1	-0.167782
YARS	-0.630124	CPB2-AS1	-0.167408
SLC26A4	-0.629837	KLC1	-0.167252
PELI3	-0.629811	SNAP25-AS1	-0.166873
GOT1	-0.629708	TGFA	-0.166165
FRMPD2	-0.629625	EIF5AL1	-0.166123
RNU4ATAC	-0.629483	ZNF512	-0.16604
RNPEP	-0.628588	RP11-243J16.8	-0.165431
VAT1	-0.628418	AC022400.1	-0.165093
SF3B2	-0.628411	NT5E	-0.164978
RPS6	-0.628248	PLEKHG1	-0.164303
NARF	-0.627367	IL13RA1	-0.164196
GTPBP2	-0.627162	RP11-109G23.3	-0.163918
MGAT1	-0.627034	HPS5	-0.163563
SAE1	-0.62647	CASP2	-0.162807
SEMA4F	-0.62645	EPHB1	-0.162807
GMPPA	-0.626444	RP11-181K3.4	-0.162669
AC025165.8	-0.626412	USP8	-0.162476
RBM19	-0.626354	MED4-AS1	-0.161602
HN1	-0.626017	AC000120.7	-0.161412
TP73-AS1	-0.626007	FLJ00104	-0.161408
ATP5H	-0.625282	RP11-474G23.3	-0.161347
RPAP1	-0.625255	DNAJC28	-0.160765
TSR2	-0.624318	HRASLS	-0.160761
ZDHHC4	-0.624312	PGGT1B	-0.16037
CTBP1	-0.623935	RPL12P44	-0.160322
PFKP	-0.623933	INO80	-0.160315
RPL26	-0.623682	SERINC3	-0.160301
TBC1D10B	-0.623414	BNIP2	-0.159597
AHCY	-0.623396	FAM87B	-0.159408
RER1	-0.623268	PLEKHA8P1	-0.159079
TSPAN15	-0.623244	RP11-383C5.7	-0.158697
CDC45	-0.622985	ARMC8	-0.158541
POLR3K	-0.622922	CORO1C	-0.158506
SCAMP4	-0.622873	FAM175A	-0.158408
AC113189.5	-0.622362	FAM105A	-0.158
RPL24	-0.622302	COMMD8	-0.156551
VASP	-0.622203	XXbac-B562F10.11	-0.156358
RGS14	-0.621871	RNF6	-0.155838
SNX11	-0.621322	RNU7-128P	-0.155806
PGAM1	-0.621145	RP11-344P13.6	-0.155751
NOP56	-0.621112	AC006115.3	-0.155718
TNS3	-0.620501	C21orf49	-0.155348
LRP5	-0.62011	TMEM167A	-0.155271
RNY4	-0.620025	CHD1L	-0.154855
C8orf82	-0.619895	ITGAV	-0.154845
NDNL2	-0.619125	RP11-367N14.2	-0.154189
UBE2M	-0.618839	ANKRD36BP2	-0.153962
OPA3	-0.618646	DCUN1D2	-0.153313
BIRC5	-0.618183	RIOK2	-0.153163
PORCN	-0.618117	CYP2U1	-0.15313
ADRA2C	-0.618048	TNFRSF21	-0.151587
NINL	-0.617194	MARCH11	-0.150537
NOL3	-0.616905	TMEM167B	-0.150361
TMEM79	-0.61667	FCF1	-0.14948
ZNHIT3	-0.61661	RNU6ATAC16P	-0.149156
C21orf58	-0.616228	DTNB	-0.149114
CAMK2G	-0.615965	IER3IP1	-0.148869
OGFR	-0.615878	SPDL1	-0.148349
NCOR2	-0.615804	AC074289.1	-0.14826
MPP1	-0.615441	RNU6-1253P	-0.147986
TXLNA	-0.615427	GNPNAT1	-0.147701
ITLN1	-0.615143	RP11-457M11.5	-0.147148
MOV10	-0.61492	POM121	-0.147004
HNRNPF	-0.614675	LHX8	-0.14668
HDAC1	-0.614615	ZNF618	-0.146192
SLC25A5	-0.614606	FANCC	-0.144761
POP7	-0.614543	RP11-493E3.1	-0.144466
MRGBP	-0.614317	RP4-597J3.1	-0.143672
PILRB	-0.614196	RP11-1042B17.5	-0.142787
SSSCA1	-0.614186	MAPK9	-0.141587
PDLIM3	-0.61358	NT5C3A	-0.141078
CGN	-0.613303	RP11-187C18.3	-0.141016
BECN1	-0.613079	ASAP2	-0.140945
DPF1	-0.612827	DRP2	-0.140247
RP11-3J10.4	-0.612727	AC117395.1	-0.139781
TMED1	-0.612568	MIR591	-0.139199
TMEM186	-0.612484	RP11-147L13.8	-0.139187
RRBP1	-0.61244	ACTR10	-0.139089
DENND4B	-0.612333	USP46-AS1	-0.138448
CDK11B	-0.611909	RP11-757G14.3	-0.137902
PTDSS2	-0.611673	RP5-867C24.1	-0.13724
JMJD6	-0.611617	RP11-739N20.2	-0.136383
ZDHHC7	-0.610785	TSPYL6	-0.13587
U73166.2	-0.610172	POM121C	-0.135623
MED29	-0.609974	ATP10D	-0.135555
CHST3	-0.609803	HMG20A	-0.13551
YKT6	-0.609699	COPS5	-0.135299
FAM219B	-0.609329	GJA1P1	-0.134792
NR4A1	-0.608905	AC106870.2	-0.131863
ATG16L1	-0.608657	CLIP1	-0.13154
PKD1P6	-0.608498	RP11-214N15.5	-0.131426
PIGS	-0.608233	EEFSEC	-0.130622
SNORA46	-0.607872	SLC6A9	-0.130403
ARHGEF1	-0.607869	SETP17	-0.130403
JMJD8	-0.607776	RNU2-31P	-0.130337
MIR98	-0.607762	MAP3K9	-0.13028
RP5-1103G7.4	-0.607705	RP11-9E13.4	-0.129894
TRIM11	-0.60761	STAU2-AS1	-0.129664
CTNNBL1	-0.607522	NCLP1	-0.129301
PAQR7	-0.606483	PIGW	-0.128202
RASSF4	-0.606256	MYH16	-0.128168
SMIM18	-0.605957	YWHAZP3	-0.127108
SLC12A4	-0.605553	FAM86B3P	-0.126849
MED11	-0.605285	RHEB	-0.126314
SSU72	-0.604775	NFX1	-0.125399
ATP5L	-0.604757	RP11-396D18.1	-0.125133
RAB40C	-0.60432	RP11-685G9.4	-0.125133
EXOSC6	-0.604062	TMEM194A	-0.124688
C3orf52	-0.603274	PDIA3P	-0.123956
PNKP	-0.602972	RP11-141B14.1	-0.123664
POLE	-0.602022	GLRA2	-0.123584
COPS6	-0.601961	RP11-270M14.1	-0.123097
AK1	-0.60132	CCDC92	-0.122837
ADCK2	-0.601209	C1orf159	-0.122573
XRCC6	-0.600876	RP11-17M16.2	-0.122302
MEGF8	-0.600646	IFT74	-0.121849
PC	-0.600289	PHTF1	-0.121708
BAG3	-0.59999	SLC25A12	-0.120609
SIX1	-0.599921	RP11-739P1.2	-0.120304
YPEL1	-0.599859	FRMD3	-0.119903
NOP14	-0.598912	CTD-2050B12.2	-0.11939
GTPBP3	-0.598606	MTRR	-0.118168
OSBPL5	-0.598494	NAA50	-0.117311
USP22	-0.598073	CTD-2319I12.1	-0.116363
IQGAP3	-0.597172	AL160011.1	-0.114915
PTPRS	-0.596839	IQCB1	-0.114462
HMGCL	-0.596546	C11orf58	-0.114289
TMA7	-0.596456	COMMD10	-0.114093
MRPL2	-0.596437	PRMT5-AS1	-0.113322
ABCF1	-0.596246	SCUBE1	-0.113146
TRIM54	-0.595159	RP11-111A21.1	-0.112869
ZNF775	-0.595028	ZIC4	-0.112514
SEC13	-0.594846	RP11-109N23.4	-0.112198
ATP5A1	-0.594451	CTB-175P5.2	-0.111368
RPSAP58	-0.594444	RP4-625H18.2	-0.111052
SHC1	-0.59438	ACYP2	-0.11091
GSTK1	-0.59419	HAT1	-0.110405
NRBP1	-0.594169	JKAMP	-0.109429
LIN28B	-0.593401	CTD-3065B20.2	-0.109139
STMND1	-0.592936	RP11-1000B6.2	-0.108545
CPE	-0.592911	PARL	-0.107395
CTD-2651B20.6	-0.592795	RP11-241F15.10	-0.107376
PTPRF	-0.59264	RNU7-109P	-0.107232
REC8	-0.592403	RAD51C	-0.106858
TNNI1	-0.592286	EIF4G2	-0.106818
PFDN2	-0.59182	RP11-390B4.5	-0.10659
AGPAT1	-0.59171	CCDC138	-0.105006
MSRB2	-0.590898	TMEM2	-0.102529
AGPAT6	-0.590872	RNF2	-0.101256
RGL1	-0.590534	RAB2A	-0.101251
MLLT1	-0.590314	DNTTIP2	-0.100596
ACOX3	-0.59009	PRKAA1	-0.100534
MRPS17	-0.589481	LYRM5	-0.100446
SNAI1	-0.589345	GFM1	-0.100206
PFKFB4	-0.589059	SMG7-AS1	-0.0996902
NDUFV3	-0.588906	KIAA0368	-0.0992173
LPHN1	-0.588586	FBXO38	-0.0969642
KCNN1	-0.588298	WNT8B	-0.0962088
FAM69B	-0.588276	RNU6-680P	-0.0961098
ARRB1	-0.588055	GTF3C6	-0.0949379
MICALL1	-0.587865	TMEM128	-0.0945316
PLCD3	-0.587806	SNIP1	-0.0942184
ITM2C	-0.587565	CTC-499B15.6	-0.0940558
U3	-0.587522	RP13-15M17.1	-0.0940558
SERHL2	-0.587182	HIATL1	-0.0927814
SCARNA5	-0.587165	RP11-512M8.3	-0.0917669
ZSCAN21	-0.587109	RP11-396C23.4	-0.0910433
SAP30BP	-0.586901	RP11-662B19.1	-0.0902251
AKAP17A	-0.586702	MIR23C	-0.0894411
SERTAD3	-0.586223	TTC27	-0.0893406
ACAP3	-0.585997	EPB41L4A	-0.0880267
GFPT2	-0.585869	DMRTA2	-0.0850862
CEP85	-0.585486	LINC00657	-0.0845944
SLC26A10	-0.584797	IQCG	-0.0823975
EXO5	-0.584497	CBFB	-0.082299
CTC-321K16.1	-0.584486	SNORA25	-0.0801648
PALD1	-0.584045	RP11-53B2.6	-0.0799736
M6PR	-0.583288	RBM44	-0.0794816
MUS81	-0.583184	FBXL5	-0.078431
SLC6A8	-0.582427	UBE2V2P4	-0.077928
BTN2A2	-0.582422	TMEM50B	-0.0771812
CHMP6	-0.58238	FAM120A	-0.076736
FEN1	-0.582226	TYW3	-0.0763443
HLX	-0.581623	RNU6-1267P	-0.0736529
FOSB	-0.581184	U6	-0.0715882
HDDC3	-0.580724	RNU7-105P	-0.0715882
BRK1	-0.580218	ESRP2	-0.068848
RPL21P28	-0.580097	TRUB1	-0.0684868
RP11-66D17.3	-0.578908	ACSBG1	-0.0649333
LAS1L	-0.57882	MYO5BP2	-0.0647429
TUSC2	-0.578584	RP5-1142J19.2	-0.0641378
RPL6P27	-0.578315	RNU7-124P	-0.0625858
MMS19	-0.577581	ITGA6	-0.0620131
POLR2C	-0.577437	MICU2	-0.0616081
ST3GAL2	-0.577146	CENPQ	-0.0605715
IRF3	-0.57714	NRON	-0.058396
RP11-761N21.2	-0.576979	PLA2G12AP1	-0.0582027
MRPS7	-0.57685	VTI1A	-0.057647
RP11-649A18.5	-0.576828	NAP1L1	-0.0558861
NXN	-0.576596	RNF19A	-0.0556422
ZNF622	-0.576424	KIAA0196	-0.0554759
WDR18	-0.576324	WDR89	-0.0548706
PREX1	-0.575856	E2F6	-0.0510598
LZTS3	-0.575122	FAM114A2	-0.050789
FUNDC2	-0.574967	ZNF675	-0.0492468
IFT140	-0.574814	RP11-490D19.6	-0.0383151
SPAG7	-0.574754	ADRA1A	-0.0351682
LINC00910	-0.574754	PPP4R2	-0.0331294
RRAGD	-0.574569	RP11-550I24.2	-0.0304807
TGIF1	-0.57451	RNU6-118P	-0.0292892
PPP1R9B	-0.574189	C15orf61	-0.0244204
RPSAP47	-0.57418	IFNGR1	-0.0233083
NSUN5P1	-0.574175	EIF2A	-0.0215152
PRRC2A	-0.574164	RNU6-957P	0.0250077
MCTP2	-0.573758	PABPC1P1	0.026526
CD81	-0.573261	TWISTNB	0.0269608
VEGFA	-0.573077	GS1-18A18.2	0.0348528
COL6A1	-0.573057	MORF4L1P4	0.0391118
WIPI2	-0.573005	RP11-369G6.3	0.0391577
SPPL2B	-0.57297	NUDT4	0.0428161
ATP6V1E1	-0.572926	CHMP2B	0.0440735
EXTL3	-0.572298	RP11-151A6.4	0.0457004
ERP29	-0.572112	RNF138	0.0485578
PIGV	-0.571851	AIMP1	0.0488748
SCEL	-0.571626	ZNF570	0.0497431
GOLGA2	-0.571333	SPG20	0.0521058
HDAC7	-0.570926	ZNF121	0.0537672
CTC1	-0.570563	PIGK	0.0554259
FJX1	-0.569627	DOCK11	0.0560283
KREMEN1	-0.569451	FBXO15	0.0571261
SLCO4A1	-0.569322	PPP1CC	0.0571793
MRPL9	-0.569132	GPX7	0.0590758
FAM73B	-0.56904	RNU4-34P	0.0590758
CD3EAP	-0.56873	NR3C1	0.0595079
EHD3	-0.56826	RP11-292B8.1	0.060216
SLC12A7	-0.568254	RAD18	0.0622184
TSNARE1	-0.56812	SPATA13	0.0627833
CRELD1	-0.567624	EED	0.0644372
LMAN2L	-0.567585	RP11-48B14.1	0.0647918
AKR1B1	-0.567388	MFF	0.066873
MANF	-0.567204	UBE2R2	0.0693348
HDLBP	-0.566741	PDP2	0.0711494
MKNK1	-0.56666	RP11-255C15.4	0.0717293
PLIN2	-0.566392	C7orf10	0.0717417
PLA2G15	-0.565873	NADK2	0.0721999
RP11-38M8.1	-0.565572	MORC3	0.0727078
COMMD1	-0.565261	C12orf29	0.0731298
ZNF710	-0.565244	SNORA67	0.0736772
C10orf2	-0.564594	OR6W1P	0.077009
INPP5A	-0.564514	ZSCAN12	0.077259
EIF2B5	-0.563364	SPAST	0.0776336
ZNF707	-0.562576	GAS5-AS1	0.0778732
PPP1R18	-0.562553	RALYL	0.0785044
EPHX2	-0.562546	PTGR2	0.0786477
C14orf159	-0.562418	TEX10	0.0803533
RPA2	-0.562219	PRMT3	0.0821235
PRMT5	-0.562048	TSSC1-IT1	0.0849545
CNP	-0.561794	RP11-466P24.6	0.0856851
MVB12A	-0.561745	PDCD10	0.0858085
STARD10	-0.561285	LINC00662	0.0863964
RP11-661A12.14	-0.560734	ZNF93	0.087036
GNPTG	-0.560076	SPTY2D1-AS1	0.0879845
C12orf57	-0.559576	TMPRSS12	0.0887299
ADCY6	-0.559488	KB-1205A7.2	0.0896304
STYXL1	-0.559393	RP11-1033A18.1	0.0896857
CSTB	-0.559146	ATP6V0A1	0.0896871
GNL3L	-0.558192	TDG	0.0900617
ARL2	-0.557845	RP11-475C16.1	0.0910251
ALKBH5	-0.557639	SIPA1L1	0.0914952
RPL10A	-0.557523	MTF2	0.0919079
SLC52A2	-0.557433	ZNF271	0.0929442
CENPW	-0.557158	DECR1	0.0932143
CDCA5	-0.556965	TTC17	0.0934031
TXNRD2	-0.556882	TMEM44-AS1	0.0947849
EIF4A1	-0.556638	LINC00966	0.094869
SLC19A1	-0.556591	EIF4G3	0.0964796
ZNF444	-0.556457	RNF13	0.0985446
RIN3	-0.556437	CTA-85E5.10	0.0994463
CDT1	-0.556273	CEP57	0.0999472
CLPTM1L	-0.556058	NOC3L	0.100624
PGK1	-0.555721	BST1	0.101478
SUMF2	-0.555605	FAM178A	0.101539
RILPL1	-0.555562	ATG12	0.101997
MOAP1	-0.555407	USP6NL	0.102727
NBPF3	-0.555019	CACYBPP1	0.102747
ADAM9	-0.554996	RP11-537I16.2	0.102747
LARGE	-0.554832	AC078842.4	0.10389
AC012307.3	-0.554788	ZNF415	0.105079
STX8	-0.554718	MIR548K	0.105491
CISD3	-0.554623	TRAPPC11	0.105722
ZNF764	-0.554382	TCERG1	0.105981
ST6GALNAC2	-0.553319	ZNF776	0.106424
CD24P4	-0.553264	CLCN3	0.10688
FLJ27365	-0.552422	FAM133A	0.107128
NUDT7	-0.552273	SPIN1	0.109774
TOLLIP	-0.55223	CDK17	0.109998
BRF1	-0.55212	SLC35F1	0.110883
PCOLCE2	-0.551248	NBN	0.113237
ASB16	-0.551203	TAF1A	0.113474
PDIA6	-0.551189	CCBL2	0.113672
DCUN1D3	-0.550661	NECAB1	0.114135
EEF1A1P5	-0.55056	ZMYM5	0.114254
ANKRD54	-0.550519	LRRC8D	0.114272
SNHG8	-0.550407	AHNAK2	0.114783
MPP2	-0.55033	RP11-715J22.3	0.115151
GPT2	-0.55007	RABGAP1L-IT1	0.115199
SV2A	-0.549612	DDX59	0.115479
MIR3676	-0.549561	NUFIP1	0.115575
ELAC2	-0.549249	CRIPT	0.115886
ABHD11	-0.548507	SNORA70E	0.115971
MRPL51	-0.54836	AC073569.1	0.115975
RCCD1	-0.548324	KRR1	0.116092
CTB-175E5.7	-0.548314	ZNF14	0.116611
ZBTB17	-0.548254	C11orf57	0.116775
AATF	-0.548193	LUZPP1	0.116956
FHL3	-0.548038	RAPGEF4-AS1	0.117501
KIAA0101	-0.547843	CEP120	0.11856
ARHGEF10L	-0.547753	MTDH	0.119311
HAUS8	-0.547555	ZNF799	0.119356
TOMM22	-0.54744	RAB28	0.119565
C7orf49	-0.54728	CEP70	0.120184
GEMIN7	-0.547217	MIR18B	0.120972
C6orf48	-0.54686	CTD-2547L16.1	0.12206
LAYN	-0.5467	SEC61G	0.122186
ZNF394	-0.546547	MRPL42	0.122244
SRPX	-0.546352	PLCL2	0.122498
HARS2	-0.546096	RNU6-195P	0.12274
FAM160B2	-0.545211	AC005682.8	0.123347
NCAPD2	-0.544941	RNU6-672P	0.124089
DOC2A	-0.544091	FEM1B	0.124757
NFKBIL1	-0.543981	RP11-473I1.10	0.126228
CDR2L	-0.543978	SNORD20	0.126537
M1AP	-0.543585	ZDHHC20	0.126915
MXD4	-0.543576	RP11-317G6.1	0.127223
PET112	-0.543535	CCDC104	0.127818
NUDC	-0.543353	ZNF765	0.128121
RP11-304L19.11	-0.543299	PLCE1	0.128371
SIDT2	-0.543203	POT1	0.129157
SNHG12	-0.542862	ZNF146	0.12917
WDR77	-0.542846	FARSB	0.129225
FOXK2	-0.542544	SMYD3	0.130916
KIFC1	-0.542233	RNU6-50P	0.131196
GANAB	-0.542087	AC003991.3	0.131511
CACNB3	-0.541851	ZNF277	0.131516
EPB41L4B	-0.54169	RP11-220I1.5	0.131536
NELFCD	-0.540446	SOS2	0.131662
CACFD1	-0.540305	RNU6-74P	0.131809
TEX19	-0.540301	RNU6-190P	0.131809
MRPS5	-0.539769	RNU6-875P	0.132848
TERC	-0.539579	ACOX2	0.133518
MADD	-0.539193	MRPS30	0.134062
ALG12	-0.538713	RP11-734K2.4	0.134076
RAN	-0.538689	RP11-195E2.4	0.134214
DDR1	-0.537757	ACAP2	0.134547
TRIM26	-0.53737	C1orf27	0.135883
BRWD1-IT2	-0.537257	MMD	0.135903
NUDCD3	-0.537168	GPR75-ASB3	0.136221
IST1	-0.536343	HIVEP3	0.136788
SCAMP5	-0.536273	ZNF638	0.137077
MYO9B	-0.535948	CTC-308K20.1	0.138027
XPC	-0.535717	AQPEP	0.138464
CBX6	-0.535488	RP11-155G14.6	0.138489
MACROD1	-0.535151	SNORA66	0.138969
MMP24	-0.535096	SLC26A2	0.138977
WDR55	-0.53491	RP4-647C14.3	0.138995
CSPG4P11	-0.53459	C12orf23	0.139067
MTHFR	-0.534453	NLGN1-AS1	0.139949
INPP5E	-0.533514	WDR36	0.140454
APOL2	-0.533244	FAM208B	0.140823
C19orf47	-0.53321	GAPDHP62	0.141299
INE1	-0.533031	SP3	0.141645
KDM6B	-0.532939	RAVER2	0.143
WIBG	-0.532877	RP11-85K15.2	0.143349
FAM132B	-0.532823	RP4-605O3.4	0.143517
RGS2	-0.532773	ZNF189	0.144507
CTSV	-0.53229	B3GNTL1	0.144592
NICN1	-0.532064	EXOSC3	0.144725
TNFAIP8L1	-0.532052	RP11-407N17.4	0.144835
JAM3	-0.531955	GID4	0.145087
SMIM12	-0.53182	LINC01032	0.146737
NDUFAF1	-0.531618	TMEM33	0.147126
RP11-423H2.1	-0.531092	DCAF10	0.147403
ADCY3	-0.530964	MIR1299	0.147914
KARS	-0.530796	MYCBP	0.148687
JTB	-0.530614	RP11-677M14.3	0.149563
C1orf106	-0.530228	NAP1L5	0.151041
ZWINT	-0.529775	C5orf54	0.151159
SLC22A17	-0.528445	UBE2D3P1	0.15149
PTMS	-0.528242	RP3-497J21.1	0.15149
RHOBTB1	-0.527428	PLD1	0.151499
COLGALT1	-0.527377	RP5-1154E9.7	0.151715
FAM53C	-0.526965	TTC9	0.1519
EML2	-0.526796	GS1-279B7.2	0.151911
TSPAN9	-0.526602	PTPRM	0.152092
TXN2	-0.526501	TRIM13	0.152133
CYB5B	-0.526391	SENP1	0.152503
DUSP1	-0.526367	RP11-262H14.11	0.152543
CYB5A	-0.524901	ENTPD1	0.152629
MAP3K10	-0.52486	NUBPL	0.152873
CYB561A3	-0.524802	NPAT	0.153363
RNU5E-1	-0.52479	WISP3	0.153775
BUD13	-0.524729	FBXO4	0.15449
MTFR1L	-0.524623	HLCS-IT1	0.155115
RPL36AL	-0.524564	WDR33	0.155253
RELT	-0.524365	TBC1D12	0.155444
IL17RC	-0.523961	RP11-478C6.4	0.155654
CMTM7	-0.522655	NRAS	0.156211
CHPF	-0.522569	AC139099.3	0.156931
FKBP9	-0.522304	RP11-180O5.2	0.156977
MIEF2	-0.522152	TBCA	0.157009
PELP1	-0.521672	C10orf131	0.157088
ANKRD9	-0.521592	RP11-59H1.4	0.15716
HILPDA	-0.521525	RNU6-623P	0.157337
GRB2	-0.521152	NDUFB3	0.157992
ZNF554	-0.520845	MIS18BP1	0.158138
RP5-1142A6.9	-0.520447	CTD-2331H12.5	0.158297
C15orf62	-0.52013	HAUS6P1	0.158525
PPP2R2D	-0.519499	ZNF737	0.158935
MTMR4	-0.519378	AC017083.2	0.159068
TMEM145	-0.519376	NKIRAS1	0.159498
DACT3	-0.519178	CTD-2256P15.4	0.159796
MTOR	-0.519081	CCDC125	0.159889
ZNF343	-0.519013	AC018878.3	0.160085
KLHL22	-0.518671	RP11-318E3.9	0.160107
PMM1	-0.518636	ARFIP1	0.160161
HSPB1	-0.518532	PARPBP	0.16041
ORMDL2	-0.518508	DNAJA1P6	0.160946
CELSR3	-0.518148	RP11-731J8.2	0.161037
RP11-755F10.3	-0.518096	PLK1S1	0.161131
UNC13B	-0.518092	RN7SL503P	0.161457
CPA2	-0.517778	ERGIC2	0.161816
GTF3C1	-0.517767	RPL36AP43	0.161956
CBY1	-0.517754	RP11-707M3.3	0.162304
TMEM129	-0.517753	RP11-159L20.2	0.162477
RP11-715J22.2	-0.517276	RAD54B	0.162561
CMTM3	-0.517087	GPR125	0.163179
NELFA	-0.516965	GTF2H2B	0.163372
MYCL	-0.516495	CYP20A1	0.163493
GTPBP4	-0.516446	CAMK2D	0.163636
MTG2	-0.516165	CTD-2287O16.5	0.163709
SLC2A6	-0.515719	KB-1043D8.6	0.163796
PDHB	-0.515355	ANKRD42	0.163994
SOD1	-0.515259	RP11-45F15.2	0.165419
GRPEL1	-0.514792	CDC40	0.165573
SYCE2	-0.514737	NUDT21	0.165818
ATP5B	-0.514367	RP11-286E11.2	0.165831
XPNPEP1	-0.51413	MYO16	0.165928
CD27-AS1	-0.51373	LINC00667	0.166166
GINS4	-0.513711	ZNF568	0.166276
DPYSL5	-0.513545	C4orf21	0.166599
RN7SL805P	-0.51353	COL4A2-AS2	0.167216
PLEKHM2	-0.51332	CTB-36O1.7	0.167288
BNIP1	-0.51302	PPP1R3D	0.167456
LINC00682	-0.51252	GPALPP1	0.168269
TRAPPC1	-0.512413	CENPC	0.168664
SNORA2A	-0.512061	ZNF136	0.168675
DNASE1	-0.511955	MCTS1	0.16947
RNY3	-0.511628	PGBD4	0.170158
ARHGEF40	-0.511625	ENO1-AS1	0.170186
C19orf57	-0.511416	FAM35A	0.170453
NIT1	-0.511388	PPP1R3B	0.170504
TIMM17A	-0.511336	AC008271.1	0.170636
TRAPPC3	-0.510685	C4orf33	0.170791
AC156455.1	-0.510557	RPS20P14	0.171154
TSPAN11	-0.510556	SKA3	0.171436
RP11-134G8.8	-0.510505	APITD1	0.171488
PWWP2B	-0.510409	RBMS3	0.171573
LSM2	-0.510382	RNA5SP44	0.172374
FAM207A	-0.510285	ALDH5A1	0.172401
LRPAP1	-0.509984	TAF9B	0.172575
NFATC2IP	-0.509973	MIR491	0.172708
LPPR4	-0.509908	BCDIN3D	0.173512
VAV2	-0.509811	RP11-182J1.12	0.173937
SNORA50	-0.509636	UBA6-AS1	0.174627
ATCAY	-0.509281	ZNF562	0.174674
DLG5	-0.508897	RTTN	0.175232
SCAND2P	-0.508453	GSTO2	0.17549
GALK1	-0.508452	RP11-192H23.8	0.175787
TIMMDC1	-0.508413	ARL5A	0.176066
TBC1D20	-0.508295	LYRM9	0.176107
EME1	-0.508125	RP11-1055B8.7	0.176493
PLK1	-0.507558	AC011897.2	0.177056
RBM38	-0.507422	RNU6ATAC35P	0.177195
SERPING1	-0.507316	FAM218A	0.177795
NME1	-0.507228	ACTR3B	0.178143
HECTD3	-0.507156	POLR3F	0.178304
TIMELESS	-0.506552	RIPPLY2	0.178417
ACP1	-0.506255	TMEM254-AS1	0.179797
CTSB	-0.505838	IMPAD1	0.180265
VASH1	-0.505625	SOGA1	0.180504
C9orf78	-0.505478	GS1-124K5.4	0.180795
SNORA38	-0.505473	ZNF846	0.180832
LL22NC03-N14H11.1	-0.505019	NDUFC2	0.180915
PPIAP29	-0.504976	ANGEL2	0.18111
TM7SF2	-0.504892	TAF2	0.181189
CDKN1C	-0.504779	WDR88	0.182289
PRKD2	-0.504388	MIRLET7D	0.182316
ELMOD3	-0.504388	INVS	0.182685
THY1	-0.504111	RP11-244H3.1	0.182739
ERBB3	-0.503845	ZNF527	0.182961
OGDH	-0.50327	PREPL	0.183971
SLC43A1	-0.502859	EDA	0.184008
TMEM120A	-0.502583	ZNF655	0.184193
SREBF2	-0.502536	ITFG1	0.184788
ZYX	-0.501959	RSL24D1P3	0.185004
MAP2K7	-0.501875	UNC5CL	0.185371
CTD-3222D19.7	-0.501633	RP11-839D17.3	0.185584
CERCAM	-0.501542	RP1-265C24.8	0.185897
ABCA2	-0.501504	CRY1	0.186111
RNPEPL1	-0.501133	SH3RF1	0.186127
ORAI2	-0.501073	EOGT	0.186316
SNAP47	-0.500656	SLC35D1	0.186322
CLK2	-0.500566	GPX8	0.186463
SPHK2	-0.500417	ZNF670	0.186489
TSEN34	-0.500307	ZNF510	0.186805
CGREF1	-0.500058	NFYB	0.186911
RNU6-4P	-0.499944	SLC30A6	0.186918
DMAP1	-0.499686	C17orf67	0.187006
RP4-800G7.2	-0.499552	ARHGAP10	0.187332
PSMC1P1	-0.49941	RP11-391M20.1	0.187472
NBPF16	-0.499258	KB-318B8.7	0.187625
ZNF815P	-0.498734	RP11-296A18.6	0.187651
ZNF205	-0.498437	RP11-401P9.4	0.187782
MIF4GD	-0.498142	TTC28-AS1	0.188032
NDUFA4	-0.497548	CTD-2060C23.1	0.18835
FBXO18	-0.497143	RP11-168J18.6	0.189531
QPCTL	-0.497081	CLIC4	0.189623
TAF10	-0.49697	RP11-778J15.1	0.190028
MEIS3	-0.49654	RP3-525L6.2	0.19061
RP5-886K2.3	-0.496451	ZNF100	0.190617
PTH2R	-0.496383	CTA-246H3.12	0.191291
C1orf35	-0.496178	AC012309.5	0.191382
CLN8	-0.495953	C4orf46	0.191503
HOXC9	-0.495702	PRIM2	0.192427
RPAIN	-0.495557	RP5-827C21.6	0.192838
CDCA8	-0.495481	RNU2-27P	0.192838
DBNDD1	-0.495388	SLC25A16	0.192846
ACSS2	-0.494808	WARS2	0.192877
ZNF853	-0.494803	SCYL3	0.193118
FGD1	-0.494544	RP4-635A23.3	0.193335
TCEAL1	-0.494214	MAGOHB	0.193359
TBCC	-0.494109	ZIC3	0.193586
METTL13	-0.494009	SSPN	0.193664
TMEM107	-0.493451	RP11-46A10.5	0.194072
SLC25A4	-0.493238	COL3A1	0.194093
C15orf38	-0.492954	MLLT10P1	0.194664
RPN1	-0.492529	RNU6-553P	0.195232
CERS2	-0.492491	SNRPG	0.195842
MRS2	-0.492307	APIP	0.195999
NSDHL	-0.492154	U2SURP	0.196031
TXNDC17	-0.492106	SOGA2	0.196451
TNFAIP1	-0.491595	RP11-224O19.2	0.196926
FUK	-0.491371	KB-1507C5.2	0.197156
ALPL	-0.491026	AC073343.13	0.19737
HAUS4	-0.490759	CTD-2366F13.1	0.197701
DAD1	-0.490528	LIPA	0.198294
TTI2	-0.490181	SPATA2	0.199216
SIRT3	-0.490128	RNF139	0.199403
CPT2	-0.489489	ZBTB11	0.200597
RP11-632K21.3	-0.489434	RP1-39G22.7	0.2013
BTBD2	-0.489129	RP11-506H20.1	0.201302
SF3A2	-0.488945	RPS17	0.201784
SNN	-0.488929	DOPEY1	0.201868
LARS2	-0.488537	ADPGK-AS1	0.203126
GHITM	-0.4885	AP000525.9	0.20358
TSACC	-0.488116	PRIMPOL	0.204099
EEPD1	-0.487755	GUCY1A2	0.204106
LSM14B	-0.487586	PPAP2A	0.204132
AKT2	-0.487525	RP11-67L3.4	0.204177
ARIH2	-0.487495	EFCAB10	0.205234
RP6-109B7.2	-0.487319	ZNF280C	0.205273
HK1	-0.487201	DSTNP2	0.205528
NOV	-0.48706	UVSSA	0.206116
ATG4B	-0.48684	DDX18	0.206313
ALDH18A1	-0.486471	MSH3	0.206439
RP11-342F17.1	-0.486369	CTD-2035E11.3	0.206551
RPUSD4	-0.486071	SNORD14A	0.206782
FAM213A	-0.485687	EXTL2	0.206834
DERA	-0.485554	KLHL9	0.206916
TBC1D16	-0.485445	ANKH	0.207014
ATP5E	-0.485279	RP4-816N1.6	0.207377
GRM2	-0.485069	CDKL3	0.208341
GBAP1	-0.484061	FAM184B	0.20856
ABHD14B	-0.483964	RBM45	0.208921
AC016629.8	-0.483634	RP11-80B9.1	0.209185
SNORA28	-0.482915	ZNF431	0.209723
LLNLR-246C6.1	-0.482805	MESDC1	0.210317
IK	-0.48279	RTN1	0.210697
LPCAT3	-0.482524	LRRC37A3	0.211467
RNF114	-0.48215	AC022558.1	0.211774
MRPL18	-0.481811	TTC7A	0.212098
ACD	-0.481498	CDC14B	0.212175
RGS10	-0.481494	NUDT12	0.212348
SLC45A3	-0.481341	RP11-101E13.5	0.212414
APLP2	-0.481305	PDZK1P1	0.21281
C1orf86	-0.480925	AMDHD1	0.212811
MRPL36	-0.480882	RP11-441M10.1	0.213257
ECI1	-0.480826	SLC25A18	0.213312
UFC1	-0.480604	ALG6	0.213381
SEC24C	-0.480519	RP1-128O3.6	0.21365
ZBED1	-0.480426	RP11-333E13.2	0.213675
HMG20B	-0.480244	RP1-12G14.7	0.213788
EPHA2	-0.480145	RNU6-1237P	0.214143
EIF2B4	-0.478895	PAK7	0.214272
KIAA0100	-0.478596	ZNF816	0.215
SLC9A3R1	-0.47853	MRPS36	0.215135
AC091729.9	-0.478508	NLK	0.215522
SPSB2	-0.478264	CEPT1	0.215688
ADCY9	-0.478176	MIR562	0.21578
CCNB1IP1	-0.477573	C2ORF15	0.215797
JMJD4	-0.477306	SLK	0.215849
DHRS13	-0.477028	E2F8	0.216144
HARBI1	-0.476783	SLIRP	0.216505
SAPCD2	-0.476282	AC004980.7	0.217077
MFSD12	-0.475689	CTC-336P14.1	0.217276
CANT1	-0.475538	ZNF567	0.217379
SLC48A1	-0.475444	RP11-1084J3.4	0.217419
KCNV1	-0.475263	PBX3	0.21758
SPTBN5	-0.475107	RP11-977G19.12	0.217582
RP11-58B17.2	-0.474893	ZZZ3	0.217629
ABL1	-0.474733	CTD-2623N2.3	0.217678
EXOSC10	-0.474643	CTBP1-AS2	0.218063
DRG1	-0.474522	UNC5B-AS1	0.218132
NR1H3	-0.473762	RP11-769O8.3	0.21872
PPIE	-0.473633	RP11-509A17.3	0.21963
MAU2	-0.473435	C12orf45	0.220017
ME3	-0.473039	RP11-120I21.3	0.220105
ILK	-0.472988	MRPL33	0.22048
FDFT1	-0.472526	CTD-3203P2.1	0.220571
SNORD99	-0.472442	CRLS1	0.220677
GDAP1L1	-0.472288	CTD-2277K2.1	0.220712
PEX5	-0.471956	COX10-AS1	0.221264
TMEM8A	-0.471946	KIAA1009	0.221337
ZNF598	-0.471274	AC015987.1	0.221701
SEMA4G	-0.471136	PI4K2B	0.221751
GTF3C2	-0.471022	SCLT1	0.221829
DOT1L	-0.47087	AC016725.4	0.222568
RAF1	-0.470804	RPL36AP48	0.223035
GPR56	-0.470774	RP1-85F18.5	0.223151
HMBS	-0.470681	RP11-476B13.2	0.223185
ATP5O	-0.470336	RP11-726G23.6	0.22356
UXT	-0.470022	RP11-16N11.2	0.2237
SPECC1	-0.469763	POLE2	0.223844
FAM86C1	-0.469717	C11orf73	0.224418
EPDR1	-0.469677	TRAPPC13	0.224677
CHST8	-0.469455	LINC00883	0.224687
RP11-195F19.9	-0.469412	ZNF749	0.224999
PLEKHH3	-0.469353	ALDH3B1	0.22555
RP11-316M21.7	-0.469013	PDE4B	0.225998
PPM1M	-0.468955	CRYGS	0.226231
SLIRP	-0.468908	TCEA1P2	0.226239
OBSL1	-0.468773	AL589743.1	0.226439
B9D1	-0.468158	SLC2A1-AS1	0.226514
SELK	-0.467866	PRIMA1	0.226863
VPS4A	-0.467638	DZIP1	0.227047
BCL2L13	-0.467556	HNRNPA1P42	0.227861
MR1	-0.467287	RPL12P4	0.228365
IGBP1	-0.467231	TCF4	0.228518
RP11-834C11.4	-0.467115	AMMECR1	0.229004
ACLY	-0.466994	RP11-369G6.2	0.22911
ASB16-AS1	-0.466885	SAMD3	0.229357
HCN3	-0.46618	TIPRL	0.229407
EYA2	-0.465948	EGFR	0.230104
LRRN2	-0.465904	RP11-10G15.4	0.23032
DUSP28	-0.465892	SLC24A1	0.230567
RP11-521B24.3	-0.465844	RP11-84C13.2	0.230702
POFUT1	-0.465169	REPS1	0.230743
NPR3	-0.464846	CTD-2547L16.3	0.230772
ANAPC16	-0.464504	RP11-382J12.1	0.230972
SURF4	-0.464032	FAF1	0.231268
RAPGEF1	-0.464011	LINC00669	0.231784
ZNF777	-0.463728	DNAJC19	0.232006
CDK9	-0.463374	ZNF41	0.23257
EIF5A2	-0.463266	PAG1	0.232991
ZCCHC24	-0.463076	SLC7A2	0.233181
DNAJB1	-0.462871	RAB40A	0.233589
PROCA1	-0.461738	ZNF490	0.233607
SNORA75	-0.461663	RHCG	0.233774
ARG2	-0.461214	RNU2-17P	0.234179
TMTC4	-0.460782	DIAPH2	0.234757
LRRC41	-0.460736	ZNF829	0.234946
SLC44A2	-0.460674	OXCT1	0.235746
FBXO41	-0.460284	RNA5SP221	0.236881
RAB11FIP5	-0.459912	FAM169A	0.236919
SRRM3	-0.459435	WDFY2	0.237813
PDLIM7	-0.459332	KIAA0586	0.237905
PAPPA2	-0.458937	CNOT2	0.237998
PPP1R12C	-0.458776	RGS22	0.238491
ENO2	-0.458754	FAM13A	0.239731
NCBP2-AS2	-0.458668	CTD-2611K5.5	0.240009
TINF2	-0.458468	USP38	0.240024
NOP9	-0.458336	RP4-789D17.5	0.24012
GNL1	-0.458304	ZNF695	0.240232
MTA1	-0.457949	CA5BP1	0.240454
SH3BP5	-0.457682	ZNF681	0.240639
UBE2Z	-0.457656	RP11-365D9.1	0.240837
PITHD1	-0.457243	SRSF10P1	0.240908
ADAM19	-0.457162	PPP6C	0.241205
CHAF1A	-0.457103	GANC	0.24123
SGPL1	-0.456933	N4BP2L1	0.241894
ANKRD13A	-0.456927	CCDC71L	0.242417
ITGB5	-0.456811	RPS7P15	0.242808
APBA3	-0.456789	EYA1	0.243206
RAP1GAP2	-0.45653	ZNF791	0.243579
C5orf45	-0.456332	ELP4	0.243936
ARHGEF17	-0.456117	FUT4	0.244185
TFE3	-0.456115	CEP170	0.244597
NPR1	-0.456063	BSCL2	0.245076
TRIM17	-0.455835	PRKG2	0.245483
TMEM184B	-0.455755	RP11-307L3.4	0.245852
RP3-326I13.1	-0.455597	ICA1	0.245932
ITGA9	-0.455468	SETD1B	0.245958
C9orf96	-0.455207	SNORA63	0.246074
AFG3L2	-0.455103	RP11-368I23.2	0.246632
CDK18	-0.454555	N4BP2L2	0.247016
CDKN2C	-0.454517	MPP6	0.247133
ZFAS1	-0.454491	AC005618.6	0.247262
EHMT1	-0.454446	CHN1	0.2473
RP11-422P24.9	-0.454265	FAM35CP	0.247551
C19orf54	-0.454221	APOOL	0.247601
NKX2-4	-0.454079	PCBP3	0.248083
TSFM	-0.453805	ZNF616	0.248736
HSD11B1L	-0.453319	OCIAD1-AS1	0.24883
INPP5D	-0.453233	DCDC1	0.248887
ATP5G3	-0.453112	TRNAI6	0.248949
TUBB6	-0.453076	ZKSCAN7	0.249161
DDHD2	-0.453052	CEP57L1	0.249172
CA12	-0.452905	RP4-706A16.3	0.249239
AHSA1	-0.452852	CHSY3	0.249476
HIC2	-0.452799	EDNRB-AS1	0.249647
MPP3	-0.452721	EEF1DP3	0.249854
FN3KRP	-0.452602	CALCB	0.251237
ZMAT2	-0.452529	RP11-31F15.1	0.251321
UBL5	-0.452355	RNU2-59P	0.252083
RP11-137H2.6	-0.452199	STT3B	0.252576
LINC00888	-0.452079	ZNF850	0.252937
PTX3	-0.45128	RLIM	0.253581
ANKRD13D	-0.451146	LDLRAD4	0.253942
ZNF888	-0.450822	ATRNL1	0.254026
CABLES2	-0.450416	XYLB	0.254054
PLAUR	-0.450393	MIR3128	0.254491
SFI1	-0.450299	PTPRE	0.254617
PMPCA	-0.449852	RP11-177C12.1	0.254686
IL12A	-0.449797	RP11-439M11.1	0.25521
AC003088.1	-0.44958	RP11-380G5.3	0.255354
NR1H2	-0.449499	AC004158.2	0.256203
BCL7C	-0.449318	ZNF558	0.25783
COMMD3	-0.44912	CCDC58	0.257831
ZNF473	-0.448767	ADO	0.258034
NDUFV2P1	-0.448607	CDKL4	0.258339
CAP1	-0.4486	JPH1	0.258525
NUMBL	-0.448469	DLEU1	0.259102
RP11-566K19.6	-0.448091	ZFP82	0.259663
PRPF4	-0.44809	RP4-673M15.1	0.259752
TTYH2	-0.448053	RP11-296I10.6	0.259806
ARHGEF2	-0.448042	RN7SKP87	0.25989
KB-1732A1.1	-0.448016	CHPT1	0.260259
PPP6R1	-0.447717	PVRL3	0.260762
CCT2	-0.447557	MT-TN	0.260977
PABPC5	-0.447291	RP11-73B2.6	0.261749
PFN4	-0.447263	ITGB3	0.26216
IWS1	-0.446793	RP11-133K1.7	0.262269
CCDC124	-0.446715	RP11-710E1.2	0.262314
SPAG5	-0.446497	SERPINB1	0.262599
GAL3ST4	-0.446393	ZNF155	0.262696
ATP6V1E2	-0.446289	GHRL	0.262875
HERC5	-0.445832	CHM	0.26389
ILF2	-0.445617	MTBP	0.264245
MRPL22	-0.445563	RASSF8	0.264516
RBM15B	-0.445379	RP11-125B21.2	0.264522
SCARNA18	-0.445236	RP11-73K9.3	0.264537
HADHA	-0.445126	RBFOX2	0.264848
LPAR2	-0.444999	PIGN	0.26565
MIR4435-1HG	-0.444743	ERCC5	0.265852
COX16	-0.444646	CBX3P2	0.266831
PACSIN2	-0.443485	RP11-17E13.2	0.266936
SNORA13	-0.443347	KB-1507C5.4	0.268032
NGDN	-0.443314	GABRB2	0.268628
RPL13AP25	-0.443216	GIN1	0.268737
ZBTB12	-0.443088	HNRNPCP1	0.268774
PASK	-0.443052	TMED6	0.269691
QRICH1	-0.442946	ZRANB3	0.270529
CCRN4L	-0.44282	GABPA	0.270541
G6PD	-0.442767	RPS14P3	0.270639
WRAP73	-0.442732	CCDC148	0.271581
GOLGA3	-0.442524	AC022538.1	0.27184
ZNF786	-0.44214	GEN1	0.271844
THYN1	-0.442059	RP1-193H18.2	0.271994
METTL3	-0.441994	GLTSCR1L	0.272635
UQCRC2	-0.441353	CEP170P1	0.273475
TMEM91	-0.441127	RP11-305E6.4	0.273762
HAND2	-0.441078	RP11-68L18.1	0.274202
GAL	-0.441067	RP1-92O14.3	0.274513
VIMP	-0.440961	AC123768.4	0.274882
RNU1-60P	-0.440892	OIP5	0.275103
SLC39A14	-0.440828	RP11-1174L13.2	0.275419
ECHDC3	-0.440794	THAP9-AS1	0.275854
UTP14A	-0.440614	SCARNA8	0.276254
DECR2	-0.440348	RP11-4O1.2	0.276376
EGFL8	-0.440339	PTEN	0.276608
LSM10	-0.440328	HSPBAP1	0.276909
ATG16L2	-0.440238	RGPD2	0.27697
MROH1	-0.440073	COX7A2P1	0.277063
SELRC1	-0.440021	COX7B	0.27747
ADAM11	-0.439856	BAI3	0.277562
TMEM143	-0.439826	MAB21L2	0.277854
STAT3	-0.439785	FRMD4B	0.277885
MRPS16	-0.439582	SH2B3	0.278366
TMEM18	-0.439561	CBLL1	0.278462
RP11-415J8.3	-0.439547	PTPN13	0.279108
POP1	-0.439527	RP11-179B2.2	0.279139
CHCHD7	-0.439188	SATB2	0.27924
EIF3L	-0.438753	ALMS1	0.279279
CDC25C	-0.438553	LINC00312	0.279355
IFT122	-0.438499	AC093106.7	0.2795
RP11-849H4.4	-0.438466	TMEM65	0.279991
SCARNA23	-0.438246	ZNF175	0.280308
C10orf35	-0.438133	RP11-25D3.1	0.280461
SUPT6H	-0.438013	ETAA1	0.280607
UBE2Q1	-0.437905	ZNF610	0.280922
INCA1	-0.437615	ZFP14	0.281612
ANXA11	-0.436956	TUSC3	0.281845
RNU6-8	-0.436936	COL27A1	0.281868
TSPYL2	-0.436786	FNBP1P1	0.282066
PRKAG2-AS1	-0.436727	FTH1P16	0.282799
RP11-71H17.9	-0.436694	RNU1-124P	0.28291
SLC2A4	-0.436497	MEX3C	0.28379
NUP210L	-0.436428	SLC9B1	0.283808
CTC-412M14.5	-0.436199	RP3-388M5.9	0.284174
UCK2	-0.43614	ZNF613	0.284183
RPP38	-0.436044	MYCBP2-AS2	0.284248
TFAP4	-0.436024	USMG5	0.284666
RP11-303E16.2	-0.435776	NHSL1	0.284826
RP11-295G20.2	-0.435567	RP13-216E22.5	0.285025
HRASLS	-0.435424	AC068039.1	0.286219
RP11-867G23.10	-0.43542	RP11-267M23.4	0.286541
SDE2	-0.435255	RP11-761N21.2	0.286691
NDE1	-0.434658	NUDCD1	0.286805
snoU13	-0.434128	ERCC6L2	0.287447
WRNIP1	-0.433857	RP5-837M10.4	0.287645
ICMT	-0.433808	TFB1M	0.287962
RP5-1073O3.7	-0.43378	C1orf53	0.288058
SCARNA14	-0.433666	C4orf47	0.288731
NF2	-0.433519	FAM185A	0.288846
PSMC5	-0.433509	ZNF880	0.288961
PPM1H	-0.433274	METTL21A	0.290188
JAGN1	-0.433229	TRAPPC2	0.290343
TOR1B	-0.432988	JPX	0.290747
HDHD3	-0.43286	RPL12P29	0.290925
TANGO6	-0.432021	ZFAND1	0.290956
ZNF232	-0.432001	RP11-379B18.5	0.29168
MKRN1	-0.431805	FAM172A	0.291801
CDC42SE1	-0.431717	KIAA1328	0.291994
GGA2	-0.431669	CNOT7	0.29238
MORF4L1P1	-0.431649	BCAR3	0.292531
HADHB	-0.431617	RP11-659E9.4	0.293077
OXSM	-0.431449	RP4-535B20.4	0.293241
MIR4482-1	-0.431201	RP11-479O16.1	0.293322
RPL22	-0.431149	ZNF836	0.293416
SLC47A1	-0.430595	ZNF540	0.29353
AC084082.3	-0.430429	ROCK1P1	0.29446
EXOC3	-0.430209	RP11-571M6.17	0.29449
CKS2	-0.430095	METTL20	0.294664
TECPR2	-0.430022	THAP2	0.294916
MTHFD2	-0.429839	AC010729.1	0.295033
PPARD	-0.429796	FBXO43	0.295183
MAFG-AS1	-0.429666	METTL8	0.295749
PCDHAC2	-0.429622	CTD-2587H24.10	0.295846
TMEM55B	-0.429602	CTD-3105H18.9	0.295909
TIGD6	-0.429326	IMPACT	0.296021
GINS1	-0.429224	ANKRD13C	0.296129
PRKRIP1	-0.429161	AC025750.5	0.296788
NFKB2	-0.428971	RNU1-73P	0.297142
SUCLG1	-0.428941	DLGAP1-AS5	0.297777
DAZAP1	-0.428715	ATP11B	0.298982
GUCY1A3	-0.428232	ZNF462	0.299003
NAGK	-0.428222	SS18L1	0.299313
[truncated: 4,925 more rows]

## Sheet: DCX-KD GSEA (MSigDB)
NAME OF GENE SET	GENE SET SIZE	Normalized Enrichment Score (NES)	Nominal p-value	FDR-adjusted p-value (q-value)	TYPE OF ENRICHMENT
CHR19P13	148	-3.09674	0	0	neg		q-values < 0,05
GO_DNA_PACKAGING_COMPLEX	34	-3.02893	0	0	neg
KEGG_SYSTEMIC_LUPUS_ERYTHEMATOSUS	23	-3.01261	0	0	neg		q-values < 0,25
ENK_UV_RESPONSE_KERATINOCYTE_UP	159	-2.96984	0	0	neg
GSE9601_UNTREATED_VS_PI3K_INHIBITOR_TREATED_HCMV_INF_MONOCYTE_UP	71	-2.89244	0	0	neg
KRCTCNNNNMANAGC_UNKNOWN	20	-2.89135	0	0	neg
GCM_TPT1	37	-2.83884	0	0	neg
REACTOME_NONSENSE_MEDIATED_DECAY_NMD_INDEPENDENT_OF_THE_EXON_JUNCTION_COMPLEX_EJC	46	-2.83082	0	0	neg
REACTOME_SELENOAMINO_ACID_METABOLISM	50	-2.82852	0	0	neg
GO_PROTEIN_LOCALIZATION_TO_ENDOPLASMIC_RETICULUM	63	-2.80589	0	0	neg
KEGG_RIBOSOME	41	-2.803	0	0	neg
GSE9006_TYPE_1_VS_TYPE_2_DIABETES_PBMC_AT_DX_UP	87	-2.80297	0	0	neg
REACTOME_RNA_POLYMERASE_I_PROMOTER_ESCAPE	25	-2.79492	0	0	neg
GO_COTRANSLATIONAL_PROTEIN_TARGETING_TO_MEMBRANE	50	-2.79193	0	0	neg
GSE45837_WT_VS_GFI1_KO_PDC_DN	78	-2.77758	0	0	neg
KIM_ALL_DISORDERS_OLIGODENDROCYTE_NUMBER_CORR_UP	288	-2.77358	0	0	neg
REACTOME_AMYLOID_FIBER_FORMATION	26	-2.7603	0	0	neg
GO_ESTABLISHMENT_OF_PROTEIN_LOCALIZATION_TO_ENDOPLASMIC_RETICULUM	54	-2.75696	0	0	neg
REACTOME_NONSENSE_MEDIATED_DECAY_NMD	53	-2.7566	0	0	neg
REACTOME_SENESCENCE_ASSOCIATED_SECRETORY_PHENOTYPE_SASP	38	-2.74439	0	0	neg
REACTOME_TRANSCRIPTIONAL_REGULATION_OF_GRANULOPOIESIS	26	-2.73996	0	0	neg
MORF_TPT1	53	-2.73656	0	0	neg
HSIAO_HOUSEKEEPING_GENES	169	-2.72551	0	0	neg
MORF_NME2	75	-2.72363	0	0	neg
REACTOME_POSITIVE_EPIGENETIC_REGULATION_OF_RRNA_EXPRESSION	31	-2.70883	0	0	neg
SCHLOSSER_SERUM_RESPONSE_AUGMENTED_BY_MYC	47	-2.70681	0	0	neg
GO_VIRAL_GENE_EXPRESSION	75	-2.70425	0	0	neg
MODULE_60	92	-2.70421	0	0	neg
CHR19Q13	150	-2.69968	0	0	neg
REACTOME_PRC2_METHYLATES_HISTONES_AND_DNA	20	-2.6895	0	0	neg
REACTOME_OXIDATIVE_STRESS_INDUCED_SENESCENCE	33	-2.68784	0	0	neg
KIM_ALL_DISORDERS_DURATION_CORR_DN	62	-2.68721	0	0	neg
REACTOME_INFLUENZA_INFECTION	66	-2.6846	0	0	neg
REACTOME_MEIOTIC_RECOMBINATION	21	-2.68314	0	0	neg
MORF_ACTG1	70	-2.67667	0	0	neg
REACTOME_DNA_DAMAGE_TELOMERE_STRESS_INDUCED_SENESCENCE	21	-2.67601	0	0	neg
GO_NUCLEAR_TRANSCRIBED_MRNA_CATABOLIC_PROCESS_NONSENSE_MEDIATED_DECAY	53	-2.67525	0	0	neg
REACTOME_RNA_POLYMERASE_I_TRANSCRIPTION	34	-2.67262	0	0	neg
REACTOME_RRNA_PROCESSING_IN_THE_NUCLEUS_AND_CYTOSOL	77	-2.67042	0	0	neg
REACTOME_RHO_GTPASES_ACTIVATE_PKNS	23	-2.66908	0	0	neg
REACTOME_HATS_ACETYLATE_HISTONES	49	-2.66714	0	0	neg
GO_STRUCTURAL_CONSTITUENT_OF_RIBOSOME	75	-2.66523	0	0	neg
SPIELMAN_LYMPHOBLAST_EUROPEAN_VS_ASIAN_UP	197	-2.66331	0	0	neg
GO_CYTOSOLIC_RIBOSOME	48	-2.66292	0	0	neg
DACOSTA_UV_RESPONSE_VIA_ERCC3_UP	121	-2.66272	0	0	neg
REACTOME_HDACS_DEACETYLATE_HISTONES	33	-2.66039	0	0	neg
MORF_NPM1	83	-2.65782	0	0	neg
CHNG_MULTIPLE_MYELOMA_HYPERPLOID_UP	29	-2.6534	0	0	neg
LI_DCP2_BOUND_MRNA	36	-2.65245	0	0	neg
REACTOME_RRNA_PROCESSING	79	-2.65215	0	0	neg
CHR9Q34	71	-2.65147	0	0	neg
REACTOME_REGULATION_OF_EXPRESSION_OF_SLITS_AND_ROBOS	65	-2.65063	0	0	neg
REACTOME_EUKARYOTIC_TRANSLATION_INITIATION	58	-2.64712	0	0	neg
REACTOME_ERCC6_CSB_AND_EHMT2_G9A_POSITIVELY_REGULATE_RRNA_EXPRESSION	24	-2.64515	0	0	neg
TTTNNANAGCYR_UNKNOWN	37	-2.64303	0	0	neg
GO_CHROMATIN_ASSEMBLY	44	-2.63828	0	0	neg
GSE22589_HEALTHY_VS_SIV_INFECTED_DC_UP	76	-2.6364	0	0	neg
GO_PROTEIN_TARGETING_TO_MEMBRANE	81	-2.62658	0	0	neg
GSE42021_CD24LO_TREG_VS_CD24LO_TCONV_THYMUS_DN	83	-2.62097	0	0	neg
GO_RIBOSOMAL_SUBUNIT	88	-2.61416	0	0	neg
GSE19825_NAIVE_VS_IL2RAHIGH_DAY3_EFF_CD8_TCELL_DN	59	-2.60986	0	0	neg
REACTOME_DNA_DOUBLE_STRAND_BREAK_RESPONSE	24	-2.60751	0	0	neg
REACTOME_FORMATION_OF_THE_BETA_CATENIN:TCF_TRANSACTIVATING_COMPLEX	29	-2.59217	0		neg
RICKMAN_METASTASIS_DN	74	-2.58844	0	0	neg
DAZARD_RESPONSE_TO_UV_NHEK_UP	61	-2.58097	0	0	neg
REACTOME_TRANSCRIPTIONAL_REGULATION_BY_SMALL_RNAS	31	-2.58003	0	0	neg
REACTOME_RUNX1_REGULATES_TRANSCRIPTION_OF_GENES_INVOLVED_IN_DIFFERENTIATION_OF_HSCS	39	-2.57911	0	0	neg
GO_RIBOSOME	102	-2.57688	0	0	neg
REACTOME_TRANSLATION	140	-2.57422	0	0	neg
GSE43863_NAIVE_VS_LY6C_LOW_CXCR5NEG_CD4_EFF_TCELL_D6_LCMV_DN	62	-2.56526	0	0	neg
REACTOME_CELLULAR_SENESCENCE	60	-2.56031	0	0	neg
GSE28726_NAIVE_CD4_TCELL_VS_NAIVE_VA24NEG_NKTCELL_UP	81	-2.55692	0	0	neg
PECE_MAMMARY_STEM_CELL_UP	56	-2.55684	0	0	neg
MARTENS_TRETINOIN_RESPONSE_DN	273	-2.54968	0	0	neg
GO_ESTABLISHMENT_OF_PROTEIN_LOCALIZATION_TO_MEMBRANE	118	-2.54547	0	0	neg
REACTOME_MITOTIC_PROPHASE	35	-2.54484	0	0	neg
REACTOME_RUNX1_REGULATES_GENES_INVOLVED_IN_MEGAKARYOCYTE_DIFFERENTIATION_AND_PLATELET_FUNCTION	30	-2.54279	0	0	neg
REACTOME_SRP_DEPENDENT_COTRANSLATIONAL_PROTEIN_TARGETING_TO_MEMBRANE	54	-2.53659	0	0	neg
GO_MITOCHONDRIAL_MATRIX	172	-2.52902	0	0	neg
GCM_NPM1	51	-2.52577	0	0	neg
MODULE_54	81	-2.52199	0	0	neg
GSE28726_NAIVE_VS_ACTIVATED_CD4_TCELL_DN	72	-2.51873	0	0	neg
GO_DNA_PACKAGING	56	-2.51849	0	0	neg
GO_RIBONUCLEOPROTEIN_COMPLEX_SUBUNIT_ORGANIZATION	100	-2.51769	0	0	neg
GINESTIER_BREAST_CANCER_ZNF217_AMPLIFIED_DN	138	-2.51632	0	0	neg
GSE42021_CD24HI_TREG_VS_CD24HI_TCONV_THYMUS_UP	78	-2.51578	0	0	neg
GO_CYTOSOLIC_PART	83	-2.51485	0	0	neg
REACTOME_NEGATIVE_EPIGENETIC_REGULATION_OF_RRNA_EXPRESSION	34	-2.51446	0	0	neg
GO_RIBONUCLEOPROTEIN_COMPLEX_BIOGENESIS	173	-2.51297	0	0	neg
HAMAI_APOPTOSIS_VIA_TRAIL_DN	54	-2.51152	0	0	neg
REACTOME_PRE_NOTCH_EXPRESSION_AND_PROCESSING	35	-2.5088	0	0	neg
GSE369_PRE_VS_POST_IL6_INJECTION_SOCS3_KO_LIVER_DN	75	-2.50818	0	0	neg
REACTOME_ESTROGEN_DEPENDENT_GENE_EXPRESSION	49	-2.50628	0	0	neg
GSE24574_BCL6_LOW_TFH_VS_TCONV_CD4_TCELL_DN	78	-2.50116	0	0	neg
GO_PROTEIN_DNA_COMPLEX	68	-2.49968	0	0	neg
GO_NUCLEAR_TRANSCRIBED_MRNA_CATABOLIC_PROCESS	78	-2.49828	0	0	neg
WAMUNYOKOLI_OVARIAN_CANCER_LMP_UP	70	-2.49558	0	0	neg
GSE339_CD4POS_VS_CD8POS_DC_IN_CULTURE_DN	66	-2.48831	0	0	neg
GSE1432_CTRL_VS_IFNG_1H_MICROGLIA_UP	61	-2.48702	0	0	neg
CHR17Q25	59	-2.484	0	0	neg
LI_AMPLIFIED_IN_LUNG_CANCER	60	-2.4818	0	0	neg
REACTOME_BASE_EXCISION_REPAIR	31	-2.47949	0	0	neg
REACTOME_EPIGENETIC_REGULATION_OF_GENE_EXPRESSION	48	-2.4794	0	0	neg
GO_PROTEIN_TARGETING	153	-2.47836	0	0	neg
GSE16385_MONOCYTE_VS_12H_IL4_TREATED_MACROPHAGE_DN	71	-2.47832	0	0	neg
MORF_MAP2K2	65	-2.47156	0	0	neg
MORF_PHB	54	-2.47112	0	0	neg
CHR6P21	83	-2.46974	0	0	neg
KIM_BIPOLAR_DISORDER_OLIGODENDROCYTE_DENSITY_CORR_UP	264	-2.46858	0	0	neg
REACTOME_ESR_MEDIATED_SIGNALING	63	-2.46414	0	0	neg
BILANGES_SERUM_AND_RAPAMYCIN_SENSITIVE_GENES	27	-2.46142	0	0	neg
MODULE_17	136	-2.46027	0	0	neg
MORF_CNTN1	33	-2.45952	0	0	neg
GO_RIBOSOME_BIOGENESIS	108	-2.45908	0	0	neg
GNF2_EIF3S6	62	-2.45547	0	0	neg
GO_NUCLEOSOME_ORGANIZATION	48	-2.45438	0	0	neg
GSE26156_DOUBLE_POSITIVE_VS_CD4_SINGLE_POSITIVE_THYMOCYTE_DN	81	-2.45413	0	0	neg
GOLDRATH_NAIVE_VS_EFF_CD8_TCELL_UP	64	-2.4528	0	0	neg
GO_PEPTIDE_BIOSYNTHETIC_PROCESS	240	-2.45239	0	0	neg
GSE2405_0H_VS_9H_A_PHAGOCYTOPHILUM_STIM_NEUTROPHIL_DN	82	-2.45226	0	0	neg
REACTOME_TELOMERE_MAINTENANCE	25	-2.44936	0	0	neg
GSE25088_CTRL_VS_ROSIGLITAZONE_STIM_STAT6_KO_MACROPHAGE_DN	71	-2.44767	0	0	neg
REACTOME_RMTS_METHYLATE_HISTONE_ARGININES	24	-2.4437	0	0	neg
GSE8921_UNSTIM_VS_TLR1_2_STIM_MONOCYTE_24H_DN	61	-2.44232	0	0	neg
WONG_EMBRYONIC_STEM_CELL_CORE	135	-2.442	0	0	neg
ACEVEDO_NORMAL_TISSUE_ADJACENT_TO_LIVER_TUMOR_DN	136	-2.44133	0	0	neg
HELLER_HDAC_TARGETS_UP	99	-2.44046	0	0	neg
GSE24574_BCL6_HIGH_VS_LOW_TFH_CD4_TCELL_DN	74	-2.43966	0	0	neg
GO_PROTEIN_LOCALIZATION_TO_MEMBRANE	184	-2.43847	0	0	neg
REACTOME_GENE_SILENCING_BY_RNA	35	-2.43785	0	0	neg
REACTOME_UB_SPECIFIC_PROCESSING_PROTEASES	66	-2.43681	0	0	neg
HALLMARK_UV_RESPONSE_UP	51	-2.43273	0	0	neg
BENPORATH_MYC_TARGETS_WITH_EBOX	83	-2.43249	0	0	neg
GO_AMIDE_BIOSYNTHETIC_PROCESS	268	-2.42858	0	0	neg
GRAESSMANN_RESPONSE_TO_MC_AND_DOXORUBICIN_UP	181	-2.42748	0	0	neg
MARTENS_TRETINOIN_RESPONSE_UP	94	-2.42692	0	0	neg
MORF_UBE2I	100	-2.42624	0	0	neg
RB_P107_DN,V1_UP	51	-2.42506	0	0	neg
CHR6P22	46	-2.42407	0	0	neg
GSE23505_IL6_IL1_VS_IL6_IL1_TGFB_TREATED_CD4_TCELL_DN	77	-2.4234	0	0	neg
DELASERNA_MYOD_TARGETS_UP	26	-2.42195	0	0	neg
GO_CELLULAR_AMIDE_METABOLIC_PROCESS	320	-2.41313	0	0	neg
GSE17301_CTRL_VS_48H_ACD3_ACD28_IFNA2_STIM_CD8_TCELL_DN	58	-2.41153	0	0	neg
GSE2405_0H_VS_24H_A_PHAGOCYTOPHILUM_STIM_NEUTROPHIL_UP	74	-2.41115	0	0	neg
GSE17721_0,5H_VS_4H_POLYIC_BMDC_UP	70	-2.41108	0	0	neg
REACTOME_CHROMOSOME_MAINTENANCE	32	-2.41052	0	0	neg
CASORELLI_ACUTE_PROMYELOCYTIC_LEUKEMIA_DN	259	-2.41052	0	0	neg
REACTOME_INFECTIOUS_DISEASE	155	-2.4105	0	0	neg
REACTOME_METABOLISM_OF_AMINO_ACIDS_AND_DERIVATIVES	114	-2.40659	0	0	neg
MORF_AP2M1	96	-2.4063	0	0	neg
GO_CYTOSOLIC_SMALL_RIBOSOMAL_SUBUNIT	22	-2.40628	0	0	neg
GO_CHROMATIN_ASSEMBLY_OR_DISASSEMBLY	52	-2.40588	0	0	neg
REACTOME_ACTIVATION_OF_HOX_GENES_DURING_DIFFERENTIATION	35	-2.4051	0	0	neg
GSE23114_WT_VS_SLE2C1_MOUSE_SPLEEN_B1A_BCELL_DN	69	-2.40464	0	0	neg
MOOTHA_HUMAN_MITODB_6_2002	167	-2.40445	0	0	neg
GO_TRANSLATIONAL_INITIATION	85	-2.40445	0	0	neg
GSE42724_NAIVE_VS_B1_BCELL_DN	73	-2.40443	0	0	neg
GSE24574_BCL6_HIGH_TFH_VS_NAIVE_CD4_TCELL_UP	65	-2.40432	0	0	neg
HUTTMANN_B_CLL_POOR_SURVIVAL_UP	71	-2.4021	0	0	neg
GSE33162_HDAC3_KO_VS_HDAC3_KO_MACROPHAGE_UP	61	-2.39948	0	0	neg
GSE9006_HEALTHY_VS_TYPE_2_DIABETES_PBMC_AT_DX_UP	82	-2.39844	0	0	neg
GSE36891_UNSTIM_VS_PAM_TLR2_STIM_PERITONEAL_MACROPHAGE_DN	66	-2.3984	0	0	neg
CHR11Q13	81	-2.39456	0	6.53785e-06	neg
PRC2_EED_UP,V1_DN	69	-2.38979	0	6.49798e-06	neg
NIKOLSKY_BREAST_CANCER_16P13_AMPLICON	31	-2.38902	0	6.4586e-06	neg
GSE26030_TH1_VS_TH17_RESTIMULATED_DAY15_POST_POLARIZATION_DN	68	-2.38849	0	6.41969e-06	neg
GO_RRNA_METABOLIC_PROCESS	78	-2.38806	0	6.38125e-06	neg
LOPEZ_MBD_TARGETS	309	-2.38798	0	6.34327e-06	neg
MORF_RAN	120	-2.38739	0	6.30574e-06	neg
STARK_PREFRONTAL_CORTEX_22Q11_DELETION_DN	184	-2.38713	0	6.26864e-06	neg
MORF_DDX11	48	-2.38654	0	6.23198e-06	neg
GO_MITOCHONDRIAL_PART	365	-2.38486	0	6.19575e-06	neg
MODULE_114	131	-2.38441	0	6.15994e-06	neg
CAIRO_HEPATOBLASTOMA_CLASSES_UP	238	-2.38438	0	6.12454e-06	neg
MODULE_257	65	-2.38236	0	6.08954e-06	neg
CHR22Q13	71	-2.38231	0	6.05494e-06	neg
REACTOME_REPRODUCTION	31	-2.38017	0	6.02073e-06	neg
GCM_CSNK2B	45	-2.37768	0	5.98691e-06	neg
LU_EZH2_TARGETS_UP	82	-2.37709	0	5.95346e-06	neg
GSE36527_CD69_NEG_VS_POS_TREG_CD62L_LOS_KLRG1_NEG_DN	93	-2.37647	0	5.92038e-06	neg
GSE25085_FETAL_LIVER_VS_ADULT_BM_SP4_THYMIC_IMPLANT_DN	64	-2.37615	0	5.88768e-06	neg
GSE360_L_DONOVANI_VS_T_GONDII_MAC_DN	65	-2.37543	0	5.85533e-06	neg
GSE22140_HEALTHY_VS_ARTHRITIC_MOUSE_CD4_TCELL_UP	61	-2.37476	0	5.82333e-06	neg
MORF_DDB1	108	-2.37459	0	5.79168e-06	neg
SOTIRIOU_BREAST_CANCER_GRADE_1_VS_3_UP	60	-2.37307	0	5.76037e-06	neg
GO_LARGE_RIBOSOMAL_SUBUNIT	52	-2.37237	0	5.7294e-06	neg
REACTOME_SIGNALING_BY_ROBO_RECEPTORS	80	-2.37101	0	5.69877e-06	neg
CYCLIN_D1_UP,V1_UP	48	-2.37055	0	5.66845e-06	neg
GSE24634_TREG_VS_TCONV_POST_DAY3_IL4_CONVERSION_UP	81	-2.36884	0	5.63846e-06	neg
LINDGREN_BLADDER_CANCER_CLUSTER_1_DN	131	-2.3687	0	5.60879e-06	neg
GSE41867_DAY6_VS_DAY8_LCMV_ARMSTRONG_EFFECTOR_CD8_TCELL_DN	84	-2.36742	0	5.57942e-06	neg
MODULE_83	140	-2.36613	0	5.55036e-06	neg
ENK_UV_RESPONSE_EPIDERMIS_UP	94	-2.36607	0	5.5216e-06	neg
WELCSH_BRCA1_TARGETS_DN	74	-2.36594	0	5.49314e-06	neg
GSE5679_PPARG_LIGAND_ROSIGLITAZONE_VS_RARA_AGONIST_AM580_TREATED_DC_UP	67	-2.36582	0	5.46497e-06	neg
GSE9006_TYPE_1_DIABETES_AT_DX_VS_1MONTH_POST_DX_PBMC_UP	64	-2.36489	0	5.43709e-06	neg
GNF2_TPT1	21	-2.36455	0	5.40949e-06	neg
GSE46025_WT_VS_FOXO1_KO_KLRG1_LOW_CD8_EFFECTOR_TCELL_UP	52	-2.36402	0	5.38217e-06	neg
MORF_GPX4	23	-2.36172	0	5.35512e-06	neg
GSE24210_CTRL_VS_IL35_TREATED_TCONV_CD4_TCELL_DN	78	-2.36157	0	5.32835e-06	neg
MODULE_15	89	-2.36109	0	5.30184e-06	neg
GO_NON_RECOMBINATIONAL_REPAIR	20	-2.3608	0	5.27559e-06	neg
CROONQUIST_NRAS_VS_STROMAL_STIMULATION_DN	32	-2.36029	0	5.2496e-06	neg
MODULE_486	35	-2.35507	0	5.22387e-06	neg
GSE16385_ROSIGLITAZONE_VS_UNTREATED_IFNG_TNF_STIM_MACROPHAGE_DN	66	-2.35503	0	5.19839e-06	neg
GO_MITOCHONDRION	518	-2.35459	0	5.17315e-06	neg
REACTOME_MEIOSIS	30	-2.35422	0	5.14816e-06	neg
GSE17721_0,5H_VS_12H_POLYIC_BMDC_UP	66	-2.35086	0	5.12341e-06	neg
GSE17721_0,5H_VS_12H_GARDIQUIMOD_BMDC_UP	62	-2.34962	0	5.0989e-06	neg
GSE5960_TH1_VS_ANERGIC_TH1_UP	55	-2.34874	0	5.07462e-06	neg
GSE6259_BCELL_VS_CD4_TCELL_UP	56	-2.34848	0	5.05057e-06	neg
GO_CYTOSOLIC_LARGE_RIBOSOMAL_SUBUNIT	26	-2.34796	0	5.02674e-06	neg
REACTOME_PROCESSING_OF_DNA_DOUBLE_STRAND_BREAK_ENDS	28	-2.34708	0	5.00314e-06	neg
GO_SM_LIKE_PROTEIN_FAMILY_COMPLEX	47	-2.3454	0	4.97976e-06	neg
GSE6269_E_COLI_VS_STAPH_AUREUS_INF_PBMC_DN	54	-2.34447	0	4.9566e-06	neg
GO_CYTOPLASMIC_TRANSLATION	30	-2.34358	0	4.93365e-06	neg
GO_CATALYTIC_ACTIVITY_ACTING_ON_RNA	98	-2.34296	0	4.91092e-06	neg
GSE19825_NAIVE_VS_DAY3_EFF_CD8_TCELL_DN	78	-2.3423	0	4.88839e-06	neg
GSE39556_CD8A_DC_VS_NK_CELL_MOUSE_3H_POST_POLYIC_INJ_UP	56	-2.34203	0	4.86607e-06	neg
GO_SMALL_RIBOSOMAL_SUBUNIT	37	-2.34184	0	4.84395e-06	neg
REACTOME_SIGNALING_BY_NOTCH	72	-2.34144	0	4.82203e-06	neg
GO_ESTABLISHMENT_OF_PROTEIN_LOCALIZATION_TO_ORGANELLE	188	-2.34064	0	4.80031e-06	neg
MODULE_32	98	-2.34056	0	4.77879e-06	neg
GSE3982_BASOPHIL_VS_TH2_DN	55	-2.33967	0	4.75745e-06	neg
GSE17721_PAM3CSK4_VS_GADIQUIMOD_0,5H_BMDC_DN	56	-2.33955	0	4.73631e-06	neg
GSE29164_UNTREATED_VS_CD8_TCELL_TREATED_MELANOMA_DAY7_UP	59	-2.33923	0	4.71535e-06	neg
GSE36476_CTRL_VS_TSST_ACT_40H_MEMORY_CD4_TCELL_YOUNG_DN	78	-2.338	0	4.69458e-06	neg
GSE42088_UNINF_VS_LEISHMANIA_INF_DC_4H_DN	67	-2.33763	0	4.67399e-06	neg
MORF_EIF3S2	109	-2.33713	0	4.65358e-06	neg
REACTOME_SIGNALING_BY_NUCLEAR_RECEPTORS	76	-2.33595	0	4.63334e-06	neg
YAO_TEMPORAL_RESPONSE_TO_PROGESTERONE_CLUSTER_17	64	-2.33449	0	4.61329e-06	neg
GO_ORGANELLE_INNER_MEMBRANE	190	-2.3344	0	4.5934e-06	neg
GSE21678_WT_VS_FOXO1_FOXO3_KO_TREG_DN	61	-2.33325	0	4.57369e-06	neg
GSE19401_UNSTIM_VS_RETINOIC_ACID_STIM_FOLLICULAR_DC_UP	52	-2.33289	0	4.55414e-06	neg
GSE31082_DN_VS_DP_THYMOCYTE_UP	74	-2.33281	0	4.53476e-06	neg
GSE17721_0,5H_VS_12H_CPG_BMDC_UP	63	-2.33163	0	9.06068e-06	neg
MORF_CSNK2B	132	-2.33155	0	9.02245e-06	neg
GSE41978_KLRG1_HIGH_VS_LOW_EFFECTOR_CD8_TCELL_DN	69	-2.33101	0	8.98454e-06	neg
GSE36476_CTRL_VS_TSST_ACT_40H_MEMORY_CD4_TCELL_OLD_DN	78	-2.33067	0	8.94695e-06	neg
MORF_IKBKG	51	-2.33006	0	8.90967e-06	neg
MILI_PSEUDOPODIA_HAPTOTAXIS_DN	252	-2.3293	0	8.8727e-06	neg
GNF2_FBL	63	-2.32895	0	8.83604e-06	neg
GRAESSMANN_APOPTOSIS_BY_DOXORUBICIN_UP	339	-2.32859	0	8.79968e-06	neg
MORF_FANCG	53	-2.32815	0	8.76361e-06	neg
GSE7831_1H_VS_4H_INFLUENZA_STIM_PDC_UP	64	-2.32734	0	8.72784e-06	neg
MOOTHA_VOXPHOS	42	-2.32614	0	8.69236e-06	neg
GSE3039_ALPHAALPHA_VS_ALPHABETA_CD8_TCELL_UP	55	-2.32498	0	8.65717e-06	neg
SANSOM_APC_TARGETS_REQUIRE_MYC	84	-2.32497	0	8.62226e-06	neg
FOSTER_KDM1A_TARGETS_DN	65	-2.32464	0	8.58763e-06	neg
GSE41978_ID2_KO_VS_ID2_KO_AND_BIM_KO_KLRG1_LOW_EFFECTOR_CD8_TCELL_DN	76	-2.32451	0	8.55329e-06	neg
GSE17721_POLYIC_VS_CPG_1H_BMDC_UP	60	-2.32445	0	8.51921e-06	neg
GSE29618_LAIV_VS_TIV_FLU_VACCINE_DAY7_MONOCYTE_DN	62	-2.32329	0	8.4854e-06	neg
MODULE_151	121	-2.32222	0	8.45186e-06	neg
MOOTHA_MITOCHONDRIA	170	-2.32212	0	8.41859e-06	neg
REACTOME_M_PHASE	121	-2.32183	0	8.38557e-06	neg
GSE1925_CTRL_VS_3H_IFNG_STIM_MACROPHAGE_UP	62	-2.3218	0	8.35282e-06	neg
GSE17721_0,5H_VS_24H_POLYIC_BMDC_UP	74	-2.32176	0	8.32032e-06	neg
REACTOME_ACTIVATION_OF_THE_MRNA_UPON_BINDING_OF_THE_CAP_BINDING_COMPLEX_AND_EIFS_AND_SUBSEQUENT_BINDING_TO_43S	31	-2.31966	0	8.28807e-06	neg
HALLMARK_OXIDATIVE_PHOSPHORYLATION	95	-2.31757	0	8.25607e-06	neg
REACTOME_RHO_GTPASE_EFFECTORS	94	-2.31712	0	8.22431e-06	neg
WANG_RESPONSE_TO_GSK3_INHIBITOR_SB216763_DN	115	-2.31576	0	8.1928e-06	neg
GSE41867_LCMV_ARMSTRONG_VS_CLONE13_DAY6_EFFECTOR_CD8_TCELL_UP	76	-2.3156	0	8.16153e-06	neg
MODULE_13	116	-2.31439	0	8.1305e-06	neg
GSE4748_CTRL_VS_CYANOBACTERIUM_LPSLIKE_STIM_DC_3H_DN	58	-2.3127	0	8.0997e-06	neg
ROSTY_CERVICAL_CANCER_PROLIFERATION_CLUSTER	43	-2.31228	0	8.06914e-06	neg
GSE12845_IGD_NEG_BLOOD_VS_PRE_GC_TONSIL_BCELL_UP	52	-2.31191	0	8.0388e-06	neg
GSE23308_CTRL_VS_CORTICOSTERONE_TREATED_MACROPHAGE_UP	60	-2.31019	0	8.00869e-06	neg
TAKAO_RESPONSE_TO_UVB_RADIATION_UP	34	-2.30974	0	1.1967e-05	neg
GSE21360_SECONDARY_VS_TERTIARY_MEMORY_CD8_TCELL_DN	54	-2.30872	0	1.19225e-05	neg
MORF_ARAF1	35	-2.30836	0	1.18784e-05	neg
DACOSTA_UV_RESPONSE_VIA_ERCC3_TTD_UP	24	-2.30787	0	1.18346e-05	neg
YAO_TEMPORAL_RESPONSE_TO_PROGESTERONE_CLUSTER_13	72	-2.30536	0	1.1791e-05	neg
GO_OXIDATIVE_PHOSPHORYLATION	52	-2.30431	0	1.17479e-05	neg
GSE17721_0,5H_VS_8H_GARDIQUIMOD_BMDC_UP	66	-2.30363	0	1.1705e-05	neg
GO_CELLULAR_PROTEIN_CONTAINING_COMPLEX_ASSEMBLY	359	-2.30284	0	1.16624e-05	neg
SWEET_KRAS_ONCOGENIC_SIGNATURE	31	-2.30197	0	1.16202e-05	neg
GO_PRE_MRNA_BINDING	21	-2.30147	0	1.15782e-05	neg
GSE16386_IL4_VS_IL4_AND_ROSIGLITAZONE_STIM_MACROPHAGE_6H_UP	65	-2.30007	0	1.15366e-05	neg
WONG_MITOCHONDRIA_GENE_MODULE	91	-2.29975	0	1.14952e-05	neg
GSE1448_CTRL_VS_ANTI_VALPHA2_DP_THYMOCYTE_UP	58	-2.29969	0	1.14542e-05	neg
MORF_PRKAG1	98	-2.29886	0	1.14134e-05	neg
GO_INTERSPECIES_INTERACTION_BETWEEN_ORGANISMS	256	-2.29556	0	1.13729e-05	neg
MODULE_53	93	-2.29493	0	1.13327e-05	neg
TARTE_PLASMA_CELL_VS_PLASMABLAST_UP	81	-2.29419	0	1.12928e-05	neg
GSE43260_BTLA_POS_VS_NEG_INTRATUMORAL_CD8_TCELL_UP	70	-2.29372	0	1.12532e-05	neg
MODULE_118	99	-2.29368	0	1.12139e-05	neg
MORF_ANP32B	90	-2.29351	0	1.11748e-05	neg
GSE8621_LPS_PRIMED_UNSTIM_VS_LPS_PRIMED_AND_LPS_STIM_MACROPHAGE_UP	59	-2.29325	0	1.1136e-05	neg
DANG_BOUND_BY_MYC	353	-2.29095	0	1.47954e-05	neg
REACTOME_CELL_CYCLE_MITOTIC	177	-2.28956	0	1.47444e-05	neg
CHR16P13	76	-2.28946	0	1.46938e-05	neg
GSE411_WT_VS_SOCS3_KO_MACROPHAGE_IL6_STIM_100MIN_UP	65	-2.28851	0	1.46434e-05	neg
TIEN_INTESTINE_PROBIOTICS_6HR_UP	20	-2.28758	0	1.45935e-05	neg
GO_MITOCHONDRIAL_ENVELOPE	268	-2.28402	0	1.45438e-05	neg
MOOTHA_PGC	179	-2.28258	0	1.8126e-05	neg
HALLMARK_ESTROGEN_RESPONSE_LATE	47	-2.28133	0	1.80648e-05	neg
GSE36476_CTRL_VS_TSST_ACT_72H_MEMORY_CD4_TCELL_OLD_DN	67	-2.2808	0	1.8004e-05	neg
GSE1112_OT1_VS_HY_CD8AB_THYMOCYTE_RTOC_CULTURE_UP	59	-2.28065	0	1.79436e-05	neg
GSE2770_IL12_ACT_VS_ACT_CD4_TCELL_6H_UP	77	-2.27943	0	1.78836e-05	neg
REACTOME_DNA_DOUBLE_STRAND_BREAK_REPAIR	53	-2.27933	0	1.78239e-05	neg
SANSOM_APC_MYC_TARGETS	91	-2.2788	0	1.77647e-05	neg
GSE2128_CTRL_VS_MIMETOPE_NEGATIVE_SELECTION_DP_THYMOCYTE_NOD_DN	47	-2.27829	0	1.77059e-05	neg
CHR17P13	66	-2.27815	0	1.76475e-05	neg
GSE29618_PRE_VS_DAY7_POST_TIV_FLU_VACCINE_MONOCYTE_DN	62	-2.27718	0	1.75894e-05	neg
GSE17721_CTRL_VS_LPS_8H_BMDC_UP	68	-2.27647	0	1.75317e-05	neg
REACTOME_DEVELOPMENTAL_BIOLOGY	262	-2.27533	0	2.09678e-05	neg
GO_REGULATION_OF_GENE_SILENCING	43	-2.27522	0	2.08995e-05	neg
MODULE_152	54	-2.27478	0	2.43019e-05	neg
GSE42021_TREG_PLN_VS_CD24HI_TREG_THYMUS_DN	79	-2.27475	0	2.42233e-05	neg
GSE38681_WT_VS_LYL1_KO_LYMPHOID_PRIMED_MULTIPOTENT_PROGENITOR_UP	87	-2.27412	0	2.41451e-05	neg
GSE3039_ALPHAALPHA_CD8_TCELL_VS_B1_BCELL_DN	57	-2.27361	0	2.40675e-05	neg
LOCKWOOD_AMPLIFIED_IN_LUNG_CANCER	95	-2.27358	0	2.39904e-05	neg
GSE37534_GW1929_VS_PIOGLITAZONE_TREATED_CD4_TCELL_PPARG1_FOXP3_TRANSDUCED_UP	39	-2.27286	0	2.39137e-05	neg
GSE41176_UNSTIM_VS_ANTI_IGM_STIM_TAK1_KO_BCELL_24H_UP	68	-2.27159	0	2.72345e-05	neg
GSE17721_LPS_VS_CPG_6H_BMDC_DN	61	-2.27148	0	2.7148e-05	neg
GSE3720_UNSTIM_VS_PMA_STIM_VD2_GAMMADELTA_TCELL_UP	56	-2.27116	0	2.70621e-05	neg
ZHOU_TNF_SIGNALING_30MIN	21	-2.26965	0	2.69768e-05	neg
GSE5099_UNSTIM_VS_MCSF_TREATED_MONOCYTE_DAY3_DN	72	-2.26908	0	2.68919e-05	neg
GO_NCRNA_METABOLIC_PROCESS	155	-2.26881	0	2.68076e-05	neg
GSE22886_IGM_MEMORY_BCELL_VS_BM_PLASMA_CELL_DN	63	-2.26802	0	2.67239e-05	neg
GO_ENVELOPE	379	-2.2675	0	2.66406e-05	neg
GCM_PFN1	26	-2.26673	0	2.65579e-05	neg
GO_NCRNA_PROCESSING	134	-2.26595	0	2.64757e-05	neg
GO_TRANSLATIONAL_ELONGATION	63	-2.26478	0	2.96849e-05	neg
REACTOME_DNA_REPAIR	109	-2.26413	0	2.95936e-05	neg
GSE2585_AIRE_KO_VS_WT_CD80_LOW_MTEC_DN	54	-2.26376	0	2.95028e-05	neg
GSE7509_UNSTIM_VS_FCGRIIB_STIM_DC_UP	61	-2.26352	0	2.94126e-05	neg
REACTOME_CELL_CYCLE	201	-2.26351	0	2.93229e-05	neg
MORF_RPA2	85	-2.26181	0	2.92338e-05	neg
MULLIGHAN_NPM1_SIGNATURE_3_DN	40	-2.2616	0	2.91452e-05	neg
PARENT_MTOR_SIGNALING_UP	202	-2.26158	0	2.90571e-05	neg
GSE5589_UNSTIM_VS_45MIN_LPS_STIM_MACROPHAGE_DN	61	-2.26042	0	2.89696e-05	neg
GO_INNER_MITOCHONDRIAL_MEMBRANE_PROTEIN_COMPLEX	49	-2.25864	0	2.88826e-05	neg
GSE18893_TCONV_VS_TREG_24H_TNF_STIM_UP	72	-2.25806	0	2.87961e-05	neg
GSE24634_NAIVE_CD4_TCELL_VS_DAY7_IL4_CONV_TREG_DN	67	-2.25754	0	2.87102e-05	neg
GSE27434_WT_VS_DNMT1_KO_TREG_UP	81	-2.25695	0	2.86247e-05	neg
GSE16450_IMMATURE_VS_MATURE_NEURON_CELL_LINE_DN	68	-2.25662	0	2.85398e-05	neg
GSE22886_DAY0_VS_DAY7_MONOCYTE_IN_CULTURE_DN	89	-2.25558	0	3.16267e-05	neg
GSE29164_UNTREATED_VS_CD8_TCELL_AND_IL12_TREATED_MELANOMA_DAY7_DN	49	-2.25467	0	3.15334e-05	neg
REACTOME_PROTEIN_UBIQUITINATION	23	-2.25428	0	3.14407e-05	neg
GO_RIBONUCLEOPROTEIN_COMPLEX	342	-2.25354	0	3.13485e-05	neg
HALLMARK_MTORC1_SIGNALING	85	-2.25238	0	3.12568e-05	neg
GSE17301_CTRL_VS_48H_IFNA2_STIM_CD8_TCELL_DN	61	-2.25233	0	3.11657e-05	neg
GSE3720_LPS_VS_PMA_STIM_VD1_GAMMADELTA_TCELL_DN	47	-2.25209	0	3.10751e-05	neg
GO_RNA_CATABOLIC_PROCESS	131	-2.25132	0	3.71596e-05	neg
GSE13547_CTRL_VS_ANTI_IGM_STIM_ZFX_KO_BCELL_2H_UP	62	-2.2503	0	3.70522e-05	neg
GSE26488_CTRL_VS_PEPTIDE_INJECTION_HDAC7_DELTAP_TG_OT2_THYMOCYTE_DN	69	-2.24959	0	3.69455e-05	neg
GSE22935_WT_VS_MYD88_KO_MACROPHAGE_24H_MBOVIS_BCG_STIM_UP	71	-2.24827	0	3.68393e-05	neg
GSE46143_CTRL_VS_LMP2A_TRANSDUCED_CD10_POS_GC_BCELL_UP	65	-2.24751	0	3.67337e-05	neg
REACTOME_RNA_POLYMERASE_II_TRANSCRIBES_SNRNA_GENES	35	-2.24674	0	3.66288e-05	neg
GO_ATP_SYNTHESIS_COUPLED_ELECTRON_TRANSPORT	45	-2.24472	0	3.65244e-05	neg
GSE17721_LPS_VS_PAM3CSK4_24H_BMDC_UP	53	-2.24459	0	3.64207e-05	neg
REACTOME_HOMOLOGY_DIRECTED_REPAIR	44	-2.24454	0	3.63175e-05	neg
GSE20715_WT_VS_TLR4_KO_48H_OZONE_LUNG_DN	75	-2.24398	0	3.62149e-05	neg
GSE17301_ACD3_ACD28_VS_ACD3_ACD28_AND_IFNA5_STIM_CD8_TCELL_UP	56	-2.24393	0	3.61129e-05	neg
MORF_PML	39	-2.24379	0	3.60114e-05	neg
GSE15930_NAIVE_VS_72H_IN_VITRO_STIM_IFNAB_CD8_TCELL_DN	78	-2.2435	0	3.59106e-05	neg
GO_CELLULAR_RESPONSE_TO_DNA_DAMAGE_STIMULUS	265	-2.24097	0	3.88003e-05	neg
GSE7509_UNSTIM_VS_IFNA_STIM_IMMATURE_DC_UP	69	-2.23946	0	3.86922e-05	neg
MODULE_244	62	-2.23903	0	3.85848e-05	neg
GO_RRNA_BINDING	22	-2.23851	0	3.84779e-05	neg
GSE17721_0,5H_VS_8H_CPG_BMDC_UP	66	-2.23843	0	3.83716e-05	neg
GSE13411_NAIVE_BCELL_VS_PLASMA_CELL_DN	48	-2.23807	0	3.82659e-05	neg
BENPORATH_MYC_MAX_TARGETS	274	-2.23777	0	3.81607e-05	neg
GO_RIBOSOME_ASSEMBLY	26	-2.23772	0	3.80562e-05	neg
GSE20715_0H_VS_48H_OZONE_LUNG_DN	52	-2.23756	0	3.79522e-05	neg
REACTOME_G2_M_DNA_DAMAGE_CHECKPOINT	21	-2.23749	0	3.78488e-05	neg
GCM_ACTG1	53	-2.23642	0	3.77459e-05	neg
FERNANDEZ_BOUND_BY_MYC	54	-2.23625	0	3.76437e-05	neg
GO_DNA_CONFORMATION_CHANGE	93	-2.23567	0	3.75419e-05	neg
REACTOME_TCF_DEPENDENT_SIGNALING_IN_RESPONSE_TO_WNT	78	-2.23423	0	3.74407e-05	neg
GSE17721_CTRL_VS_CPG_0,5H_BMDC_DN	53	-2.23414	0	3.73401e-05	neg
MORF_PTPN9	23	-2.2341	0	3.724e-05	neg
ACEVEDO_LIVER_CANCER_WITH_H3K9ME3_DN	25	-2.23377	0	3.71404e-05	neg
GSE15930_NAIVE_VS_72H_IN_VITRO_STIM_TRICHOSTATINA_CD8_TCELL_DN	77	-2.23339	0	3.70414e-05	neg
GSE44649_NAIVE_VS_ACTIVATED_CD8_TCELL_UP	61	-2.23288	0	3.69428e-05	neg
GSE23308_CTRL_VS_CORTICOSTERONE_TREATED_MACROPHAGE_MINERALCORTICOID_REC_KO_UP	60	-2.23277	0	3.68449e-05	neg
GO_MITOCHONDRIAL_PROTEIN_COMPLEX	106	-2.23258	0	3.67474e-05	neg
GO_PURINE_NTP_DEPENDENT_HELICASE_ACTIVITY	20	-2.23176	0	3.66504e-05	neg
DUTERTRE_ESTRADIOL_RESPONSE_24HR_UP	104	-2.23149	0	3.6554e-05	neg
REACTOME_CELLULAR_RESPONSES_TO_STRESS	142	-2.23141	0	3.6458e-05	neg
GSE13547_2H_VS_12_H_ANTI_IGM_STIM_BCELL_DN	75	-2.23098	0	3.63626e-05	neg
HALLMARK_MYOGENESIS	60	-2.23034	0	3.90552e-05	neg
MORF_BUB3	122	-2.2292	0	3.89535e-05	neg
GO_NUCLEOSOME_BINDING	28	-2.22877	0	3.88523e-05	neg
GO_REGULATION_OF_POSTTRANSCRIPTIONAL_GENE_SILENCING	32	-2.22846	0	3.87516e-05	neg
GO_AGING	72	-2.22821	0	3.86515e-05	neg
GSE41978_ID2_KO_AND_BIM_KO_VS_BIM_KO_KLRG1_LOW_EFFECTOR_CD8_TCELL_UP	41	-2.22653	0	4.12981e-05	neg
CHR3P21	64	-2.22559	0	4.1192e-05	neg
GSE14415_TCONV_VS_FOXP3_KO_INDUCED_TREG_DN	62	-2.22531	0	4.10863e-05	neg
STEIN_ESRRA_TARGETS_UP	148	-2.22488	0	4.09813e-05	neg
GSE18203_CTRL_VS_INTRATUMORAL_CPG_INJ_MC38_TUMOR_UP	60	-2.22458	0	4.08767e-05	neg
MATTIOLI_MGUS_VS_PCL	27	-2.22428	0	4.07727e-05	neg
MORF_ORC1L	26	-2.22404	0	4.06692e-05	neg
GSE12392_CD8A_POS_VS_NEG_SPLEEN_DC_DN	61	-2.22386	0	4.05663e-05	neg
ZHAN_MULTIPLE_MYELOMA_UP	21	-2.22215	0	4.31463e-05	neg
GO_INTRACELLULAR_PROTEIN_TRANSPORT	355	-2.22199	0	4.30377e-05	neg
GSE3982_CTRL_VS_LPS_1H_NEUTROPHIL_DN	54	-2.22147	0	4.29295e-05	neg
GO_NEGATIVE_REGULATION_OF_GENE_EXPRESSION_EPIGENETIC	38	-2.22134	0	4.28219e-05	neg
REACTOME_METABOLISM_OF_RNA	243	-2.22103	0	4.27149e-05	neg
GSE10325_BCELL_VS_LUPUS_BCELL_UP	42	-2.2207	0	4.26084e-05	neg
GSE24574_BCL6_LOW_TFH_VS_NAIVE_CD4_TCELL_UP	61	-2.22056	0	4.25024e-05	neg
ZHANG_RESPONSE_TO_CANTHARIDIN_DN	27	-2.2199	0	4.23969e-05	neg
GO_RESPIRATORY_CHAIN_COMPLEX	39	-2.21949	0	4.49498e-05	neg
REACTOME_DEUBIQUITINATION	92	-2.21907	0	4.48388e-05	neg
GSE46606_IRF4HIGH_VS_IRF4MID_CD40L_IL2_IL5_DAY3_STIMULATED_BCELL_UP	70	-2.21832	0	4.47284e-05	neg
GO_CELLULAR_AMINO_ACID_METABOLIC_PROCESS	77	-2.21716	0	4.46185e-05	neg
GSE36392_TYPE_2_MYELOID_VS_MAC_IL25_TREATED_LUNG_DN	84	-2.21703	0	4.45091e-05	neg
GO_ORGANIC_CYCLIC_COMPOUND_CATABOLIC_PROCESS	183	-2.21688	0	4.44003e-05	neg
GSE3039_B2_VS_B1_BCELL_DN	74	-2.21614	0	4.68879e-05	neg
REACTOME_RESPIRATORY_ELECTRON_TRANSPORT	54	-2.21603	0	4.67738e-05	neg
MORF_FBL	61	-2.21525	0	4.92528e-05	neg
MODULE_397	36	-2.21517	0	4.91335e-05	neg
SP1_Q6_01	76	-2.21503	0	4.90149e-05	neg
GO_PROTEIN_TETRAMERIZATION	47	-2.21365	0	5.40428e-05	neg
GSE5589_UNSTIM_VS_180MIN_LPS_STIM_MACROPHAGE_DN	53	-2.21364	0	5.39129e-05	neg
HALLMARK_DNA_REPAIR	63	-2.21361	0	5.37836e-05	neg
GSE27786_BCELL_VS_NKTCELL_UP	43	-2.21347	0	5.3655e-05	neg
GO_RNA_BINDING	577	-2.21326	0	5.35269e-05	neg
GO_ORGANONITROGEN_COMPOUND_BIOSYNTHETIC_PROCESS	524	-2.21241	0	5.33995e-05	neg
GO_INTRINSIC_APOPTOTIC_SIGNALING_PATHWAY	85	-2.21188	0	5.32726e-05	neg
MARTORIATI_MDM4_TARGETS_NEUROEPITHELIUM_UP	56	-2.21162	0	5.31464e-05	neg
MORF_DAP3	79	-2.21154	0	5.30208e-05	neg
GO_MITOCHONDRIAL_TRANSLATION	62	-2.21154	0	5.28957e-05	neg
GSE21360_SECONDARY_VS_TERTIARY_MEMORY_CD8_TCELL_UP	76	-2.21144	0	5.27712e-05	neg
GSE14415_INDUCED_TREG_VS_TCONV_UP	73	-2.21126	0	5.26474e-05	neg
GSE22103_UNSTIM_VS_LPS_STIM_NEUTROPHIL_DN	70	-2.21103	0	5.25241e-05	neg
GSE23568_CTRL_VS_ID3_TRANSDUCED_CD8_TCELL_DN	70	-2.21096	0	5.24014e-05	neg
YAO_TEMPORAL_RESPONSE_TO_PROGESTERONE_CLUSTER_14	51	-2.21074	0	5.47613e-05	neg
GSE15930_NAIVE_VS_48H_IN_VITRO_STIM_CD8_TCELL_DN	74	-2.21048	0	5.46339e-05	neg
GO_CHROMATIN_DNA_BINDING	33	-2.21032	0	5.45072e-05	neg
GO_RNA_METABOLIC_PROCESS	452	-2.21032	0	5.4381e-05	neg
CYCLIN_D1_KE_,V1_UP	61	-2.21024	0	5.42554e-05	neg
GSE22886_NAIVE_BCELL_VS_BM_PLASMA_CELL_DN	71	-2.21024	0	5.41304e-05	neg
GCM_ING1	28	-2.20999	0	5.4006e-05	neg
GSE45365_WT_VS_IFNAR_KO_CD11B_DC_MCMV_INFECTION_UP	64	-2.20861	0	5.38821e-05	neg
MORF_CASP2	29	-2.20846	0	5.37588e-05	neg
FISCHER_DREAM_TARGETS	296	-2.20825	0	5.36361e-05	neg
GSE8685_IL2_STARVED_VS_IL21_ACT_IL2_STARVED_CD4_TCELL_DN	60	-2.20806	0	5.35139e-05	neg
GSE15930_NAIVE_VS_24H_IN_VITRO_STIM_IL12_CD8_TCELL_DN	84	-2.20759	0	5.33923e-05	neg
GSE16450_CTRL_VS_IFNA_12H_STIM_IMMATURE_NEURON_CELL_LINE_DN	57	-2.20661	0	5.32712e-05	neg
HESS_TARGETS_OF_HOXA9_AND_MEIS1_UP	20	-2.20659	0	5.31507e-05	neg
GSE21033_3H_VS_12H_POLYIC_STIM_DC_UP	50	-2.20628	0	5.30307e-05	neg
GSE20198_UNTREATED_VS_IFNA_TREATED_ACT_CD4_TCELL_UP	48	-2.2058	0	5.29113e-05	neg
GSE28726_NAIVE_VS_ACTIVATED_NKTCELL_UP	57	-2.20482	0	5.75934e-05	neg
GSE33292_DN3_THYMOCYTE_VS_TCF1_KO_TCELL_LYMPHOMA_UP	52	-2.20405	0	5.74643e-05	neg
GO_RIBONUCLEOTIDE_BINDING	480	-2.20389	0	5.73357e-05	neg
MODULE_52	108	-2.20332	0	6.19704e-05	neg
GSE32986_UNSTIM_VS_GMCSF_AND_CURDLAN_LOWDOSE_STIM_DC_UP	67	-2.20238	0	6.42047e-05	neg
SWEET_LUNG_CANCER_KRAS_UP	136	-2.20221	0	6.6441e-05	neg
GSE22103_UNSTIM_VS_GMCSF_AND_IFNG_STIM_NEUTROPHIL_DN	60	-2.20198	0	6.62937e-05	neg
GSE22443_NAIVE_VS_ACT_AND_IL12_TREATED_CD8_TCELL_UP	69	-2.20156	0	6.61471e-05	neg
FRASOR_RESPONSE_TO_SERM_OR_FULVESTRANT_DN	24	-2.20141	0	6.6001e-05	neg
MUELLER_PLURINET	105	-2.20097	0	6.58556e-05	neg
GO_PROTEIN_LOCALIZATION_TO_ORGANELLE	298	-2.20088	0	6.57109e-05	neg
WHITEFORD_PEDIATRIC_CANCER_MARKERS	36	-2.19978	0	6.55668e-05	neg
GSE39820_CTRL_VS_TGFBETA1_IL6_IL23A_CD4_TCELL_DN	57	-2.19962	0	6.54233e-05	neg
GINESTIER_BREAST_CANCER_20Q13_AMPLIFICATION_DN	63	-2.19878	0	6.76094e-05	neg
GSE17721_POLYIC_VS_GARDIQUIMOD_12H_BMDC_DN	50	-2.1979	0	6.9782e-05	neg
GSE42021_CD24INT_TREG_VS_CD24INT_TCONV_THYMUS_UP	72	-2.19785	0	6.96302e-05	neg
STEIN_ESRRA_TARGETS	190	-2.19778	0	7.17869e-05	neg
GSE33425_CD8_ALPHAALPHA_VS_ALPHABETA_CD161_HIGH_TCELL_DN	55	-2.19739	0	7.16315e-05	neg
REACTOME_RESPIRATORY_ELECTRON_TRANSPORT_ATP_SYNTHESIS_BY_CHEMIOSMOTIC_COUPLING_AND_HEAT_PRODUCTION_BY_UNCOUPLING_PROTEINS	55	-2.1961	0	7.60917e-05	neg
GO_ELECTRON_TRANSPORT_CHAIN	65	-2.19597	0	7.59278e-05	neg
DELACROIX_RARG_BOUND_MEF	108	-2.19571	0	7.57645e-05	neg
GSE42088_UNINF_VS_LEISHMANIA_INF_DC_2H_DN	67	-2.1954	0	7.78913e-05	neg
GO_REGULATION_OF_PROTEIN_MODIFICATION_BY_SMALL_PROTEIN_CONJUGATION_OR_REMOVAL	61	-2.19466	0	8.00117e-05	neg
REACTOME_MEIOTIC_SYNAPSIS	21	-2.19424	0	7.98407e-05	neg
GO_PROTEIN_DNA_COMPLEX_SUBUNIT_ORGANIZATION	88	-2.19412	0	7.96705e-05	neg
GSE13411_PLASMA_CELL_VS_MEMORY_BCELL_UP	59	-2.19409	0	7.9501e-05	neg
GSE16266_CTRL_VS_HEATSHOCK_AND_LPS_STIM_MEF_DN	84	-2.19365	0	8.16065e-05	neg
GO_MITOCHONDRION_ORGANIZATION	189	-2.19309	0	8.14336e-05	neg
GO_RESPIRASOME	45	-2.19244	0	8.12614e-05	neg
GSE14000_TRANSLATED_RNA_VS_MRNA_DC_DN	63	-2.19185	0	8.109e-05	neg
GOLDRATH_EFF_VS_MEMORY_CD8_TCELL_DN	67	-2.19157	0	8.09193e-05	neg
GSE24726_WT_VS_E2_22_KO_PDC_DAY4_POST_DELETION_DN	47	-2.19114	0	8.07493e-05	neg
GO_KINASE_BINDING	211	-2.19103	0	8.058e-05	neg
GARY_CD5_TARGETS_UP	181	-2.19026	0	8.26444e-05	neg
GSE32164_RESTING_DIFFERENTIATED_VS_CMYC_INHIBITED_MACROPHAGE_DN	71	-2.19018	0	8.24719e-05	neg
HALLMARK_E2F_TARGETS	76	-2.18964	0	8.23e-05	neg
GSE3720_UNSTIM_VS_LPS_STIM_VD2_GAMMADELTA_TCELL_UP	53	-2.18847	0	8.43567e-05	neg
KEGG_PARKINSONS_DISEASE	52	-2.18837	0	8.41817e-05	neg
SHEDDEN_LUNG_CANCER_GOOD_SURVIVAL_A5	27	-2.18831	0	8.40074e-05	neg
GSE8621_UNSTIM_VS_LPS_PRIMED_AND_LPS_STIM_MACROPHAGE_UP	62	-2.18505	0	8.82464e-05	neg
MODULE_38	107	-2.18473	0	8.80644e-05	neg
GSE46606_UNSTIM_VS_CD40L_IL2_IL5_3DAY_STIMULATED_IRF4HIGH_SORTED_BCELL_UP	59	-2.18462	0	9.0077e-05	neg
MORF_RAD23A	146	-2.18379	0	9.208e-05	neg
BERENJENO_TRANSFORMED_BY_RHOA_UP	192	-2.18374	0	9.18913e-05	neg
GSE25123_WT_VS_PPARG_KO_MACROPHAGE_IL4_STIM_UP	61	-2.1832	0	9.60784e-05	neg
GAVIN_FOXP3_TARGETS_CLUSTER_T7	42	-2.18272	0	9.58823e-05	neg
GSE7509_UNSTIM_VS_FCGRIIB_STIM_MONOCYTE_UP	65	-2.18219	0	9.56871e-05	neg
REACTOME_G2_M_CHECKPOINTS	48	-2.18201	0	9.54926e-05	neg
BURTON_ADIPOGENESIS_5	44	-2.18156	0	9.7449e-05	neg
GSE23505_UNTREATED_VS_4DAY_IL6_IL1_TREATED_CD4_TCELL_UP	70	-2.18124	0	9.72517e-05	neg
GSE12845_IGD_POS_BLOOD_VS_PRE_GC_TONSIL_BCELL_UP	58	-2.18118	0	9.70552e-05	neg
GSE37532_TREG_VS_TCONV_CD4_TCELL_FROM_LN_UP	64	-2.18073	0	9.68595e-05	neg
GSE5679_CTRL_VS_PPARG_LIGAND_ROSIGLITAZONE_TREATED_DC_UP	67	-2.18048	0	9.66647e-05	neg
MANALO_HYPOXIA_DN	115	-2.18046	0	9.64706e-05	neg
MODULE_3	133	-2.18023	0	9.84065e-05	neg
HALLMARK_ADIPOGENESIS	73	-2.17988	0	9.82097e-05	neg
REACTOME_SIGNALING_BY_RHO_GTPASES	133	-2.17984	0	9.80137e-05	neg
GSE17301_CTRL_VS_48H_ACD3_ACD28_IFNA2_STIM_CD8_TCELL_UP	54	-2.17966	0	9.78184e-05	neg
GSE10273_HIGH_IL7_VS_HIGH_IL7_AND_IRF4_IN_IRF4_8_NULL_PRE_BCELL_DN	53	-2.17938	0	9.7624e-05	neg
GSE360_L_MAJOR_VS_T_GONDII_MAC_DN	61	-2.17915	0	9.74303e-05	neg
GSE32986_UNSTIM_VS_GMCSF_AND_CURDLAN_HIGHDOSE_STIM_DC_UP	72	-2.17832	0	9.72373e-05	neg
GSE5679_CTRL_VS_RARA_AGONIST_AM580_TREATED_DC_UP	72	-2.1781	0	9.70452e-05	neg
MARSON_BOUND_BY_E2F4_UNSTIMULATED	202	-2.17671	0	9.68538e-05	neg
REACTOME_CELLULAR_RESPONSES_TO_EXTERNAL_STIMULI	177	-2.17596	0	9.66631e-05	neg
GSE14308_TH1_VS_NATURAL_TREG_UP	64	-2.17592	0	9.64732e-05	neg
GO_CHROMATIN_ORGANIZATION_INVOLVED_IN_REGULATION_OF_TRANSCRIPTION	36	-2.17533	0	9.6284e-05	neg
MORF_G22P1	77	-2.17527	0	9.60956e-05	neg
GO_ADENYL_NUCLEOTIDE_BINDING	406	-2.17507	0	9.59079e-05	neg
REACTOME_CELL_CYCLE_CHECKPOINTS	87	-2.1745	0	9.5721e-05	neg
GSE15930_NAIVE_VS_48H_IN_VITRO_STIM_IL12_CD8_TCELL_DN	77	-2.17405	0	9.76128e-05	neg
GSE27670_BLIMP1_VS_LMP1_TRANSDUCED_GC_BCELL_UP	53	-2.17387	0	9.74232e-05	neg
GO_NUCLEOLUS	373	-2.1735	0	9.93115e-05	neg
GSE24634_NAIVE_CD4_TCELL_VS_DAY5_IL4_CONV_TREG_DN	88	-2.17347	0	9.91194e-05	neg
GSE6875_TCONV_VS_TREG_DN	44	-2.17292	0	0.000100999	neg
GSE43955_1H_VS_20H_ACT_CD4_TCELL_WITH_TGFB_IL6_UP	55	-2.17254	0	0.000100804	neg
MORF_AATF	89	-2.17157	0	0.00010061	neg
GSE14308_TH1_VS_INDUCED_TREG_DN	64	-2.1713	0	0.000100417	neg
GSE43955_10H_VS_60H_ACT_CD4_TCELL_UP	63	-2.17059	0	0.000102277	neg
GSE19888_NO_PRETREAT_VS_ADENOSINE_A3R_INHIBITOR_PRETREATED_MAST_CELL_TCELL_MEMBRANES_ACT_UP	51	-2.17058	0	0.000102082	neg
GSE22601_CD4_SINGLE_POSITIVE_VS_CD8_SINGLE_POSITIVE_THYMOCYTE_UP	64	-2.16976	0	0.000101887	neg
GSE15624_CTRL_VS_6H_HALOFUGINONE_TREATED_CD4_TCELL_DN	63	-2.16959	0	0.000101693	neg
GSE21927_SPLEEN_C57BL6_VS_4T1_TUMOR_BALBC_MONOCYTES_UP	73	-2.16922	0	0.000103539	neg
GSE5589_LPS_VS_LPS_AND_IL6_STIM_MACROPHAGE_45MIN_DN	77	-2.16912	0	0.000105357	neg
KAECH_DAY8_EFF_VS_DAY15_EFF_CD8_TCELL_UP	60	-2.16911	0	0.000105157	neg
GSE14699_DELETIONAL_TOLERANCE_VS_ACTIVATED_CD8_TCELL_DN	64	-2.16901	0	0.000104958	neg
MORF_MYST2	28	-2.16901	0	0.00010476	neg
GSE15215_CD2_POS_VS_NEG_PDC_UP	60	-2.1681	0	0.000106582	neg
REACTOME_THE_CITRIC_ACID_TCA_CYCLE_AND_RESPIRATORY_ELECTRON_TRANSPORT	77	-2.16781	0	0.000106382	neg
GSE15930_NAIVE_VS_24H_IN_VITRO_STIM_INFAB_CD8_TCELL_DN	85	-2.16748	0	0.000112168	neg
CTCAGGG_MIR125B_MIR125A	112	-2.16703	0	0.00011397	neg
GSE6269_HEALTHY_VS_FLU_INF_PBMC_UP	55	-2.16673	0	0.000113757	neg
GSE2770_IL4_ACT_VS_ACT_CD4_TCELL_6H_UP	45	-2.16624	0	0.000115536	neg
KAECH_NAIVE_VS_DAY15_EFF_CD8_TCELL_UP	63	-2.16607	0	0.000115321	neg
GCM_APEX1	51	-2.16578	0	0.000115106	neg
MULLIGHAN_NPM1_MUTATED_SIGNATURE_1_DN	31	-2.16499	0	0.00011687	neg
REACTOME_TRANSCRIPTIONAL_REGULATION_BY_RUNX1	73	-2.16498	0	0.000116654	neg
GSE37301_PRO_BCELL_VS_RAG2_KO_NK_CELL_UP	52	-2.1644	0	0.000118411	neg
GSE33374_CD8_ALPHAALPHA_VS_ALPHABETA_CD161_HIGH_TCELL_DN	70	-2.16423	0	0.000118192	neg
GSE2405_S_AUREUS_VS_A_PHAGOCYTOPHILUM_NEUTROPHIL_DN	69	-2.16259	0	0.000119953	neg
GSE40225_WT_VS_RIP_B7X_DIABETIC_MOUSE_PANCREATIC_CD8_TCELL_DN	62	-2.16258	0	0.000119733	neg
GO_PROTEIN_FOLDING	73	-2.16094	0	0.000131282	neg
GSE23568_CTRL_VS_ID3_TRANSDUCED_CD8_TCELL_UP	64	-2.15955	0	0.000132991	neg
BLUM_RESPONSE_TO_SALIRASIB_UP	88	-2.15925	0	0.000132748	neg
GSE36392_TYPE_2_MYELOID_VS_NEUTROPHIL_IL25_TREATED_LUNG_DN	81	-2.15894	0	0.000132505	neg
GO_RIBOSOMAL_SMALL_SUBUNIT_BIOGENESIS	30	-2.15894	0	0.000132264	neg
KRIGE_RESPONSE_TO_TOSEDOSTAT_24HR_DN	342	-2.15851	0	0.000133974	neg
BLALOCK_ALZHEIMERS_DISEASE_UP	524	-2.15837	0	0.000133731	neg
DEBIASI_APOPTOSIS_BY_REOVIRUS_INFECTION_DN	100	-2.15826	0	0.000133489	neg
GSE45365_HEALTHY_VS_MCMV_INFECTION_CD8A_DC_IFNAR_KO_UP	64	-2.15803	0	0.000135171	neg
GSE3982_CENT_MEMORY_CD4_TCELL_VS_TH2_DN	70	-2.15801	0	0.000134927	neg
GSE17721_0,5H_VS_8H_LPS_BMDC_UP	63	-2.158	0	0.000134684	neg
GSE1740_UNSTIM_VS_IFNA_STIMULATED_MCSF_IFNG_DERIVED_MACROPHAGE_DN	71	-2.15761	0	0.000134442	neg
WINTER_HYPOXIA_METAGENE	72	-2.15757	0	0.0001342	neg
GSE17721_0,5H_VS_12H_LPS_BMDC_UP	71	-2.15753	0	0.00013396	neg
GSE22886_UNSTIM_VS_IL2_STIM_NKCELL_DN	84	-2.1573	0	0.00013372	neg
GSE10239_KLRG1INT_VS_KLRG1HIGH_EFF_CD8_TCELL_UP	65	-2.15657	0	0.000133481	neg
GSE22443_IL2_VS_IL12_TREATED_ACT_CD8_TCELL_DN	62	-2.15598	0	0.000133244	neg
GSE19888_CTRL_VS_A3R_INHIBITOR_TREATED_MAST_CELL_UP	72	-2.15585	0	0.000134905	neg
GSE32255_UNSTIM_VS_4H_LPS_STIM_DC_DN	40	-2.15553	0	0.000136555	neg
GSE15930_NAIVE_VS_24H_IN_VITRO_STIM_CD8_TCELL_DN	84	-2.15548	0	0.000136313	neg
GSE15930_NAIVE_VS_72H_IN_VITRO_STIM_CD8_TCELL_DN	67	-2.15504	0	0.000136071	neg
GSE15624_CTRL_VS_3H_HALOFUGINONE_TREATED_CD4_TCELL_DN	60	-2.15496	0	0.000137716	neg
GSE23568_ID3_TRANSDUCED_VS_ID3_KO_CD8_TCELL_UP	60	-2.1547	0	0.000137473	neg
GSE46242_TH1_VS_ANERGIC_TH1_CD4_TCELL_WITH_EGR2_DELETED_DN	49	-2.15451	0	0.000137231	neg
GSE22601_DOUBLE_POSITIVE_VS_CD4_SINGLE_POSITIVE_THYMOCYTE_DN	64	-2.153	0	0.00013699	neg
GSE4748_CTRL_VS_LPS_AND_CYANOBACTERIUM_LPSLIKE_STIM_DC_3H_DN	63	-2.15289	0	0.000136749	neg
GOBERT_OLIGODENDROCYTE_DIFFERENTIATION_UP	172	-2.15272	0	0.00013651	neg
GSE3039_NKT_CELL_VS_ALPHAALPHA_CD8_TCELL_DN	33	-2.1523	0	0.000138137	neg
GO_MITOCHONDRIAL_GENE_EXPRESSION	67	-2.15227	0	0.000137896	neg
GO_CHROMOSOME_TELOMERIC_REGION	48	-2.15211	0	0.000137656	neg
GO_TELOMERE_ORGANIZATION	62	-2.15189	0	0.000137417	neg
GSE22432_UNTREATED_VS_TGFB1_TREATED_COMMON_DC_PROGENITOR_UP	61	-2.15186	0	0.000137178	neg
GSE29617_CTRL_VS_DAY7_TIV_FLU_VACCINE_PBMC_2008_DN	59	-2.15161	0	0.000138794	neg
GSE10239_NAIVE_VS_DAY4,5_EFF_CD8_TCELL_UP	60	-2.15106	0	0.000142241	neg
GO_SPLICEOSOMAL_SNRNP_ASSEMBLY	25	-2.15106	0	0.000141995	neg
GSE7460_TREG_VS_TCONV_ACT_WITH_TGFB_DN	57	-2.14977	0	0.000143595	neg
MODULE_18	128	-2.14966	0	0.000143348	neg
GSE17721_PAM3CSK4_VS_GADIQUIMOD_8H_BMDC_UP	69	-2.14917	0	0.000143101	neg
GSE12001_MIR223_KO_VS_WT_NEUTROPHIL_UP	66	-2.14891	0	0.000142856	neg
GO_RNA_SPLICING	165	-2.14832	0	0.000146256	neg
GSE12845_IGD_NEG_BLOOD_VS_DARKZONE_GC_TONSIL_BCELL_UP	65	-2.14824	0	0.000147833	neg
GSE11961_FOLLICULAR_BCELL_VS_MEMORY_BCELL_DAY7_UP	59	-2.14816	0	0.000147581	neg
GSE32164_ALTERNATIVELY_ACT_M2_VS_CMYC_INHIBITED_MACROPHAGE_UP	57	-2.14804	0	0.000147329	neg
GSE27859_MACROPHAGE_VS_CD11C_INT_F480_HI_MACROPHAGE_DN	70	-2.14793	0	0.000148895	neg
MORF_SOD1	117	-2.14771	0	0.000150455	neg
HOFFMANN_LARGE_TO_SMALL_PRE_BII_LYMPHOCYTE_UP	52	-2.14722	0	0.000155636	neg
GSE25088_WT_VS_STAT6_KO_MACROPHAGE_IL4_STIM_UP	71	-2.1472	0	0.000155373	neg
GSE7548_DAY7_VS_DAY28_PCC_IMMUNIZATION_CD4_TCELL_DN	41	-2.14711	0	0.00015511	neg
GSE2770_UNTREATED_VS_TGFB_AND_IL4_TREATED_ACT_CD4_TCELL_2H_UP	68	-2.14672	0	0.000154849	neg
MORF_FDXR	63	-2.14578	0	0.000158168	neg
GSE35825_UNTREATED_VS_IFNA_STIM_MACROPHAGE_UP	61	-2.14534	0	0.000157903	neg
GSE27786_NEUTROPHIL_VS_MONO_MAC_DN	60	-2.1452	0	0.000157638	neg
GSE19888_ADENOSINE_A3R_INH_VS_ACT_WITH_INHIBITOR_PRETREATMENT_IN_MAST_CELL_DN	40	-2.14507	0	0.000157374	neg
MORF_JUND	33	-2.14465	0	0.000158901	neg
KEGG_LYSOSOME	40	-2.14392	0	0.000162203	neg
MORF_ERH	47	-2.14359	0	0.000163715	neg
JOHNSTONE_PARVB_TARGETS_2_UP	44	-2.14332	0	0.000165222	neg
GO_SPLICEOSOMAL_COMPLEX_ASSEMBLY	22	-2.14313	0	0.000166728	neg
GSE17721_CTRL_VS_CPG_1H_BMDC_UP	65	-2.14301	0	0.000166452	neg
GO_VACUOLAR_MEMBRANE	104	-2.14244	0	0.000166176	neg
GSE369_IFNG_KO_VS_WT_LIVER_DN	79	-2.14221	0	0.000165902	neg
GSE6269_HEALTHY_VS_STAPH_PNEUMO_INF_PBMC_UP	66	-2.14192	0	0.000167384	neg
GSE14415_INDUCED_TREG_VS_FAILED_INDUCED_TREG_UP	79	-2.14191	0	0.000167109	neg
GSE36476_CTRL_VS_TSST_ACT_72H_MEMORY_CD4_TCELL_YOUNG_DN	66	-2.14172	0	0.000166834	neg
MORF_EIF3S6	65	-2.14162	0	0.00016656	neg
GNF2_UBE2I	24	-2.14125	0	0.000166287	neg
GSE17721_PAM3CSK4_VS_GADIQUIMOD_12H_BMDC_UP	66	-2.14083	0	0.000166015	neg
GSE3982_EOSINOPHIL_VS_TH2_DN	63	-2.14063	0	0.000165743	neg
GSE22886_NAIVE_TCELL_VS_DC_UP	54	-2.14024	0	0.000167215	neg
GO_RIBOSOMAL_LARGE_SUBUNIT_BIOGENESIS	29	-2.13903	0	0.000173886	neg
GSE27291_6H_VS_7D_STIM_GAMMADELTA_TCELL_UP	46	-2.13894	0	0.000173603	neg
GO_HYDROLASE_ACTIVITY_ACTING_ON_GLYCOSYL_BONDS	29	-2.13882	0	0.000176796	neg
GSE13411_NAIVE_VS_MEMORY_BCELL_DN	65	-2.13861	0	0.000176509	neg
GO_PROTEIN_HETEROOLIGOMERIZATION	39	-2.13827	0	0.000176223	neg
GSE34515_CD16_NEG_VS_POS_MONOCYTE_UP	48	-2.13783	0	0.000177669	neg
GSE9988_ANTI_TREM1_AND_LPS_VS_VEHICLE_TREATED_MONOCYTES_DN	68	-2.1374	0	0.000180833	neg
GSE43955_10H_VS_30H_ACT_CD4_TCELL_WITH_TGFB_IL6_UP	50	-2.13738	0	0.000180542	neg
GSE17721_CTRL_VS_LPS_1H_BMDC_UP	60	-2.13723	0	0.000181974	neg
GSE33292_WT_VS_TCF1_KO_DN3_THYMOCYTE_DN	68	-2.1369	0	0.000185116	neg
TIEN_INTESTINE_PROBIOTICS_24HR_DN	68	-2.13641	0	0.000186532	neg
MARTINEZ_RESPONSE_TO_TRABECTEDIN_UP	23	-2.13583	0	0.00018795	neg
GO_ENDOPLASMIC_RETICULUM_GOLGI_INTERMEDIATE_COMPARTMENT	33	-2.13544	0	0.000189356	neg
GSE17721_CTRL_VS_LPS_24H_BMDC_DN	57	-2.13532	0	0.000189054	neg
GSE360_T_GONDII_VS_B_MALAYI_HIGH_DOSE_MAC_DN	43	-2.13484	0	0.000188753	neg
GSE17721_0,5H_VS_24H_PAM3CSK4_BMDC_UP	68	-2.13451	0	0.000190154	neg
SARRIO_EPITHELIAL_MESENCHYMAL_TRANSITION_UP	56	-2.13429	0	0.000189852	neg
MORF_RAGE	36	-2.13418	0.00119048	0.000189551	neg
GO_STEROL_BIOSYNTHETIC_PROCESS	31	-2.13261	0	0.000194327	neg
GSE6269_HEALTHY_VS_E_COLI_INF_PBMC_UP	62	-2.13207	0	0.00019402	neg
CROONQUIST_IL6_DEPRIVATION_DN	31	-2.13184	0	0.000193714	neg
GO_REGULATION_OF_INTRINSIC_APOPTOTIC_SIGNALING_PATHWAY	47	-2.13177	0	0.000193409	neg
GSE3982_BCELL_VS_BASOPHIL_UP	55	-2.13151	0	0.000194794	neg
GO_CELLULAR_RESPIRATION	83	-2.13136	0	0.000194488	neg
MORF_LTK	27	-2.13097	0	0.000194183	neg
GO_DNA_REPAIR	170	-2.1304	0	0.000193879	neg
MORF_RAC1	94	-2.13024	0	0.000193576	neg
MORF_CTBP1	80	-2.12992	0	0.000193274	neg
GSE8384_CTRL_VS_B_ABORTUS_4H_MAC_CELL_LINE_DN	60	-2.12986	0	0.000192973	neg
GO_DRUG_BINDING	429	-2.12931	0	0.000194331	neg
MORF_PPP1CA	75	-2.12916	0	0.00019403	neg
AGUIRRE_PANCREATIC_CANCER_COPY_NUMBER_UP	114	-2.12909	0	0.000193729	neg
MARTINEZ_RB1_TARGETS_DN	117	-2.12882	0	0.000193429	neg
HALLMARK_UNFOLDED_PROTEIN_RESPONSE	46	-2.12865	0	0.00019313	neg
GSE43955_TGFB_IL6_VS_TGFB_IL6_IL23_TH17_ACT_CD4_TCELL_60H_DN	52	-2.1284	0	0.000192832	neg
GSE21360_NAIVE_VS_TERTIARY_MEMORY_CD8_TCELL_DN	74	-2.12816	0	0.000192535	neg
GSE3720_UNSTIM_VS_PMA_STIM_VD1_GAMMADELTA_TCELL_UP	56	-2.12793	0	0.000192239	neg
MULLIGHAN_NPM1_MUTATED_SIGNATURE_2_DN	22	-2.12776	0	0.000191943	neg
GSE18281_PERIMEDULLARY_CORTICAL_REGION_VS_WHOLE_CORTEX_THYMUS_UP	64	-2.12642	0	0.00019821	neg
GO_DNA_METABOLIC_PROCESS	259	-2.12586	0	0.000199542	neg
GO_GENERATION_OF_PRECURSOR_METABOLITES_AND_ENERGY	165	-2.12576	0	0.000199237	neg
MODULE_23	108	-2.12517	0	0.000198933	neg
GSE35543_IN_VITRO_ITREG_VS_CONVERTED_EX_ITREG_UP	65	-2.12492	0	0.00019863	neg
GO_RESPIRATORY_ELECTRON_TRANSPORT_CHAIN	50	-2.12484	0	0.000198328	neg
GGAANCGGAANY_UNKNOWN	48	-2.12442	0	0.000199653	neg
GO_PROTEIN_HETERODIMERIZATION_ACTIVITY	137	-2.12403	0	0.00019935	neg
GSE46606_IRF4MID_VS_WT_CD40L_IL2_IL5_DAY3_STIMULATED_BCELL_DN	67	-2.1239	0	0.000199048	neg
GSE17721_0,5H_VS_24H_LPS_BMDC_UP	66	-2.1238	0	0.000198747	neg
CHR16P11	32	-2.12371	0	0.000198446	neg
GSE32986_UNSTIM_VS_CURDLAN_HIGHDOSE_STIM_DC_UP	69	-2.12307	0	0.000201362	neg
MORF_PDPK1	21	-2.12283	0	0.000202667	neg
GSE9239_CTRL_VS_TNF_INHIBITOR_TREATED_DC_UP	53	-2.12283	0	0.000202362	neg
COUP_DR1_Q6	73	-2.1219	0	0.000206862	neg
GSE24634_IL4_VS_CTRL_TREATED_NAIVE_CD4_TCELL_DAY7_UP	62	-2.12137	0	0.000206552	neg
MTOR_UP,N4,V1_UP	67	-2.12136	0	0.000206243	neg
GSE9988_LPS_VS_VEHICLE_TREATED_MONOCYTE_DN	70	-2.12118	0	0.000205934	neg
GSE339_EX_VIVO_VS_IN_CULTURE_CD4POS_DC_UP	62	-2.12001	0	0.000208823	neg
GSE10239_MEMORY_VS_DAY4,5_EFF_CD8_TCELL_UP	56	-2.12	0	0.000208512	neg
REACTOME_RRNA_MODIFICATION_IN_THE_NUCLEUS_AND_CYTOSOL	20	-2.11962	0.00125313	0.000209799	neg
GSE7568_IL4_VS_IL4_AND_DEXAMETHASONE_TREATED_MACROPHAGE_UP	64	-2.11957	0	0.000211071	neg
GO_PROTEIN_DIMERIZATION_ACTIVITY	317	-2.11877	0	0.000213927	neg
GO_CELLULAR_MACROMOLECULE_LOCALIZATION	568	-2.11824	0	0.000223105	neg
GSE37605_FOXP3_FUSION_GFP_VS_IRES_GFP_TREG_NOD_UP	64	-2.11817	0	0.000222775	neg
GO_LYASE_ACTIVITY	59	-2.11768	0	0.000222446	neg
HALLMARK_PI3K_AKT_MTOR_SIGNALING	36	-2.11696	0	0.000226835	neg
GSE45365_NK_CELL_VS_CD8A_DC_UP	56	-2.11681	0	0.000226501	neg
HARRIS_HYPOXIA	25	-2.11666	0	0.000226168	neg
GSE17974_1,5H_VS_72H_IL4_AND_ANTI_IL12_ACT_CD4_TCELL_DN	73	-2.11604	0	0.000227404	neg
GSE26890_CXCR1_NEG_VS_POS_EFFECTOR_CD8_TCELL_DN	60	-2.11497	0	0.000230195	neg
REACTOME_AXON_GUIDANCE	176	-2.11485	0	0.000229858	neg
GSE23308_WT_VS_MINERALCORTICOID_REC_KO_MACROPHAGE_UP	57	-2.11454	0	0.000234195	neg
GSE18281_MEDULLARY_THYMOCYTE_VS_WHOLE_MEDULLA_THYMUS_UP	50	-2.11434	0	0.000233853	neg
GSE26669_CTRL_VS_COSTIM_BLOCK_MLR_CD8_TCELL_UP	58	-2.11427	0	0.000233512	neg
MORF_RBBP8	53	-2.1133	0	0.000242505	neg
GSE8515_CTRL_VS_IL6_4H_STIM_MAC_DN	42	-2.11312	0	0.000245257	neg
WANG_HCP_PROSTATE_CANCER	32	-2.11311	0.00117509	0.000244901	neg
GO_POLYSOME	25	-2.11225	0	0.000250741	neg
GO_REGULATION_OF_PROTEASOMAL_PROTEIN_CATABOLIC_PROCESS	63	-2.11188	0	0.000251918	neg
GSE17721_0,5H_VS_24H_CPG_BMDC_UP	66	-2.11141	0	0.000253094	neg
GSE32034_LY6C_HIGH_VS_LOW_MONOCYTE_DN	75	-2.11116	0	0.000254271	neg
GSE17721_CTRL_VS_POLYIC_12H_BMDC_UP	69	-2.11104	0	0.000253904	neg
GSE3920_UNTREATED_VS_IFNG_TREATED_ENDOTHELIAL_CELL_DN	81	-2.11103	0	0.000253539	neg
GSE15330_LYMPHOID_MULTIPOTENT_VS_GRANULOCYTE_MONOCYTE_PROGENITOR_IKAROS_KO_DN	45	-2.11061	0	0.000254702	neg
REACTOME_GLUCOSE_METABOLISM	33	-2.11031	0	0.000258937	neg
MODULE_105	70	-2.10996	0	0.000260094	neg
GSE3039_CD4_TCELL_VS_NKT_CELL_DN	56	-2.10978	0	0.000259722	neg
GSE17721_LPS_VS_PAM3CSK4_4H_BMDC_DN	68	-2.10976	0	0.000259351	neg
RPS14_DN,V1_DN	61	-2.10886	0	0.000263534	neg
CAMP_UP,V1_UP	70	-2.10857	0	0.000264687	neg
KRIGE_RESPONSE_TO_TOSEDOSTAT_6HR_DN	289	-2.10838	0	0.000264311	neg
PPAR_DR1_Q2	79	-2.10824	0	0.000263935	neg
GCM_FANCC	36	-2.10781	0	0.000266585	neg
GSE9988_ANTI_TREM1_VS_LOW_LPS_MONOCYTE_UP	53	-2.10773	0	0.000266208	neg
MODULE_24	90	-2.10771	0	0.000265831	neg
MORF_RBM8A	20	-2.1077	0	0.000265456	neg
GSE32423_MEMORY_VS_NAIVE_CD8_TCELL_IL7_DN	59	-2.10765	0	0.000265081	neg
TIEN_INTESTINE_PROBIOTICS_24HR_UP	197	-2.10718	0	0.000264708	neg
GSE19923_WT_VS_HEB_AND_E2A_KO_DP_THYMOCYTE_UP	68	-2.1069	0	0.000268839	neg
GSE360_L_DONOVANI_VS_M_TUBERCULOSIS_DC_UP	62	-2.10688	0	0.000268462	neg
GO_CYTOSOLIC_TRANSPORT	47	-2.10684	0	0.000268085	neg
MORF_MT4	61	-2.10648	0	0.00026771	neg
MODULE_88	155	-2.10631	0	0.000267335	neg
GSE30971_2H_VS_4H_LPS_STIM_MACROPHAGE_WBP7_HET_UP	70	-2.10627	0	0.000266962	neg
CUI_TCF21_TARGETS_2_UP	127	-2.10617	0	0.00026659	neg
GSE13411_NAIVE_VS_IGM_MEMORY_BCELL_DN	69	-2.10599	0	0.000266218	neg
GSE26727_WT_VS_KLF2_KO_LPS_STIM_MACROPHAGE_UP	55	-2.1059	0	0.000265848	neg
GSE43955_1H_VS_60H_ACT_CD4_TCELL_WITH_TGFB_IL6_UP	61	-2.10553	0	0.000265479	neg
GSE21360_NAIVE_VS_TERTIARY_MEMORY_CD8_TCELL_UP	56	-2.10516	0	0.000268073	neg
GO_POSITIVE_REGULATION_OF_STRESS_ACTIVATED_PROTEIN_KINASE_SIGNALING_CASCADE	37	-2.10496	0	0.000269183	neg
GSE3565_DUSP1_VS_WT_SPLENOCYTES_POST_LPS_INJECTION_UP	47	-2.10473	0	0.000270288	neg
GO_COFACTOR_BINDING	147	-2.10469	0	0.000269914	neg
GSE17974_CTRL_VS_ACT_IL4_AND_ANTI_IL12_24H_CD4_TCELL_DN	70	-2.10441	0	0.000269542	neg
GO_RNA_SPLICING_VIA_TRANSESTERIFICATION_REACTIONS	134	-2.10405	0	0.00027211	neg
MUNSHI_MULTIPLE_MYELOMA_UP	25	-2.10399	0	0.000271736	neg
KEGG_HUNTINGTONS_DISEASE	71	-2.10351	0	0.000271362	neg
GSE3982_MAC_VS_NEUTROPHIL_LPS_STIM_DN	43	-2.10341	0	0.00027099	neg
GSE17721_CTRL_VS_GARDIQUIMOD_6H_BMDC_UP	59	-2.10257	0	0.000274999	neg
GSE1925_CTRL_VS_IFNG_PRIMED_MACROPHAGE_UP	51	-2.10252	0	0.000274623	neg
GO_VACUOLAR_PART	147	-2.10228	0	0.000275712	neg
GSE19941_LPS_VS_LPS_AND_IL10_STIM_IL10_KO_MACROPHAGE_UP	78	-2.10217	0	0.000275336	neg
WINTER_HYPOXIA_UP	42	-2.10119	0	0.000279333	neg
GSE36476_CTRL_VS_TSST_ACT_16H_MEMORY_CD4_TCELL_YOUNG_DN	66	-2.10092	0	0.000278953	neg
GSE2585_CTEC_VS_MTEC_THYMUS_UP	53	-2.10074	0	0.000278574	neg
GSE5589_UNSTIM_VS_45MIN_LPS_AND_IL10_STIM_MACROPHAGE_UP	54	-2.10068	0	0.000278196	neg
KESHELAVA_MULTIPLE_DRUG_RESISTANCE	24	-2.10019	0	0.000277819	neg
GSE22140_HEALTHY_VS_ARTHRITIC_GERMFREE_MOUSE_CD4_TCELL_UP	60	-2.10015	0	0.000277443	neg
GSE360_HIGH_DOSE_B_MALAYI_VS_M_TUBERCULOSIS_MAC_UP	65	-2.09959	0	0.000279961	neg
GSE339_EX_VIVO_VS_IN_CULTURE_CD4CD8DN_DC_UP	65	-2.09925	0	0.000279583	neg
GSE17974_2H_VS_72H_UNTREATED_IN_VITRO_CD4_TCELL_DN	58	-2.09911	0	0.000279207	neg
HOXA9_DN,V1_DN	59	-2.09836	0	0.000287457	neg
GSE18804_SPLEEN_MACROPHAGE_VS_COLON_TUMORAL_MACROPHAGE_DN	54	-2.09833	0	0.000287071	neg
GO_CHAPERONE_BINDING	33	-2.09662	0	0.000299614	neg
MORF_HDAC1	118	-2.09642	0	0.000299213	neg
GSE9960_GRAM_POS_VS_GRAM_NEG_AND_POS_SEPSIS_PBMC_UP	70	-2.09613	0	0.000300245	neg
GO_MITOTIC_NUCLEAR_DIVISION	94	-2.09573	0	0.000305536	neg
HUMMERICH_SKIN_CANCER_PROGRESSION_DN	35	-2.09546	0	0.000307974	neg
DANG_MYC_TARGETS_UP	48	-2.09515	0	0.000307564	neg
GSE360_L_DONOVANI_VS_B_MALAYI_LOW_DOSE_MAC_DN	70	-2.09479	0	0.00030857	neg
VECCHI_GASTRIC_CANCER_EARLY_UP	129	-2.09447	0	0.00031243	neg
GSE23568_ID3_KO_VS_WT_CD8_TCELL_UP	69	-2.09442	0	0.000312015	neg
GO_PROTEIN_CONTAINING_COMPLEX_ASSEMBLY	562	-2.09362	0	0.000314432	neg
GSE34515_CD16_NEG_MONOCYTE_VS_DC_DN	73	-2.09352	0	0.000314016	neg
GSE15330_MEGAKARYOCYTE_ERYTHROID_VS_GRANULOCYTE_MONOCYTE_PROGENITOR_IKAROS_KO_DN	50	-2.09324	0	0.0003136	neg
GSE10240_CTRL_VS_IL17_AND_IL22_STIM_PRIMARY_BRONCHIAL_EPITHELIAL_CELLS_UP	69	-2.09301	0	0.000314591	neg
GSE33424_CD161_HIGH_VS_INT_CD8_TCELL_DN	56	-2.09265	0	0.000315588	neg
REACTOME_GLYCOLYSIS	25	-2.09183	0	0.000325012	neg
SHEDDEN_LUNG_CANCER_POOR_SURVIVAL_A6	141	-2.09134	0	0.000324585	neg
GSE3982_CENT_MEMORY_CD4_TCELL_VS_TH1_DN	62	-2.09041	0	0.000326967	neg
REACTOME_NEUTROPHIL_DEGRANULATION	104	-2.08986	0	0.000330753	neg
GO_TRANSLATIONAL_TERMINATION	50	-2.08959	0	0.00033032	neg
GAVIN_FOXP3_TARGETS_CLUSTER_P6	23	-2.08939	0	0.000329887	neg
CSR_LATE_UP,V1_UP	48	-2.08824	0	0.000336436	neg
HALLMARK_MYC_TARGETS_V1	82	-2.08823	0	0.000335997	neg
GSE41867_NAIVE_VS_EFFECTOR_CD8_TCELL_DN	71	-2.08813	0	0.000335559	neg
GSE7568_IL4_VS_IL4_AND_TGFB_TREATED_MACROPHAGE_24H_DN	68	-2.08811	0	0.000335122	neg
BURTON_ADIPOGENESIS_3	37	-2.08802	0	0.000336072	neg
GSE360_L_DONOVANI_VS_B_MALAYI_HIGH_DOSE_MAC_DN	56	-2.08737	0	0.000342583	neg
GO_RESPONSE_TO_ENDOPLASMIC_RETICULUM_STRESS	91	-2.08654	0	0.000342139	neg
GSE30083_SP2_VS_SP4_THYMOCYTE_UP	53	-2.08644	0	0.000343088	neg
GSE22196_HEALTHY_VS_OBESE_MOUSE_SKIN_GAMMADELTA_TCELL_DN	59	-2.08635	0	0.000342644	neg
GSE3337_CTRL_VS_16H_IFNG_IN_CD8POS_DC_DN	67	-2.0859	0	0.000344963	neg
MODULE_430	22	-2.08588	0	0.000344518	neg
DACOSTA_UV_RESPONSE_VIA_ERCC3_COMMON_UP	25	-2.08566	0	0.000345453	neg
GSE33162_UNTREATED_VS_4H_LPS_STIM_HDAC3_KO_MACROPHAGE_DN	59	-2.08527	0	0.000349132	neg
MODULE_8	132	-2.0852	0	0.000348683	neg
GSE2770_IL4_ACT_VS_ACT_CD4_TCELL_2H_UP	73	-2.08473	0	0.000349612	neg
GRADE_COLON_AND_RECTAL_CANCER_UP	105	-2.0847	0	0.000349164	neg
GSE21379_WT_VS_SAP_KO_CD4_TCELL_UP	56	-2.0846	0	0.000348717	neg
GSE41176_WT_VS_TAK1_KO_ANTI_IGM_STIM_BCELL_24H_UP	71	-2.08431	0	0.000348271	neg
GSE339_CD8POS_VS_CD4CD8DN_DC_IN_CULTURE_UP	53	-2.08424	0	0.000350558	neg
TARTE_PLASMA_CELL_VS_PLASMABLAST_DN	100	-2.08351	0	0.000354193	neg
GSE32901_TH1_VS_TH17_ENRICHED_CD4_TCELL_DN	59	-2.08331	0	0.000353741	neg
GO_COENZYME_BINDING	96	-2.08316	0	0.000354653	neg
GCNP_SHH_UP_LATE,V1_DN	52	-2.08312	0	0.000354202	neg
GSE2770_UNTREATED_VS_ACT_CD4_TCELL_6H_UP	56	-2.08289	0	0.000355108	neg
GO_NUCLEAR_CHROMOSOME_TELOMERIC_REGION	35	-2.0828	0	0.000354658	neg
GSE19888_ADENOSINE_A3R_ACT_VS_A3R_ACT_WITH_A3R_INH_PRETREATMENT_IN_MAST_CELL_UP	74	-2.08277	0	0.000354209	neg
GSE28726_NAIVE_VS_ACTIVATED_VA24NEG_NKTCELL_DN	54	-2.0827	0	0.000355106	neg
GO_OXIDOREDUCTASE_COMPLEX	44	-2.08237	0	0.000354658	neg
GSE9509_LPS_VS_LPS_AND_IL10_STIM_IL10_KO_MACROPHAGE_10MIN_DN	85	-2.08229	0	0.000354211	neg
MORF_BMI1	43	-2.08146	0	0.000356449	neg
GSE3337_4H_VS_16H_IFNG_IN_CD8POS_DC_UP	66	-2.08143	0	0.000356	neg
MORF_TPR	56	-2.08139	0	0.000356908	neg
GO_ENDOSOMAL_TRANSPORT	66	-2.08121	0	0.00035646	neg
GSE7548_NAIVE_VS_DAY7_PCC_IMMUNIZATION_CD4_TCELL_UP	64	-2.08109	0	0.000358699	neg
KEGG_OXIDATIVE_PHOSPHORYLATION	47	-2.08108	0	0.00035825	neg
GSE40274_CTRL_VS_FOXP3_AND_XBP1_TRANSDUCED_ACTIVATED_CD4_TCELL_UP	63	-2.08087	0	0.000357802	neg
GSE27241_WT_VS_RORGT_KO_TH17_POLARIZED_CD4_TCELL_UP	40	-2.0807	0	0.000358685	neg
GSE360_L_MAJOR_VS_B_MALAYI_HIGH_DOSE_MAC_DN	69	-2.07953	0	0.000366211	neg
GSE22432_PDC_VS_TGFB1_TREATEDCOMMON_DC_PROGENITOR_UP	73	-2.0783	0	0.000373766	neg
GSE3982_BASOPHIL_VS_TH1_DN	52	-2.07827	0	0.000374629	neg
GSE39556_CD8A_DC_VS_NK_CELL_UP	56	-2.07737	0	0.000383465	neg
MODULE_252	74	-2.07702	0	0.000386953	neg
HELLER_HDAC_TARGETS_SILENCED_BY_METHYLATION_UP	121	-2.07638	0	0.000393087	neg
GO_MITOTIC_CELL_CYCLE_CHECKPOINT	63	-2.07634	0	0.0003926	neg
GSE13411_IGM_MEMORY_BCELL_VS_PLASMA_CELL_DN	52	-2.07625	0	0.000392115	neg
GSE17974_1H_VS_72H_UNTREATED_IN_VITRO_CD4_TCELL_DN	62	-2.07556	0	0.000392963	neg
KEGG_ALZHEIMERS_DISEASE	58	-2.07385	0	0.000405671	neg
GSE5099_MONOCYTE_VS_CLASSICAL_M1_MACROPHAGE_DN	59	-2.07361	0	0.000405172	neg
GO_MITOTIC_CELL_CYCLE	314	-2.07337	0	0.000408612	neg
GSE32423_IL7_VS_IL7_IL4_MEMORY_CD8_TCELL_DN	68	-2.07315	0	0.00040811	neg
GSE21360_PRIMARY_VS_SECONDARY_MEMORY_CD8_TCELL_DN	66	-2.07243	0	0.000411527	neg
GSE15930_STIM_VS_STIM_AND_IFNAB_48H_CD8_T_CELL_UP	56	-2.0723	0	0.000412331	neg
GSE14415_ACT_VS_CTRL_NATURAL_TREG_UP	80	-2.07227	0	0.000411826	neg
GO_INTRACELLULAR_TRANSPORT	546	-2.07207	0	0.000412623	neg
GSE3982_MAST_CELL_VS_CENT_MEMORY_CD4_TCELL_UP	66	-2.07206	0	0.000412119	neg
GSE46242_CTRL_VS_EGR2_DELETED_TH1_CD4_TCELL_UP	58	-2.07193	0	0.000411616	neg
BACH2_01	61	-2.0717	0	0.000412411	neg
MORF_EI24	68	-2.07139	0	0.000413212	neg
GO_RIBOSE_PHOSPHATE_BIOSYNTHETIC_PROCESS	54	-2.07109	0	0.00041658	neg
CHAUHAN_RESPONSE_TO_METHOXYESTRADIOL_UP	24	-2.07031	0	0.000423859	neg
GSE43955_TH0_VS_TGFB_IL6_TH17_ACT_CD4_TCELL_20H_DN	66	-2.06995	0.00106838	0.000423345	neg
GSE23984_CTRL_VS_HYPOCALEMIC_VITAMIND_ANALOG_TCELL_UP	57	-2.06989	0	0.000422833	neg
GNF2_DAP3	49	-2.06938	0	0.000424905	neg
GSE17974_CTRL_VS_ACT_IL4_AND_ANTI_IL12_48H_CD4_TCELL_DN	69	-2.06931	0	0.000424391	neg
GO_MRNA_METABOLIC_PROCESS	204	-2.06921	0	0.00042388	neg
GSE25146_UNSTIM_VS_HELIOBACTER_PYLORI_LPS_STIM_AGS_CELL_UP	57	-2.06903	0	0.000424658	neg
GSE44955_MCSF_VS_MCSF_AND_IL27_STIM_MACROPHAGE_DN	62	-2.06831	0	0.000433148	neg
GSE22886_UNSTIM_VS_IL15_STIM_NKCELL_DN	91	-2.06807	0	0.000433906	neg
GSE29164_CD8_TCELL_VS_CD8_TCELL_AND_IL12_TREATED_MELANOMA_DAY3_DN	58	-2.06796	0	0.000434669	neg
GSE15330_MEGAKARYOCYTE_ERYTHROID_VS_GRANULOCYTE_MONOCYTE_PROGENITOR_IKAROS_KO_UP	78	-2.06781	0	0.000434147	neg
RIZKI_TUMOR_INVASIVENESS_3D_DN	76	-2.0673	0	0.000438751	neg
GO_CADHERIN_BINDING	102	-2.06712	0	0.000438226	neg
GSE46242_CTRL_VS_EGR2_DELETED_ANERGIC_TH1_CD4_TCELL_UP	53	-2.06682	0	0.000438981	neg
KAUFFMANN_DNA_REPAIR_GENES	73	-2.06634	0	0.000443561	neg
REACTOME_SIGNALING_BY_FGFR	27	-2.06625	0	0.000444304	neg
GOLDRATH_EFF_VS_MEMORY_CD8_TCELL_UP	53	-2.0659	0	0.000445048	neg
GSE6259_FLT3L_INDUCED_33D1_POS_DC_VS_CD4_TCELL_DN	67	-2.06588	0	0.000445789	neg
CHUNG_BLISTER_CYTOTOXICITY_UP	48	-2.06555	0	0.000447796	neg
GSE17721_CTRL_VS_GARDIQUIMOD_8H_BMDC_UP	57	-2.06503	0	0.000448532	neg
GSE21380_TFH_VS_GERMINAL_CENTER_TFH_CD4_TCELL_DN	59	-2.06493	0	0.000449262	neg
MORF_EIF4A2	55	-2.06492	0	0.00044873	neg
PTEN_DN,V2_DN	24	-2.06417	0	0.000451978	neg
GSE17721_POLYIC_VS_GARDIQUIMOD_8H_BMDC_DN	69	-2.06397	0	0.000451444	neg
CHIARADONNA_NEOPLASTIC_TRANSFORMATION_KRAS_DN	38	-2.06397	0	0.000450912	neg
GSE24634_TREG_VS_TCONV_POST_DAY7_IL4_CONVERSION_UP	56	-2.06382	0	0.000450381	neg
GO_SMALL_MOLECULE_METABOLIC_PROCESS	441	-2.06253	0	0.000461157	neg
GSE16385_IFNG_TNF_VS_IL4_STIM_MACROPHAGE_ROSIGLITAZONE_TREATED_DN	70	-2.06251	0	0.000460615	neg
WANG_TUMOR_INVASIVENESS_UP	141	-2.06204	0	0.000462579	neg
REACTOME_SIGNALING_BY_WNT	94	-2.06041	0	0.000473292	neg
GSE24972_MARGINAL_ZONE_BCELL_VS_FOLLICULAR_BCELL_IRF8_KO_UP	53	-2.05997	0	0.000479	neg
GSE40274_CTRL_VS_XBP1_TRANSDUCED_ACTIVATED_CD4_TCELL_DN	71	-2.0597	0	0.00047844	neg
GO_SMALL_MOLECULE_BIOSYNTHETIC_PROCESS	180	-2.05943	0	0.000480385	neg
GSE11057_CD4_CENT_MEM_VS_PBMC_UP	48	-2.0592	0	0.000479824	neg
GO_ALPHA_AMINO_ACID_METABOLIC_PROCESS	42	-2.05916	0	0.000481744	neg
GSE2826_WT_VS_XID_BCELL_UP	57	-2.05912	0	0.000481183	neg
GSE22886_DC_VS_MONOCYTE_UP	71	-2.05906	0	0.000480624	neg
GSE40274_IRF4_VS_FOXP3_AND_IRF4_TRANSDUCED_ACTIVATED_CD4_TCELL_UP	54	-2.05895	0	0.000482549	neg
GSE21379_TFH_VS_NON_TFH_SAP_KO_CD4_TCELL_DN	61	-2.05893	0	0.000481989	neg
GSE360_T_GONDII_VS_B_MALAYI_HIGH_DOSE_MAC_UP	58	-2.05867	0	0.000485147	neg
UEDA_PERIFERAL_CLOCK	44	-2.05857	0.00114679	0.000484586	neg
GSE22886_NAIVE_CD4_TCELL_VS_48H_ACT_TH1_DN	86	-2.05848	0	0.000485262	neg
GO_MITOCHONDRIAL_MEMBRANE_PART	80	-2.05825	0	0.00048717	neg
GSE21927_BALBC_VS_C57BL6_MONOCYTE_TUMOR_UP	81	-2.05815	0	0.00048784	neg
CHR7P22	22	-2.0566	0	0.000503286	neg
GSE24671_BAKIMULC_VS_SENDAI_VIRUS_INFECTED_MOUSE_SPLENOCYTES_DN	78	-2.05653	0	0.000502707	neg
GSE6259_DEC205_POS_DC_VS_CD8_TCELL_UP	60	-2.05616	0	0.000505803	neg
GSE21670_UNTREATED_VS_IL6_TREATED_CD4_TCELL_UP	61	-2.05549	0	0.000508916	neg
GO_ENERGY_DERIVATION_BY_OXIDATION_OF_ORGANIC_COMPOUNDS	102	-2.05545	0	0.000508332	neg
GSE17721_CTRL_VS_GARDIQUIMOD_6H_BMDC_DN	58	-2.05516	0	0.000511413	neg
GSE32423_CTRL_VS_IL7_IL4_MEMORY_CD8_TCELL_DN	61	-2.05502	0	0.000513262	neg
GSE3982_EOSINOPHIL_VS_TH1_DN	61	-2.05469	0	0.000516323	neg
GSE37416_0H_VS_48H_F_TULARENSIS_LVS_NEUTROPHIL_DN	61	-2.05464	0	0.000515734	neg
GO_CELLULAR_MACROMOLECULE_CATABOLIC_PROCESS	347	-2.05453	0	0.000516364	neg
GSE2770_UNTREATED_VS_IL4_TREATED_ACT_CD4_TCELL_2H_UP	58	-2.0544	0.00109051	0.000516993	neg
HALLMARK_FATTY_ACID_METABOLISM	51	-2.05391	0	0.000518842	neg
GO_MITOCHONDRIAL_TRANSLATIONAL_TERMINATION	43	-2.05373	0	0.000519463	neg
GSE37301_MULTIPOTENT_PROGENITOR_VS_CD4_TCELL_DN	76	-2.05338	0	0.000522511	neg
GSE17186_BLOOD_VS_CORD_BLOOD_NAIVE_BCELL_DN	54	-2.05308	0	0.000524343	neg
GSE2770_TGFB_AND_IL4_VS_IL4_TREATED_ACT_CD4_TCELL_6H_UP	62	-2.05285	0	0.000524961	neg
GSE32255_WT_VS_JMJD2D_KNOCKDOWN_4H_LPS_STIM_DC_DN	63	-2.05284	0	0.000524367	neg
MULLIGHAN_MLL_SIGNATURE_2_UP	121	-2.05268	0	0.000528607	neg
GSE2405_HEAT_KILLED_LYSATE_VS_LIVE_A_PHAGOCYTOPHILUM_STIM_NEUTROPHIL_24H_DN	65	-2.05258	0	0.000529214	neg
GSE17721_CTRL_VS_POLYIC_8H_BMDC_UP	68	-2.05185	0	0.000537068	neg
GO_TRANSFERASE_ACTIVITY_TRANSFERRING_PHOSPHORUS_CONTAINING_GROUPS	256	-2.05152	0	0.000537661	neg
GSE9509_10MIN_VS_30MIN_LPS_AND_IL10_STIM_IL10_KO_MACROPHAGE_UP	65	-2.05145	0	0.000537056	neg
LIAO_METASTASIS	168	-2.05106	0	0.000541251	neg
GO_JNK_CASCADE	47	-2.05081	0	0.000543039	neg
GSE9006_TYPE_1_DIABETES_AT_DX_VS_4MONTH_POST_DX_PBMC_UP	67	-2.05033	0	0.000546022	neg
GSE17721_CTRL_VS_LPS_2H_BMDC_UP	67	-2.05025	0	0.000545411	neg
VECCHI_GASTRIC_CANCER_ADVANCED_VS_EARLY_DN	29	-2.05019	0	0.000545995	neg
GO_REGULATION_OF_CELLULAR_PROTEIN_CATABOLIC_PROCESS	83	-2.05002	0	0.000545385	neg
GO_CELL_SUBSTRATE_JUNCTION	122	-2.04959	0	0.00054716	neg
GSE23568_CTRL_TRANSDUCED_VS_WT_CD8_TCELL_DN	48	-2.04941	0	0.000548927	neg
GSE3982_EOSINOPHIL_VS_BCELL_DN	66	-2.04924	0	0.000549502	neg
GSE3039_CD4_TCELL_VS_B2_BCELL_DN	69	-2.04907	0	0.00055246	neg
GSE43955_TH0_VS_TGFB_IL6_IL23_TH17_ACT_CD4_TCELL_60H_DN	58	-2.04906	0	0.000551846	neg
GO_POSITIVE_REGULATION_OF_AUTOPHAGY	33	-2.04883	0	0.000555971	neg
MORF_FEN1	28	-2.04877	0	0.000555355	neg
GSE43955_1H_VS_60H_ACT_CD4_TCELL_UP	60	-2.04864	0	0.000557109	neg
GSE12003_4D_VS_8D_CULTURE_BM_PROGENITOR_UP	54	-2.04862	0	0.000556493	neg
NAGASHIMA_NRG1_SIGNALING_UP	57	-2.04806	0	0.000558244	neg
BACH1_01	68	-2.04792	0	0.00056117	neg
GSE17721_LPS_VS_PAM3CSK4_16H_BMDC_DN	66	-2.04783	0	0.000561726	neg
GSE17721_POLYIC_VS_PAM3CSK4_8H_BMDC_DN	78	-2.04772	0	0.000561107	neg
GSE34205_HEALTHY_VS_FLU_INF_INFANT_PBMC_UP	63	-2.0474	0	0.000566351	neg
GSE2826_WT_VS_BTK_KO_BCELL_UP	61	-2.04695	0	0.000568077	neg
GSE23695_CD57_POS_VS_NEG_NK_CELL_UP	73	-2.04648	0	0.000569799	neg
MORF_RAB1A	79	-2.04611	0	0.000571513	neg
GSE8921_UNSTIM_VS_TLR1_2_STIM_MONOCYTE_3H_DN	61	-2.04522	0	0.000575574	neg
GSE17721_CTRL_VS_POLYIC_4H_BMDC_UP	76	-2.04494	0	0.00057611	neg
MORF_GMPS	25	-2.04457	0.00119332	0.000577816	neg
GSE7831_UNSTIM_VS_INFLUENZA_STIM_PDC_4H_DN	58	-2.04447	0	0.000577185	neg
GSE24634_TEFF_VS_TCONV_DAY5_IN_CULTURE_DN	58	-2.04394	0	0.000580053	neg
GSE17974_0H_VS_72H_IN_VITRO_ACT_CD4_TCELL_DN	61	-2.04387	0	0.000580579	neg
GSE15330_HSC_VS_PRO_BCELL_UP	60	-2.04386	0	0.000579947	neg
GSE39820_CTRL_VS_TGFBETA3_IL6_IL23A_CD4_TCELL_DN	64	-2.04364	0	0.000583956	neg
GO_RESPONSE_TO_TOPOLOGICALLY_INCORRECT_PROTEIN	59	-2.0433	0	0.000586806	neg
ACEVEDO_LIVER_CANCER_DN	165	-2.04316	0	0.000589635	neg
GSE360_L_MAJOR_VS_B_MALAYI_HIGH_DOSE_DC_DN	50	-2.04306	0	0.00059015	neg
GSE43863_TH1_VS_LY6C_INT_CXCR5POS_EFFECTOR_CD4_TCELL_UP	67	-2.04281	0	0.000589512	neg
GSE17721_PAM3CSK4_VS_GADIQUIMOD_6H_BMDC_UP	76	-2.04272	0	0.000591177	neg
GSE19825_NAIVE_VS_IL2RALOW_DAY3_EFF_CD8_TCELL_DN	53	-2.04236	0	0.000590539	neg
SIRNA_EIF4GI_UP	35	-2.04233	0.00117925	0.000589902	neg
GOLDRATH_NAIVE_VS_EFF_CD8_TCELL_DN	58	-2.04209	0	0.000592725	neg
GSE37605_C57BL6_VS_NOD_FOXP3_FUSION_GFP_TREG_DN	64	-2.04198	0	0.000592087	neg
GSE36476_CTRL_VS_TSST_ACT_16H_MEMORY_CD4_TCELL_OLD_DN	75	-2.04186	0	0.000593751	neg
GO_CARBOHYDRATE_CATABOLIC_PROCESS	51	-2.0417	0	0.000594257	neg
GSE17721_0,5H_VS_4H_GARDIQUIMOD_BMDC_UP	57	-2.04165	0	0.000593619	neg
NUYTTEN_EZH2_TARGETS_DN	316	-2.04156	0	0.000594129	neg
GSE24634_NAIVE_CD4_TCELL_VS_DAY3_IL4_CONV_TREG_DN	74	-2.04139	0	0.000596915	neg
GSE40274_CTRL_VS_FOXP3_AND_PBX1_TRANSDUCED_ACTIVATED_CD4_TCELL_DN	51	-2.04136	0	0.000596277	neg
MILI_PSEUDOPODIA_CHEMOTAXIS_DN	149	-2.04119	0	0.000597924	neg
CAMPS_COLON_CANCER_COPY_NUMBER_UP	26	-2.04093	0	0.000600708	neg
GSE22886_NEUTROPHIL_VS_MONOCYTE_DN	77	-2.04013	0	0.00060461	neg
GSE41176_WT_VS_TAK1_KO_UNSTIM_BCELL_UP	56	-2.03979	0	0.000608501	neg
WAKASUGI_HAVE_ZNF143_BINDING_SITES	22	-2.03958	0	0.000610121	neg
GSE28726_NAIVE_VS_ACTIVATED_CD4_TCELL_UP	62	-2.03948	0	0.000610603	neg
KOBAYASHI_EGFR_SIGNALING_24HR_DN	85	-2.03933	0	0.000614485	neg
GSE15930_NAIVE_VS_48H_IN_VITRO_STIM_IFNAB_CD8_TCELL_DN	81	-2.03921	0	0.000613833	neg
GSE2585_CTEC_VS_THYMIC_DC_DN	50	-2.03909	0	0.000614313	neg
GSE1460_DP_THYMOCYTE_VS_NAIVE_CD4_TCELL_ADULT_BLOOD_DN	55	-2.03882	0	0.000614797	neg
GSE22432_CONVENTIONAL_CDC_VS_PLASMACYTOID_PDC_DN	60	-2.03836	0	0.000617539	neg
GSE360_L_DONOVANI_VS_T_GONDII_DC_DN	55	-2.0382	0	0.00061802	neg
GO_FICOLIN_1_RICH_GRANULE	44	-2.03801	0	0.00062074	neg
GSE24671_BAKIMULC_VS_SENDAI_VIRUS_INFECTED_MOUSE_SPLENOCYTES_UP	69	-2.03777	0	0.000622335	neg
GSE22886_UNSTIM_VS_STIM_MEMORY_TCELL_DN	69	-2.03768	0	0.000623925	neg
GSE5455_EX_VIVO_VS_POST_24H_INCUBATION_MONOCYTES_FROM_TUMOR_BEARING_MOUSE_UP	64	-2.03757	0	0.000623269	neg
GSE17974_0H_VS_48H_IN_VITRO_ACT_CD4_TCELL_DN	62	-2.03751	0	0.000623731	neg
GO_MICROTUBULE_CYTOSKELETON_ORGANIZATION_INVOLVED_IN_MITOSIS	39	-2.03643	0	0.000633152	neg
GSE33425_CD161_HIGH_VS_INT_CD8_TCELL_DN	52	-2.03642	0	0.000632489	neg
GO_ELECTRON_TRANSFER_ACTIVITY	36	-2.03637	0	0.000631826	neg
GSE19401_PAM2CSK4_VS_RETINOIC_ACID_AND_PAM2CSK4_STIM_FOLLICULAR_DC_DN	61	-2.03614	0	0.000635629	neg
GSE6269_HEALTHY_VS_STAPH_AUREUS_INF_PBMC_DN	46	-2.03608	0	0.000636073	neg
GSE14308_NAIVE_CD4_TCELL_VS_NATURAL_TREG_DN	61	-2.0357	0	0.000642087	neg
REACTOME_ASPARAGINE_N_LINKED_GLYCOSYLATION	103	-2.03531	0	0.000644756	neg
GSE37563_WT_VS_CTLA4_KO_CD4_TCELL_D4_POST_IMMUNIZATION_DN	74	-2.03531	0	0.000644084	neg
GSE26030_TH1_VS_TH17_RESTIMULATED_DAY5_POST_POLARIZATION_UP	47	-2.03412	0	0.000658969	neg
GSE20727_CTRL_VS_ROS_INHIBITOR_TREATED_DC_UP	71	-2.03402	0	0.000659396	neg
MORF_CSNK1D	24	-2.03401	0	0.000658711	neg
GSE41867_NAIVE_VS_DAY30_LCMV_ARMSTRONG_MEMORY_CD8_TCELL_UP	60	-2.03399	0	0.000658028	neg
AMIT_EGF_RESPONSE_480_HELA	49	-2.03343	0	0.000660655	neg
GSE12198_LOW_IL2_STIM_NK_CELL_VS_HIGH_IL2_STIM_NK_CELL_UP	63	-2.03342	0	0.000659971	neg
GSE17721_LPS_VS_GARDIQUIMOD_24H_BMDC_UP	53	-2.03325	0	0.000661498	neg
GO_NEGATIVE_REGULATION_OF_NUCLEOBASE_CONTAINING_COMPOUND_METABOLIC_PROCESS	40	-2.03321	0	0.000660814	neg
GSE26030_UNSTIM_VS_RESTIM_TH1_DAY15_POST_POLARIZATION_DN	71	-2.03297	0	0.000663432	neg
GSE3982_BCELL_VS_TH1_DN	53	-2.03277	0	0.000667155	neg
GSE17974_0H_VS_1H_IN_VITRO_ACT_CD4_TCELL_UP	47	-2.03274	0	0.000666468	neg
GSE9037_WT_VS_IRAK4_KO_BMDM_DN	46	-2.0327	0	0.000667983	neg
GSE26912_TUMORICIDAL_VS_CTRL_MACROPHAGE_DN	62	-2.03231	0	0.000668396	neg
GO_REGULATION_OF_MEGAKARYOCYTE_DIFFERENTIATION	23	-2.03224	0	0.00066771	neg
GO_WHOLE_MEMBRANE	399	-2.03204	0	0.000667025	neg
GSE9988_LOW_LPS_VS_VEHICLE_TREATED_MONOCYTE_DN	66	-2.03181	0	0.000667438	neg
GSE42088_UNINF_VS_LEISHMANIA_INF_DC_24H_DN	61	-2.03151	0	0.000667852	neg
GSE22033_UNTREATED_VS_MRL24_TREATED_MEF_UP	63	-2.03135	0	0.000669352	neg
GSE14769_UNSTIM_VS_240MIN_LPS_BMDM_UP	70	-2.03123	0	0.000669751	neg
GSE22886_NAIVE_CD4_TCELL_VS_NKCELL_UP	61	-2.03111	0	0.000669067	neg
GSE12845_IGD_POS_BLOOD_VS_NAIVE_TONSIL_BCELL_UP	45	-2.03107	0	0.000668385	neg
GSE15930_NAIVE_VS_24H_IN_VITRO_STIM_INFAB_CD8_TCELL_UP	52	-2.03046	0	0.000674226	neg
GSE3982_EOSINOPHIL_VS_MAST_CELL_DN	71	-2.03007	0	0.00067681	neg
GSE360_CTRL_VS_L_DONOVANI_MAC_UP	87	-2.03006	0	0.000676122	neg
GO_CHROMOSOME	318	-2.03006	0	0.000675436	neg
GSE34006_WT_VS_A2AR_KO_TREG_UP	50	-2.02979	0	0.000681258	neg
GSE3982_BASOPHIL_VS_EFF_MEMORY_CD4_TCELL_DN	58	-2.02934	0	0.000683821	neg
GO_PROTEIN_COMPLEX_OLIGOMERIZATION	144	-2.02928	0	0.000684217	neg
GO_KINASE_ACTIVITY	212	-2.02922	0	0.000685691	neg
MODULE_126	51	-2.02904	0	0.000688236	neg
BANDRES_RESPONSE_TO_CARMUSTIN_MGMT_48HR_DN	45	-2.02903	0	0.000688617	neg
GO_SPINDLE_ORGANIZATION	55	-2.02885	0	0.000689001	neg
GSE20715_WT_VS_TLR4_KO_24H_OZONE_LUNG_DN	69	-2.02857	0	0.000689388	neg
GSE21546_UNSTIM_VS_ANTI_CD3_STIM_DP_THYMOCYTES_DN	74	-2.02778	0	0.000702659	neg
GSE37533_UNTREATED_VS_PIOGLIZATONE_TREATED_CD4_TCELL_PPARG2_AND_FOXP3_TRASDUCED_DN	60	-2.02765	0	0.000701953	neg
GSE24634_TEFF_VS_TCONV_DAY7_IN_CULTURE_UP	49	-2.02744	0	0.000701248	neg
GSE2770_TGFB_AND_IL4_ACT_VS_ACT_CD4_TCELL_6H_UP	57	-2.02715	0	0.000702692	neg
GSE42724_MEMORY_VS_B1_BCELL_DN	47	-2.02689	0	0.000704133	neg
GSE12845_IGD_NEG_BLOOD_VS_NAIVE_TONSIL_BCELL_UP	65	-2.02675	0	0.000706626	neg
GSE17580_UNINFECTED_VS_S_MANSONI_INF_TREG_DN	65	-2.02667	0	0.000705919	neg
GSE3565_DUSP1_VS_WT_SPLENOCYTES_DN	61	-2.02661	0	0.000706287	neg
GO_MACROMOLECULE_CATABOLIC_PROCESS	397	-2.02651	0	0.000707712	neg
GSE39864_WT_VS_GATA3_KO_TREG_DN	73	-2.02645	0	0.000708072	neg
GSE1791_CTRL_VS_NEUROMEDINU_IN_T_CELL_LINE_12H_DN	29	-2.02602	0	0.000707367	neg
GO_ORGANIC_ACID_METABOLIC_PROCESS	229	-2.02582	0	0.000708785	neg
BASAKI_YBX1_TARGETS_UP	95	-2.02562	0	0.000711275	neg
GROSS_HYPOXIA_VIA_HIF1A_DN	38	-2.02558	0	0.000710569	neg
REACTOME_MITOCHONDRIAL_TRANSLATION	48	-2.02557	0	0.000709864	neg
GSE30962_PRIMARY_VS_SECONDARY_ACUTE_LCMV_INF_CD8_TCELL_UP	59	-2.02516	0	0.000717624	neg
GSE39022_LN_VS_SPLEEN_DC_UP	47	-2.02478	0	0.000717971	neg
GO_REGULATION_OF_MITOTIC_CELL_CYCLE	199	-2.02453	0	0.000717261	neg
GSE17721_CPG_VS_GARDIQUIMOD_4H_BMDC_DN	56	-2.02441	0	0.000716552	neg
GSE360_L_MAJOR_VS_M_TUBERCULOSIS_DC_UP	68	-2.02415	0	0.000717952	neg
GO_AEROBIC_RESPIRATION	40	-2.02394	0	0.000719357	neg
GSE6674_ANTI_IGM_VS_ANTI_IGM_AND_CPG_STIM_BCELL_DN	71	-2.02391	0	0.000718648	neg
MORF_ESPL1	28	-2.02342	0	0.000726347	neg
GSE17721_0,5H_VS_8H_POLYIC_BMDC_UP	74	-2.02298	0	0.000730877	neg
GSE17721_CTRL_VS_POLYIC_6H_BMDC_UP	76	-2.02257	0	0.000734371	neg
GO_CYTOPLASMIC_VESICLE_PART	350	-2.02251	0	0.000734699	neg
GSE25085_FETAL_LIVER_VS_FETAL_BM_SP4_THYMIC_IMPLANT_UP	70	-2.02211	0	0.000738174	neg
SF1_Q6	69	-2.0221	0	0.000737451	neg
GSE40666_WT_VS_STAT4_KO_CD8_TCELL_WITH_IFNA_STIM_90MIN_DN	48	-2.02152	0	0.000746131	neg
GSE6674_UNSTIM_VS_CPG_STIM_BCELL_UP	47	-2.02138	0	0.000746445	neg
REACTOME_HIV_LIFE_CYCLE	64	-2.02134	0.0010917	0.00074676	neg
GSE360_CTRL_VS_M_TUBERCULOSIS_DC_UP	71	-2.02096	0	0.000750205	neg
NIKOLSKY_BREAST_CANCER_11Q12_Q14_AMPLICON	36	-2.01977	0	0.000764042	neg
GSE5589_IL6_KO_VS_IL10_KO_LPS_STIM_MACROPHAGE_180MIN_DN	50	-2.01975	0	0.000763299	neg
GSE43700_UNTREATED_VS_IL10_TREATED_PBMC_DN	62	-2.01965	0	0.000762556	neg
GSE5589_WT_VS_IL10_KO_LPS_AND_IL10_STIM_MACROPHAGE_45MIN_DN	68	-2.01964	0	0.000761815	neg
GO_ORGANELLE_FISSION	132	-2.01947	0	0.000764183	neg
GO_DOUBLE_STRAND_BREAK_REPAIR	64	-2.01934	0	0.000766539	neg
GSE15930_NAIVE_VS_72H_IN_VITRO_STIM_IL12_CD8_TCELL_DN	70	-2.01901	0	0.000769933	neg
LINDGREN_BLADDER_CANCER_CLUSTER_3_UP	109	-2.01897	0	0.000769187	neg
GSE20727_CTRL_VS_DNFB_ALLERGEN_TREATED_DC_DN	53	-2.01873	0	0.000770506	neg
GSE8685_IL2_ACT_IL2_STARVED_VS_IL15_ACT_IL2_STARVED_CD4_TCELL_UP	58	-2.01845	0	0.000771826	neg
GSE3203_WT_VS_IFNAR1_KO_INFLUENZA_INFECTED_LN_BCELL_DN	47	-2.0184	0	0.000771081	neg
GO_OXIDOREDUCTASE_ACTIVITY_ACTING_ON_NAD_P_H	37	-2.01834	0	0.000770338	neg
GSE15930_NAIVE_VS_24H_IN_VITRO_STIM_IL12_CD8_TCELL_UP	54	-2.01828	0	0.000770622	neg
HALLMARK_HYPOXIA	73	-2.01804	0	0.000775012	neg
GO_REGULATION_OF_PROTEIN_CATABOLIC_PROCESS	112	-2.01801	0	0.000774267	neg
GO_MITOCHONDRIAL_RESPIRATORY_CHAIN_COMPLEX_ASSEMBLY	50	-2.01759	0	0.000777639	neg
GSE18791_CTRL_VS_NEWCASTLE_VIRUS_DC_6H_UP	63	-2.01706	0	0.000787145	neg
GSE17721_CTRL_VS_POLYIC_2H_BMDC_UP	54	-2.01675	0	0.00079049	neg
GSE2770_UNTREATED_VS_IL4_TREATED_ACT_CD4_TCELL_6H_UP	55	-2.01623	0	0.000792799	neg
GSE19923_HEB_KO_VS_HEB_AND_E2A_KO_DP_THYMOCYTE_UP	55	-2.01617	0	0.000793061	neg
GSE13484_UNSTIM_VS_12H_YF17D_VACCINE_STIM_PBMC_UP	49	-2.01604	0	0.000793328	neg
GSE22886_IGM_MEMORY_BCELL_VS_BLOOD_PLASMA_CELL_DN	65	-2.01602	0	0.00079257	neg
MODULE_62	42	-2.01578	0	0.000793858	neg
GSE22886_IL2_VS_IL15_STIM_NKCELL_DN	65	-2.01575	0	0.000793101	neg
GSE7509_FCGRIIB_VS_TNFA_IL1B_IL6_PGE_STIM_DC_DN	43	-2.01572	0.00112108	0.000792346	neg
GSE17974_0,5H_VS_72H_IL4_AND_ANTI_IL12_ACT_CD4_TCELL_DN	78	-2.01565	0	0.000792611	neg
GSE33424_CD161_HIGH_VS_NEG_CD8_TCELL_DN	54	-2.01561	0	0.000792873	neg
LASTOWSKA_NEUROBLASTOMA_COPY_NUMBER_UP	68	-2.01546	0	0.00079313	neg
GSE30971_CTRL_VS_LPS_STIM_MACROPHAGE_WBP7_HET_4H_DN	70	-2.01522	0	0.00079339	neg
REACTOME_PROTEIN_LOCALIZATION	71	-2.01513	0	0.00079365	neg
GSE22886_IGG_IGA_MEMORY_BCELL_VS_BM_PLASMA_CELL_DN	57	-2.01508	0	0.000792899	neg
WEST_ADRENOCORTICAL_TUMOR_UP	110	-2.01487	0	0.000794168	neg
REACTOME_SIGNALING_BY_FGFR2	26	-2.01432	0	0.00080249	neg
GSE12366_GC_BCELL_VS_PLASMA_CELL_DN	49	-2.0143	0	0.000801733	neg
CHIARADONNA_NEOPLASTIC_TRANSFORMATION_CDC25_DN	40	-2.01417	0	0.00080199	neg
MORF_BECN1	40	-2.01415	0	0.000801234	neg
GO_NADH_DEHYDROGENASE_COMPLEX_ASSEMBLY	32	-2.01408	0	0.000801484	neg
GOLDRATH_NAIVE_VS_MEMORY_CD8_TCELL_UP	56	-2.0137	0	0.000805745	neg
GSE14308_TH1_VS_NAIVE_CD4_TCELL_UP	55	-2.01302	0	0.000811001	neg
GSE26928_CENTR_MEMORY_VS_CXCR5_POS_CD4_TCELL_UP	33	-2.01279	0	0.000813248	neg
GSE7831_UNSTIM_VS_INFLUENZA_STIM_PDC_1H_UP	56	-2.01234	0	0.000817496	neg
GSE19888_ADENOSINE_A3R_INH_PRETREAT_AND_ACT_BY_A3R_VS_TCELL_MEMBRANES_ACT_MAST_CELL_DN	62	-2.01141	0	0.000831736	neg
REACTOME_UCH_PROTEINASES	35	-2.01132	0	0.000832958	neg
GO_MYELOID_LEUKOCYTE_ACTIVATION	134	-2.01102	0	0.000832179	neg
MORI_LARGE_PRE_BII_LYMPHOCYTE_UP	30	-2.01093	0.00235849	0.000833394	neg
GSE15930_STIM_VS_STIM_AND_IFNAB_72H_CD8_T_CELL_UP	56	-2.0106	0	0.000841601	neg
GSE41867_NAIVE_VS_DAY15_LCMV_ARMSTRONG_EFFECTOR_CD8_TCELL_UP	65	-2.01016	0	0.000844804	neg
E12_Q6	78	-2.01011	0	0.000844016	neg
GSE28408_LY6G_POS_VS_NEG_DC_DN	60	-2.00987	0	0.000846209	neg
GSE7831_CPG_VS_INFLUENZA_STIM_PDC_4H_DN	47	-2.00943	0	0.000853365	neg
GSE1460_CD4_THYMOCYTE_VS_NAIVE_CD4_TCELL_CORD_BLOOD_DN	48	-2.00922	0	0.000854558	neg
BURTON_ADIPOGENESIS_6	64	-2.0092	0	0.000853765	neg
GSE22886_TH1_VS_TH2_12H_ACT_UP	54	-2.00907	0	0.000854957	neg
HALLMARK_CHOLESTEROL_HOMEOSTASIS	35	-2.00887	0	0.00085812	neg
GSE14000_UNSTIM_VS_4H_LPS_DC_UP	72	-2.00785	0	0.00086524	neg
KASLER_HDAC7_TARGETS_1_UP	54	-2.00766	0	0.000866411	neg
HEN1_01	58	-2.00711	0	0.000875481	neg
GSE3982_MEMORY_CD4_TCELL_VS_TH2_DN	67	-2.00644	0	0.000883554	neg
GO_MYELOID_LEUKOCYTE_MEDIATED_IMMUNITY	119	-2.00626	0	0.00088471	neg
GSE19401_UNSTIM_VS_RETINOIC_ACID_AND_PAM2CSK4_STIM_FOLLICULAR_DC_UP	55	-2.00479	0	0.000901614	neg
MODULE_16	111	-2.0044	0	0.000903725	neg
MODY_HIPPOCAMPUS_POSTNATAL	25	-2.00423	0	0.000906827	neg
GSE30083_SP1_VS_SP3_THYMOCYTE_UP	62	-2.00369	0	0.000915807	neg
GO_ACTIVATION_OF_PROTEIN_KINASE_ACTIVITY	93	-2.00333	0	0.000917917	neg
GSE17974_0H_VS_24H_IN_VITRO_ACT_CD4_TCELL_DN	71	-2.00266	0	0.000921983	neg
GSE10240_CTRL_VS_IL17_STIM_PRIMARY_BRONCHIAL_EPITHELIAL_CELLS_DN	59	-2.00158	0	0.000940726	neg
REACTOME_DISEASE	337	-2.00149	0	0.000939864	neg
GO_CYTOKINE_MEDIATED_SIGNALING_PATHWAY	147	-2.00145	0	0.000939986	neg
GSE27786_NKTCELL_VS_MONO_MAC_UP	62	-2.00092	0	0.000944993	neg
GSE5463_CTRL_VS_DEXAMETHASONE_TREATED_THYMOCYTE_UP	55	-2.0008	0	0.00094413	neg
GO_RNA_3_END_PROCESSING	45	-2.00075	0	0.000945221	neg
JAIN_NFKB_SIGNALING	21	-2.00033	0	0.000952137	neg
GSE2706_2H_VS_8H_R848_AND_LPS_STIM_DC_UP	63	-2.00014	0	0.000953217	neg
GSE12845_NAIVE_VS_DARKZONE_GC_TONSIL_BCELL_DN	74	-1.99975	0	0.000958181	neg
GO_HETEROCHROMATIN	26	-1.9997	0	0.000958284	neg
GO_MITOCHONDRIAL_ELECTRON_TRANSPORT_NADH_TO_UBIQUINONE	26	-1.99917	0	0.000967115	neg
MORF_PRKDC	80	-1.99911	0	0.000967203	neg
GSE20484_MCSG_VS_CXCL4_MONOCYTE_DERIVED_MACROPHAGE_UP	61	-1.99885	0	0.000968256	neg
CHAUHAN_RESPONSE_TO_METHOXYESTRADIOL_DN	39	-1.99876	0	0.000969307	neg
NIKOLSKY_BREAST_CANCER_17Q21_Q25_AMPLICON	96	-1.99853	0	0.000971323	neg
GSE41176_UNSTIM_VS_ANTI_IGM_STIM_BCELL_3H_DN	55	-1.9985	0	0.000971415	neg
GO_CYTOSKELETON_DEPENDENT_CYTOKINESIS	34	-1.99834	0	0.000972465	neg
GSE3337_CTRL_VS_4H_IFNG_IN_CD8POS_DC_UP	58	-1.99833	0	0.000971587	neg
GSE7509_UNSTIM_VS_TNFA_IL1B_IL6_PGE_STIM_DC_UP	72	-1.99832	0	0.000971677	neg
GNF2_ST13	34	-1.9973	0	0.000980419	neg
LINSLEY_MIR16_TARGETS	76	-1.99729	0	0.000979537	neg
GSE43863_TH1_VS_LY6C_LOW_CXCR5NEG_EFFECTOR_CD4_TCELL_UP	70	-1.99702	0	0.00098154	neg
GSE17186_CD21LOW_VS_CD21HIGH_TRANSITIONAL_BCELL_CORD_BLOOD_UP	61	-1.99695	0	0.000982579	neg
GSE2770_UNTREATED_VS_IL4_TREATED_ACT_CD4_TCELL_48H_UP	66	-1.99663	0	0.000986481	neg
GROSS_HYPOXIA_VIA_ELK3_UP	63	-1.9966	0	0.000985596	neg
GO_INTRINSIC_COMPONENT_OF_ORGANELLE_MEMBRANE	118	-1.99637	0	0.000986616	neg
BLUM_RESPONSE_TO_SALIRASIB_DN	133	-1.99613	0	0.000990517	neg
MORF_SART1	30	-1.99591	0	0.000995354	neg
GSE17721_PAM3CSK4_VS_CPG_16H_BMDC_DN	59	-1.9957	0	0.00099829	neg
GSE46606_UNSTIM_VS_CD40L_IL2_IL5_DAY1_STIMULATED_BCELL_DN	67	-1.99565	0	0.000998358	neg
GSE11386_NAIVE_VS_MEMORY_BCELL_UP	51	-1.99531	0	0.00100699	neg
GSE27786_LSK_VS_NKCELL_UP	60	-1.9953	0	0.00100609	neg
GSE17721_POLYIC_VS_PAM3CSK4_12H_BMDC_DN	65	-1.99492	0	0.0010128	neg
ACTAYRNNNCCCR_UNKNOWN	131	-1.99454	0	0.00101761	neg
GSE3982_NKCELL_VS_TH1_DN	71	-1.99449	0	0.00101765	neg
GSE1448_ANTI_VALPHA2_VS_VBETA5_DP_THYMOCYTE_DN	53	-1.9943	0	0.0010177	neg
MORF_GNB1	127	-1.99426	0	0.00101869	neg
GSE14769_UNSTIM_VS_80MIN_LPS_BMDM_UP	71	-1.99367	0	0.00102536	neg
GSE3982_MAC_VS_TH1_DN	61	-1.99351	0	0.00102918	neg
GGGYGTGNY_UNKNOWN	201	-1.99334	0	0.00103299	neg
MODULE_403	20	-1.99307	0	0.00103492	neg
GOLDRATH_ANTIGEN_RESPONSE	106	-1.99294	0	0.00103683	neg
GSE5142_HTERT_TRANSDUCED_VS_CTRL_CD8_TCELL_LATE_PASSAGE_CLONE_DN	57	-1.99285	0	0.00103781	neg
REACTOME_COMPLEX_I_BIOGENESIS	28	-1.99265	0	0.00103879	neg
GSE11961_FOLLICULAR_BCELL_VS_GERMINAL_CENTER_BCELL_DAY7_DN	52	-1.99259	0	0.00103787	neg
GSE17301_CTRL_VS_48H_ACD3_ACD28_STIM_CD8_TCELL_UP	52	-1.99245	0	0.00104355	neg
GSE2770_UNTREATED_VS_IL4_TREATED_ACT_CD4_TCELL_2H_DN	67	-1.99181	0	0.00105015	neg
GSE7764_IL15_NK_CELL_24H_VS_SPLENOCYTE_UP	61	-1.99175	0	0.00105017	neg
GSE5099_CLASSICAL_M1_VS_ALTERNATIVE_M2_MACROPHAGE_UP	48	-1.99137	0	0.00105486	neg
GSE29618_LAIV_VS_TIV_FLU_VACCINE_DAY7_PDC_DN	52	-1.99121	0	0.00105487	neg
GO_RESPONSE_TO_REACTIVE_OXYGEN_SPECIES	52	-1.99083	0	0.00106049	neg
GSE22886_NAIVE_BCELL_VS_BLOOD_PLASMA_CELL_DN	61	-1.99061	0	0.00106237	neg
GSE2585_THYMIC_DC_VS_THYMIC_MACROPHAGE_UP	46	-1.99051	0	0.0010633	neg
GSE24634_TEFF_VS_TCONV_DAY5_IN_CULTURE_UP	65	-1.9901	0	0.00106798	neg
MODULE_55	153	-1.99	0	0.0010689	neg
DCA_UP,V1_UP	33	-1.98989	0	0.0010717	neg
GSE7509_DC_VS_MONOCYTE_WITH_FCGRIIB_STIM_UP	64	-1.98948	0	0.00107914	neg
HORIUCHI_WTAP_TARGETS_DN	107	-1.98948	0	0.0010782	neg
GSE27786_BCELL_VS_MONO_MAC_DN	41	-1.98945	0	0.00107726	neg
IRITANI_MAD1_TARGETS_DN	25	-1.98916	0	0.00107725	neg
GSE29618_PRE_VS_DAY7_POST_LAIV_FLU_VACCINE_BCELL_DN	42	-1.9891	0	0.00107724	neg
WAKABAYASHI_ADIPOGENESIS_PPARG_BOUND_8D	193	-1.98906	0	0.00107631	neg
GSE3982_NEUTROPHIL_VS_BCELL_DN	78	-1.98901	0	0.00107723	neg
GO_REGULATION_OF_RESPONSE_TO_ENDOPLASMIC_RETICULUM_STRESS	27	-1.98861	0	0.00108463	neg
GSE7218_UNSTIM_VS_ANTIGEN_STIM_THROUGH_IGG_BCELL_UP	56	-1.98854	0	0.00108369	neg
GO_MONOSACCHARIDE_BIOSYNTHETIC_PROCESS	32	-1.98849	0	0.00108368	neg
GO_HYDROLASE_ACTIVITY_HYDROLYZING_O_GLYCOSYL_COMPOUNDS	20	-1.98834	0.00127065	0.00108367	neg
GO_CHROMOSOMAL_REGION	107	-1.98823	0	0.00108734	neg
GO_NUCLEOSIDE_PHOSPHATE_BIOSYNTHETIC_PROCESS	75	-1.98791	0	0.00109469	neg
GO_CARBOHYDRATE_DERIVATIVE_METABOLIC_PROCESS	251	-1.98783	0	0.00109559	neg
GSE29618_MONOCYTE_VS_MDC_DAY7_FLU_VACCINE_DN	56	-1.98761	0	0.00110109	neg
GSE5503_LIVER_DC_VS_PLN_DC_ACTIVATED_ALLOGENIC_TCELL_UP	54	-1.9876	0	0.00110014	neg
SHEPARD_CRUSH_AND_BURN_MUTANT_UP	66	-1.98733	0	0.00110287	neg
GSE27786_LIN_NEG_VS_ERYTHROBLAST_UP	58	-1.98704	0	0.00111019	neg
GO_DNA_INTEGRITY_CHECKPOINT	57	-1.98676	0	0.00111473	neg
GSE6674_CPG_VS_CPG_AND_ANTI_IGM_STIM_BCELL_UP	67	-1.98671	0	0.00111377	neg
WAKABAYASHI_ADIPOGENESIS_PPARG_RXRA_BOUND_8D	253	-1.98659	0	0.00111373	neg
GRAHAM_CML_DIVIDING_VS_NORMAL_QUIESCENT_UP	46	-1.98647	0	0.0011137	neg
GSE32164_RESTING_DIFFERENTIATED_VS_ALTERNATIVELY_ACT_M2_MACROPHAGE_UP	56	-1.98626	0	0.00111731	neg
MISSIAGLIA_REGULATED_BY_METHYLATION_DN	41	-1.98555	0	0.00113097	neg
GSE24210_RESTING_TREG_VS_TCONV_DN	68	-1.98544	0	0.00113274	neg
REACTOME_MHC_CLASS_II_ANTIGEN_PRESENTATION	41	-1.98495	0	0.00113996	neg
RB_P130_DN,V1_UP	34	-1.98485	0	0.0011399	neg
GSE9650_EFFECTOR_VS_EXHAUSTED_CD8_TCELL_UP	71	-1.98483	0	0.00113893	neg
GSE12198_CTRL_VS_LOW_IL2_STIM_NK_CELL_DN	62	-1.98469	0	0.00113887	neg
REACTOME_CHROMATIN_ORGANIZATION	100	-1.98461	0	0.0011379	neg
GO_LIGASE_ACTIVITY	39	-1.98427	0	0.00113965	neg
HALLMARK_KRAS_SIGNALING_DN	30	-1.98416	0	0.0011405	neg
GSE10500_ARTHRITIC_SYNOVIAL_FLUID_VS_HEALTHY_MACROPHAGE_UP	48	-1.98415	0	0.00113953	neg
GSE17721_PAM3CSK4_VS_GADIQUIMOD_4H_BMDC_UP	58	-1.98399	0	0.0011458	neg
GSE4748_CTRL_VS_CYANOBACTERIUM_LPSLIKE_STIM_DC_1H_UP	53	-1.98393	0	0.00114483	neg
GO_MITOCHONDRIAL_TRANSPORT	80	-1.98378	0	0.00114658	neg
GSE15324_ELF4_KO_VS_WT_ACTIVATED_CD8_TCELL_DN	50	-1.9836	0	0.00115012	neg
GSE17186_CD21LOW_VS_CD21HIGH_TRANSITIONAL_BCELL_UP	55	-1.98351	0	0.00115276	neg
LUCAS_HNF4A_TARGETS_UP	20	-1.98344	0.00127065	0.00115359	neg
GO_RENAL_SYSTEM_PROCESS	21	-1.9834	0	0.00115532	neg
GO_PURINE_CONTAINING_COMPOUND_BIOSYNTHETIC_PROCESS	54	-1.98324	0	0.00115704	neg
REACTOME_VESICLE_MEDIATED_TRANSPORT	195	-1.98291	0	0.00116147	neg
KEGG_INSULIN_SIGNALING_PATHWAY	43	-1.98274	0	0.00116408	neg
GSE3982_MAC_VS_TH2_DN	65	-1.98226	0	0.00117118	neg
GSE360_CTRL_VS_L_MAJOR_DC_UP	60	-1.98215	0	0.00117289	neg
GO_CELLULAR_PROTEIN_COMPLEX_DISASSEMBLY	75	-1.98193	0	0.00117638	neg
GSE7831_CPG_VS_INFLUENZA_STIM_PDC_4H_UP	65	-1.9817	0	0.00118167	neg
ZHU_CMV_ALL_UP	37	-1.98119	0	0.00119055	neg
GSE41867_LCMV_ARMSTRONG_VS_CLONE13_DAY6_EFFECTOR_CD8_TCELL_DN	78	-1.98116	0	0.00119045	neg
GSE41867_DAY8_VS_DAY15_LCMV_CLONE13_EFFECTOR_CD8_TCELL_DN	66	-1.98111	0	0.00119035	neg
GSE34156_UNTREATED_VS_6H_TLR1_TLR2_LIGAND_TREATED_MONOCYTE_DN	56	-1.98085	0	0.00119382	neg
GO_CHROMATIN	170	-1.98048	0	0.00119996	neg
GSE40274_FOXP3_VS_FOXP3_AND_LEF1_TRANSDUCED_ACTIVATED_CD4_TCELL_UP	59	-1.98029	0	0.00120164	neg
GSE17721_CTRL_VS_PAM3CSK4_24H_BMDC_UP	67	-1.97995	0	0.00120688	neg
REACTOME_METABOLISM_OF_NUCLEOTIDES	26	-1.97965	0.001221	0.00121209	neg
GSE27786_CD4_TCELL_VS_NKTCELL_DN	60	-1.97937	0	0.00121818	neg
HALLMARK_P53_PATHWAY	74	-1.97936	0	0.00121805	neg
CHICAS_RB1_TARGETS_LOW_SERUM	28	-1.97921	0	0.00121882	neg
GSE28237_EARLY_VS_LATE_GC_BCELL_DN	62	-1.97894	0	0.00122312	neg
GSE25123_WT_VS_PPARG_KO_MACROPHAGE_IL4_AND_ROSIGLITAZONE_STIM_UP	56	-1.97844	0.00111483	0.00122741	neg
NIKOLSKY_BREAST_CANCER_17Q11_Q21_AMPLICON	35	-1.97826	0	0.00122906	neg
WIERENGA_STAT5A_TARGETS_UP	44	-1.97819	0	0.00123246	neg
GSE20500_CTRL_VS_RARA_ANTAGONIST_TREATED_CD4_TCELL_DN	70	-1.97786	0	0.00123763	neg
GSE33425_CD161_HIGH_VS_NEG_CD8_TCELL_UP	49	-1.97765	0	0.00123837	neg
GO_CELLULAR_RESPONSE_TO_TOPOLOGICALLY_INCORRECT_PROTEIN	49	-1.97752	0	0.00123824	neg
GSE360_L_MAJOR_VS_B_MALAYI_LOW_DOSE_DC_DN	66	-1.9775	0	0.00123722	neg
GO_NUCLEAR_CHROMOSOME	172	-1.97729	0	0.00124501	neg
MORF_JAK3	20	-1.97713	0	0.00124486	neg
GSE16385_MONOCYTE_VS_12H_IFNG_TNF_TREATED_MACROPHAGE_UP	58	-1.97712	0	0.00124384	neg
GO_OXIDATION_REDUCTION_PROCESS	289	-1.97708	0	0.00124281	neg
REACTOME_PROTEIN_FOLDING	29	-1.97702	0	0.00124179	neg
GSE360_DC_VS_MAC_L_DONOVANI_DN	55	-1.97672	0	0.00124604	neg
GSE40274_CTRL_VS_FOXP3_AND_HELIOS_TRANSDUCED_ACTIVATED_CD4_TCELL_DN	67	-1.9764	0	0.00125116	neg
GO_APOPTOTIC_SIGNALING_PATHWAY	164	-1.97571	0	0.00127287	neg
GSE2770_TGFB_AND_IL4_VS_IL12_TREATED_ACT_CD4_TCELL_2H_DN	61	-1.97539	0	0.0012797	neg
GSE2770_TGFB_AND_IL4_VS_TGFB_AND_IL12_TREATED_ACT_CD4_TCELL_48H_UP	63	-1.97531	0	0.00128215	neg
GO_ORGANELLAR_RIBOSOME	43	-1.97529	0	0.0012811	neg
DAZARD_UV_RESPONSE_CLUSTER_G1	23	-1.97529	0	0.00128005	neg
GSE20727_CTRL_VS_ROS_INH_AND_DNFB_ALLERGEN_TREATED_DC_DN	57	-1.9752	0	0.00127988	neg
USF_C	81	-1.97514	0	0.00127971	neg
GSE17721_4_VS_24H_GARDIQUIMOD_BMDC_UP	53	-1.97488	0	0.00128561	neg
GSE10239_NAIVE_VS_DAY4,5_EFF_CD8_TCELL_DN	63	-1.97454	0	0.00129152	neg
CHEMNITZ_RESPONSE_TO_PROSTAGLANDIN_E2_UP	47	-1.97389	0	0.00130261	neg
GO_REGULATION_OF_APOPTOTIC_SIGNALING_PATHWAY	113	-1.97324	0	0.00132065	neg
GRAESSMANN_RESPONSE_TO_MC_AND_DOXORUBICIN_DN	235	-1.973	0	0.00132566	neg
BHAT_ESR1_TARGETS_VIA_AKT1_UP	80	-1.97296	0	0.00132458	neg
GSE24634_NAIVE_CD4_TCELL_VS_DAY10_IL4_CONV_TREG_UP	50	-1.97293	0	0.00132437	neg
GSE19888_ADENOSINE_A3R_INH_VS_TCELL_MEMBRANES_ACT_MAST_CELL_DN	50	-1.97239	0	0.00133108	neg
GSE39110_DAY3_VS_DAY6_POST_IMMUNIZATION_CD8_TCELL_DN	57	-1.97236	0	0.00133087	neg
GSE15330_HSC_VS_PRO_BCELL_DN	58	-1.97206	0	0.00133585	neg
GNF2_CDC20	20	-1.97184	0.00263505	0.00133996	neg
GSE5589_WT_VS_IL10_KO_LPS_AND_IL10_STIM_MACROPHAGE_45MIN_UP	66	-1.97158	0	0.00134492	neg
GSE15750_DAY6_VS_DAY10_EFF_CD8_TCELL_UP	66	-1.97148	0	0.0013447	neg
GSE6259_DEC205_POS_DC_VS_CD4_TCELL_DN	65	-1.9712	0.00107527	0.00134534	neg
ZHU_CMV_24_HR_UP	32	-1.97089	0	0.00134943	neg
GSE17721_POLYIC_VS_PAM3CSK4_6H_BMDC_DN	62	-1.97084	0	0.00135092	neg
GSE39110_UNTREATED_VS_IL2_TREATED_CD8_TCELL_DAY3_POST_IMMUNIZATION_DN	52	-1.97083	0	0.00134983	neg
GSE36826_WT_VS_IL1R_KO_SKIN_DN	59	-1.97079	0	0.00134875	neg
REACTOME_COPI_DEPENDENT_GOLGI_TO_ER_RETROGRADE_TRAFFIC	31	-1.97074	0	0.00134852	neg
GSE5679_CTRL_VS_PPARG_LIGAND_ROSIGLITAZONE_AND_RARA_AGONIST_AM580_TREATED_DC_DN	57	-1.9705	0	0.00135601	neg
GO_CELL_CYCLE_PROCESS	415	-1.9704	0	0.00135663	neg
GSE16451_IMMATURE_VS_MATURE_NEURON_CELL_LINE_WEST_EQUINE_ENC_VIRUS_DN	67	-1.97039	0	0.00135555	neg
GSE41867_DAY8_EFFECTOR_VS_DAY30_EXHAUSTED_CD8_TCELL_LCMV_CLONE13_UP	78	-1.9702	0	0.00135789	neg
GSE17721_LPS_VS_POLYIC_2H_BMDC_DN	68	-1.97014	0	0.00135766	neg
GSE17301_ACD3_ACD28_VS_ACD3_ACD28_AND_IFNA2_STIM_CD8_TCELL_UP	50	-1.97007	0	0.00135914	neg
MORI_IMMATURE_B_LYMPHOCYTE_DN	29	-1.96975	0	0.00136573	neg
COLINA_TARGETS_OF_4EBP1_AND_4EBP2	83	-1.96974	0	0.00136464	neg
MORF_HEAB	24	-1.96971	0.00121065	0.00136355	neg
GSE10422_WT_VS_BAFF_TRANSGENIC_LN_BCELL_DN	23	-1.96969	0.00123153	0.00136246	neg
GSE360_DC_VS_MAC_DN	54	-1.96968	0	0.00136138	neg
GSE37301_RAG2_KO_VS_RAG2_AND_ETS1_KO_NK_CELL_DN	66	-1.96937	0	0.0013637	neg
GSE13306_RA_VS_UNTREATED_TREG_DN	52	-1.96899	0	0.00136856	neg
GSE9988_ANTI_TREM1_VS_LPS_MONOCYTE_UP	47	-1.96897	0	0.00136747	neg
GSE45382_UNTREATED_VS_TGFB_TREATED_MACROPHAGES_DN	54	-1.96889	0	0.00136723	neg
GSE3982_MAC_VS_CENT_MEMORY_CD4_TCELL_UP	62	-1.96883	0	0.001367	neg
GSE22886_NAIVE_CD4_TCELL_VS_12H_ACT_TH1_DN	83	-1.96873	0	0.00136676	neg
DEURIG_T_CELL_PROLYMPHOCYTIC_LEUKEMIA_UP	100	-1.9687	0	0.00136568	neg
GO_NUCLEAR_ENVELOPE	117	-1.96864	0	0.00136544	neg
GO_POSITIVE_REGULATION_OF_TRANSFERASE_ACTIVITY	172	-1.96796	0	0.00137618	neg
GSE17721_CTRL_VS_GARDIQUIMOD_24H_BMDC_UP	60	-1.96757	0	0.0013827	neg
GSE17721_CTRL_VS_GARDIQUIMOD_4H_BMDC_UP	62	-1.96753	0	0.00138161	neg
GSE21063_WT_VS_NFATC1_KO_8H_ANTI_IGM_STIM_BCELL_UP	70	-1.96728	0	0.00138642	neg
GSE411_WT_VS_SOCS3_KO_MACROPHAGE_IL6_STIM_100MIN_DN	64	-1.96721	0	0.00138701	neg
GSE25123_WT_VS_PPARG_KO_MACROPHAGE_ROSIGLITAZONE_STIM_DN	36	-1.96709	0	0.00138928	neg
GSE13738_RESTING_VS_BYSTANDER_ACTIVATED_CD4_TCELL_DN	63	-1.96699	0	0.00139071	neg
GSE40274_CTRL_VS_FOXP3_AND_EOS_TRANSDUCED_ACTIVATED_CD4_TCELL_DN	37	-1.96691	0	0.00139213	neg
GSE11057_NAIVE_CD4_VS_PBMC_CD4_TCELL_UP	55	-1.96687	0	0.00139271	neg
GSE1925_3H_VS_24H_IFNG_STIM_IFNG_PRIMED_MACROPHAGE_DN	69	-1.96683	0	0.00139246	neg
GSE17721_CTRL_VS_CPG_4H_BMDC_UP	72	-1.96627	0	0.00140227	neg
FOURNIER_ACINAR_DEVELOPMENT_LATE_2	102	-1.96622	0	0.00140201	neg
GSE33424_CD161_INT_VS_NEG_CD8_TCELL_DN	54	-1.9661	0	0.00140676	neg
CHR1P36	86	-1.96588	0	0.00141484	neg
KEGG_CHRONIC_MYELOID_LEUKEMIA	22	-1.96573	0.00253807	0.00141625	neg
GO_OXIDOREDUCTASE_ACTIVITY	222	-1.96561	0	0.00141598	neg
GSE17721_12H_VS_24H_GARDIQUIMOD_BMDC_DN	75	-1.96541	0	0.00141654	neg
GSE15735_CTRL_VS_HDAC_INHIBITOR_TREATED_CD4_TCELL_12H_UP	67	-1.96494	0.00108578	0.00142709	neg
GO_MITOTIC_SPINDLE_ORGANIZATION	34	-1.96473	0	0.00142849	neg
GSE5542_IFNG_VS_IFNA_AND_IFNG_TREATED_EPITHELIAL_CELLS_6H_DN	57	-1.96469	0	0.00142737	neg
SANA_RESPONSE_TO_IFNG_DN	29	-1.96464	0.0011976	0.00142709	neg
GSE28726_NAIVE_CD4_TCELL_VS_NAIVE_NKTCELL_DN	48	-1.96448	0	0.00142931	neg
MORF_DEK	105	-1.96409	0	0.00143483	neg
GSE17721_CTRL_VS_CPG_6H_BMDC_UP	64	-1.96393	0	0.00143538	neg
LEI_MYB_TARGETS	85	-1.96388	0	0.00143592	neg
GSE32986_UNSTIM_VS_CURDLAN_LOWDOSE_STIM_DC_DN	60	-1.96375	0	0.00143647	neg
GSE17721_PAM3CSK4_VS_CPG_6H_BMDC_UP	70	-1.96374	0	0.00143619	neg
MORF_MTA1	46	-1.96358	0	0.00143673	neg
REACTOME_INNATE_IMMUNE_SYSTEM	223	-1.96344	0	0.00143892	neg
GSE41176_WT_VS_TAK1_KO_ANTI_IGM_STIM_BCELL_3H_UP	59	-1.96304	0	0.00144358	neg
GSE22033_UNTREATED_VS_ROSIGLITAZONE_TREATED_MEF_UP	65	-1.96297	0	0.0014433	neg
GO_CELL_CYCLE_CHECKPOINT	78	-1.96288	0	0.00144631	neg
GSE40274_CTRL_VS_HELIOS_TRANSDUCED_ACTIVATED_CD4_TCELL_DN	50	-1.96276	0	0.00144683	neg
GO_COFACTOR_METABOLIC_PROCESS	130	-1.96275	0	0.00144572	neg
GSE3720_VD1_VS_VD2_GAMMADELTA_TCELL_WITH_PMA_STIM_DN	59	-1.9627	0	0.00144543	neg
GSE17186_NAIVE_VS_CD21LOW_TRANSITIONAL_BCELL_UP	53	-1.9627	0	0.00144432	neg
GSE21063_WT_VS_NFATC1_KO_8H_ANTI_IGM_STIM_BCELL_DN	61	-1.96251	0	0.00144813	neg
ROESSLER_LIVER_CANCER_METASTASIS_UP	30	-1.96216	0	0.00145604	neg
REACTOME_TRANSCRIPTIONAL_REGULATION_BY_TP53	135	-1.96215	0	0.00145574	neg
GO_PROTEIN_CONTAINING_COMPLEX_DISASSEMBLY	102	-1.96211	0	0.00145626	neg
GO_REGULATION_OF_TRANSFERASE_ACTIVITY	271	-1.96181	0	0.00146496	neg
GSE22886_UNSTIM_VS_STIM_MEMORY_TCELL_UP	55	-1.96168	0	0.00146629	neg
GO_GUANYL_NUCLEOTIDE_BINDING	85	-1.96166	0	0.00146517	neg
KEGG_GLYCOLYSIS_GLUCONEOGENESIS	25	-1.96165	0	0.00146405	neg
PURBEY_TARGETS_OF_CTBP1_AND_SATB1_DN	54	-1.96159	0.00112486	0.00146456	neg
GSE17721_PAM3CSK4_VS_CPG_12H_BMDC_UP	69	-1.96141	0	0.00146752	neg
GO_NUCLEOBASE_CONTAINING_SMALL_MOLECULE_METABOLIC_PROCESS	105	-1.9613	0	0.00147048	neg
GSE9316_CD4_TCELL_BALBC_VS_TH17_ENRI_CD4_TCELL_SKG_PMA_IONO_STIM_FR4NEG_UP	64	-1.96116	0	0.00147342	neg
GO_UBIQUITIN_LIKE_PROTEIN_LIGASE_BINDING	105	-1.96098	0	0.00147474	neg
GO_GOLGI_APPARATUS	393	-1.96046	0	0.00148418	neg
GSE2405_HEAT_KILLED_LYSATE_VS_LIVE_A_PHAGOCYTOPHILUM_STIM_NEUTROPHIL_9H_DN	62	-1.9604	0	0.00148305	neg
GSE37301_LYMPHOID_PRIMED_MPP_VS_CD4_TCELL_DN	60	-1.96024	0	0.00148597	neg
GO_CELL_AGING	25	-1.96023	0.00119332	0.00148484	neg
MODULE_181	51	-1.95997	0	0.00149101	neg
GSE41176_WT_VS_TAK1_KO_ANTI_IGM_STIM_BCELL_3H_DN	61	-1.95991	0	0.0014915	neg
GSE19401_RETINOIC_ACID_VS_RETINOIC_ACID_AND_PAM2CSK4_STIM_FOLLICULAR_DC_DN	63	-1.9599	0	0.00149037	neg
GSE3982_DC_VS_BCELL_UP	61	-1.95988	0	0.00148924	neg
GSE20152_SPHK1_KO_VS_WT_HTNFA_OVERXPRESS_ANKLE_DN	64	-1.9594	0	0.00149862	neg
GSE9037_WT_VS_IRAK4_KO_LPS_4H_STIM_BMDM_DN	46	-1.95917	0	0.00150072	neg
FEVR_CTNNB1_TARGETS_UP	154	-1.95872	0	0.00150604	neg
REACTOME_UNFOLDED_PROTEIN_RESPONSE_UPR	31	-1.95819	0	0.0015178	neg
GO_PROTEIN_LOCALIZATION_TO_PLASMA_MEMBRANE	63	-1.95806	0	0.00151907	neg
CROONQUIST_NRAS_SIGNALING_DN	26	-1.95783	0	0.00151873	neg
GSE25123_ROSIGLITAZONE_VS_IL4_AND_ROSIGLITAZONE_STIM_PPARG_KO_MACROPHAGE_DAY10_UP	65	-1.9572	0.00108108	0.00153367	neg
GO_SPINDLE_ASSEMBLY	35	-1.95714	0	0.00153332	neg
GSE17721_POLYIC_VS_CPG_0,5H_BMDC_UP	51	-1.9567	0	0.0015402	neg
MODULE_104	61	-1.95664	0	0.00154064	neg
GSE28737_FOLLICULAR_VS_MARGINAL_ZONE_BCELL_UP	58	-1.95647	0	0.0015443	neg
GO_ANCHORING_JUNCTION	152	-1.95645	0	0.00154394	neg
SCGGAAGY_ELK1_02	421	-1.95619	0	0.00154839	neg
GSE17721_0,5H_VS_4H_LPS_BMDC_UP	89	-1.95581	0	0.00155842	neg
GO_CATALYTIC_ACTIVITY_ACTING_ON_A_TRNA	48	-1.95559	0	0.00156285	neg
ESC_J1_UP_LATE,V1_DN	53	-1.95535	0	0.00156728	neg
GSE2706_2H_VS_8H_LPS_STIM_DC_UP	54	-1.95475	0	0.00157969	neg
KAECH_DAY15_EFF_VS_MEMORY_CD8_TCELL_DN	65	-1.95464	0	0.0015793	neg
GO_VACUOLE	196	-1.95443	0	0.0015829	neg
KAECH_DAY8_EFF_VS_DAY15_EFF_CD8_TCELL_DN	65	-1.95436	0	0.00158251	neg
GSE1460_CD4_THYMOCYTE_VS_NAIVE_CD4_TCELL_ADULT_BLOOD_DN	59	-1.95396	0	0.00159407	neg
GO_PROTEIN_HOMOOLIGOMERIZATION	83	-1.95383	0	0.00159845	neg
GCM_PSME1	35	-1.95362	0	0.00160282	neg
GSE29618_LAIV_VS_TIV_FLU_VACCINE_DAY7_BCELL_DN	63	-1.95286	0	0.00161433	neg
REACTOME_HIV_INFECTION	91	-1.95262	0	0.00161551	neg
GSE15930_STIM_VS_STIM_AND_TRICHOSTATINA_48H_CD8_T_CELL_UP	46	-1.95262	0	0.00161431	neg
GSE3039_CD4_TCELL_VS_ALPHABETA_CD8_TCELL_DN	67	-1.95254	0	0.00161391	neg
CROMER_METASTASIS_DN	21	-1.95249	0	0.00161507	neg
HNF4_01	85	-1.95217	0	0.00161941	neg
GSE5679_PPARG_LIGAND_ROSIGLITAZONE_VS_ROSIGLITAZONE_AND_RARA_AGONIST_AM580_TREATED_DC_DN	61	-1.95215	0.00109649	0.00161821	neg
MODULE_198	103	-1.95198	0	0.00162018	neg
GSE18791_CTRL_VS_NEWCASTLE_VIRUS_DC_8H_UP	53	-1.95196	0	0.00161977	neg
GSE22601_IMMATURE_CD4_SINGLE_POSITIVE_VS_CD8_SINGLE_POSITIVE_THYMOCYTE_UP	39	-1.95193	0.00116414	0.00162094	neg
GERY_CEBP_TARGETS	31	-1.95143	0	0.00162842	neg
GSE1925_3H_VS_24H_IFNG_STIM_MACROPHAGE_DN	64	-1.95124	0	0.00162879	neg
GO_SULFUR_COMPOUND_METABOLIC_PROCESS	65	-1.95121	0	0.00162759	neg
REACTOME_DNA_REPLICATION	48	-1.95107	0.00111732	0.00163111	neg
GO_REGULATION_OF_CELLULAR_RESPONSE_TO_STRESS	200	-1.95094	0	0.00163226	neg
HOSHIDA_LIVER_CANCER_SUBCLASS_S1	62	-1.95085	0	0.00163264	neg
WINNEPENNINCKX_MELANOMA_METASTASIS_UP	48	-1.95084	0	0.00163222	neg
GSE26351_UNSTIM_VS_BMP_PATHWAY_STIM_HEMATOPOIETIC_PROGENITORS_UP	64	-1.95079	0	0.0016326	neg
MORF_DAP	39	-1.9507	0.00114286	0.00163453	neg
GSE36009_WT_VS_NLRP10_KO_DC_LPS_STIM_UP	62	-1.95065	0	0.00163569	neg
GO_POSITIVE_REGULATION_OF_KINASE_ACTIVITY	146	-1.9504	0	0.00163996	neg
GSE20500_CTRL_VS_RETINOIC_ACID_TREATED_CD4_TCELL_UP	68	-1.95031	0	0.00164189	neg
GSE22886_NAIVE_BCELL_VS_DC_DN	56	-1.95012	0	0.00164381	neg
REACTOME_MITOTIC_PROMETAPHASE	65	-1.95008	0	0.00164261	neg
GSE34156_UNTREATED_VS_6H_NOD2_LIGAND_TREATED_MONOCYTE_UP	53	-1.94994	0	0.00164609	neg
GSE17721_PAM3CSK4_VS_CPG_0,5H_BMDC_DN	39	-1.9497	0	0.00164879	neg
PATIL_LIVER_CANCER	230	-1.94965	0	0.00164993	neg
GSE12845_IGD_POS_BLOOD_VS_DARKZONE_GC_TONSIL_BCELL_DN	66	-1.94959	0	0.00164872	neg
GSE42021_TCONV_PLN_VS_CD24HI_TCONV_THYMUS_DN	53	-1.94955	0	0.00164908	neg
GO_SECRETORY_VESICLE	219	-1.94952	0	0.00164944	neg
TGACCTTG_SF1_Q6	64	-1.94946	0	0.00164824	neg
ELVIDGE_HYPOXIA_DN	51	-1.94931	0	0.00165326	neg
GSE17721_CTRL_VS_LPS_12H_BMDC_DN	52	-1.94903	0	0.00165749	neg
GSE19401_NAIVE_VS_IMMUNIZED_MOUSE_PLN_FOLLICULAR_DC_UP	47	-1.94901	0	0.00165706	neg
GSE2405_S_AUREUS_VS_UNTREATED_NEUTROPHIL_UP	55	-1.94896	0	0.00165663	neg
GSE3982_EOSINOPHIL_VS_CENT_MEMORY_CD4_TCELL_DN	64	-1.94885	0.00109409	0.00165853	neg
PID_P73PATHWAY	23	-1.94881	0	0.0016581	neg
GO_NEGATIVE_REGULATION_OF_PROTEIN_BINDING	31	-1.94878	0.00118203	0.00165999	neg
YAGI_AML_WITH_T_8_21_TRANSLOCATION	108	-1.9486	0	0.00165955	neg
GSE3982_EFF_MEMORY_CD4_TCELL_VS_TH1_DN	64	-1.94847	0	0.0016599	neg
REN_ALVEOLAR_RHABDOMYOSARCOMA_UP	31	-1.94845	0	0.0016587	neg
GSE15330_HSC_VS_MEGAKARYOCYTE_ERYTHROID_PROGENITOR_IKAROS_KO_UP	62	-1.94844	0	0.0016575	neg
MORF_UNG	29	-1.94831	0.00242718	0.00165937	neg
CONCANNON_APOPTOSIS_BY_EPOXOMICIN_DN	58	-1.94816	0	0.00166126	neg
ERR1_Q2	71	-1.94786	0	0.00167159	neg
GSE12845_IGD_POS_VS_NEG_BLOOD_BCELL_UP	53	-1.9475	0	0.00168496	neg
GO_REGULATION_OF_JUN_KINASE_ACTIVITY	21	-1.94713	0	0.0016899	neg
GSE7348_UNSTIM_VS_TOLERIZED_AND_LPS_STIM_MACROPHAGE_UP	69	-1.94676	0	0.00169713	neg
BRUINS_UVC_RESPONSE_VIA_TP53_GROUP_B	134	-1.9465	0	0.00170511	neg
GO_TRNA_METABOLIC_PROCESS	62	-1.94647	0	0.00170466	neg
GSE12392_WT_VS_IFNB_KO_CD8A_NEG_SPLEEN_DC_UP	62	-1.94633	0	0.0017042	neg
GO_NUCLEOTIDE_EXCISION_REPAIR	47	-1.9462	0.00111982	0.00170605	neg
GSE19772_CTRL_VS_HCMV_INF_MONOCYTES_AND_PI3K_INHIBITION_DN	57	-1.94617	0	0.00170482	neg
GSE32986_GMCSF_VS_GMCSF_AND_CURDLAN_LOWDOSE_STIM_DC_UP	63	-1.94608	0	0.00170589	neg
GSE22886_NAIVE_CD4_TCELL_VS_48H_ACT_TH2_UP	53	-1.94558	0	0.00171994	neg
RIZ_ERYTHROID_DIFFERENTIATION	23	-1.94557	0.00127551	0.00171871	neg
GO_CELL_ADHESION_MOLECULE_BINDING	136	-1.94553	0	0.00171748	neg
RCGCANGCGY_NRF1_Q6	327	-1.94549	0	0.00171855	neg
GSE369_SOCS3_KO_VS_WT_LIVER_UP	79	-1.94488	0	0.00172646	neg
GSE6259_FLT3L_INDUCED_33D1_POS_DC_VS_CD8_TCELL_DN	39	-1.94454	0.00116414	0.00173055	neg
GSE17721_PAM3CSK4_VS_CPG_1H_BMDC_UP	57	-1.94429	0	0.00173312	neg
GO_CELLULAR_COMPONENT_DISASSEMBLY	166	-1.94383	0	0.00174252	neg
GSE22886_DAY1_VS_DAY7_MONOCYTE_IN_CULTURE_DN	77	-1.94374	0	0.00174432	neg
GSE360_CTRL_VS_B_MALAYI_HIGH_DOSE_MAC_UP	63	-1.94336	0	0.00175218	neg
GSE20727_CTRL_VS_ROS_INH_AND_DNFB_ALLERGEN_TREATED_DC_UP	56	-1.94335	0	0.00175169	neg
GO_NEGATIVE_REGULATION_OF_INTRINSIC_APOPTOTIC_SIGNALING_PATHWAY	31	-1.94333	0	0.0017512	neg
GSE37301_LYMPHOID_PRIMED_MPP_VS_PRO_BCELL_UP	78	-1.94327	0	0.001753	neg
GSE21774_CD56_BRIGHT_VS_DIM_CD62L_POSITIVE_NK_CELL_DN	56	-1.94325	0	0.00175175	neg
GSE28726_NAIVE_CD4_TCELL_VS_NAIVE_VA24NEG_NKTCELL_DN	54	-1.94275	0	0.00175957	neg
GSE45365_CTRL_VS_MCMV_INFECTION_NK_CELL_UP	62	-1.94263	0	0.00176059	neg
GSE23308_WT_VS_MINERALCORTICOID_REC_KO_MACROPHAGE_CORTICOSTERONE_TREATED_UP	65	-1.94247	0	0.0017616	neg
GO_REGULATION_OF_GENE_EXPRESSION_EPIGENETIC	107	-1.94238	0	0.00176263	neg
LI_WILMS_TUMOR_VS_FETAL_KIDNEY_1_DN	60	-1.94232	0	0.00176289	neg
GSE5503_LIVER_DC_VS_MLN_DC_ACTIVATED_ALLOGENIC_TCELL_DN	63	-1.94215	0	0.00176691	neg
FLOTHO_PEDIATRIC_ALL_THERAPY_RESPONSE_UP	20	-1.94215	0.00124378	0.00176567	neg
NMYC_01	80	-1.94206	0	0.00176518	neg
GSE15330_GRANULOCYTE_MONOCYTE_PROGENITOR_VS_PRO_BCELL_UP	70	-1.94185	0	0.00176994	neg
GATTGGY_NFY_Q6_01	366	-1.94175	0	0.00176944	neg
ACEVEDO_LIVER_TUMOR_VS_NORMAL_ADJACENT_TISSUE_UP	300	-1.9409	0	0.00178619	neg
GO_REGULATION_OF_DNA_TEMPLATED_TRANSCRIPTION_IN_RESPONSE_TO_STRESS	43	-1.94082	0.00113507	0.00178568	neg
SASSON_RESPONSE_TO_GONADOTROPHINS_UP	29	-1.9408	0	0.00178443	neg
MORF_PSMC1	80	-1.94063	0	0.00178542	neg
HILLION_HMGA1_TARGETS	23	-1.94045	0	0.00178867	neg
GSE17974_0H_VS_4H_IN_VITRO_ACT_CD4_TCELL_DN	67	-1.94034	0	0.00178966	neg
GSE360_HIGH_VS_LOW_DOSE_B_MALAYI_MAC_DN	52	-1.9401	0	0.00179214	neg
GO_NEGATIVE_REGULATION_OF_PROTEIN_CATABOLIC_PROCESS	36	-1.93999	0	0.00179537	neg
GO_OXIDOREDUCTASE_ACTIVITY_ACTING_ON_NAD_P_H_QUINONE_OR_SIMILAR_COMPOUND_AS_ACCEPTOR	24	-1.93993	0.00125945	0.0017956	neg
GSE44649_WT_VS_MIR155_KO_ACTIVATED_CD8_TCELL_UP	54	-1.93991	0	0.00179509	neg
GO_REGULATION_OF_PROTEIN_BINDING	67	-1.93981	0	0.00179384	neg
GSE17721_POLYIC_VS_GARDIQUIMOD_1H_BMDC_UP	65	-1.93951	0	0.00180003	neg
GSE17974_0H_VS_12H_IN_VITRO_ACT_CD4_TCELL_DN	65	-1.93945	0	0.00179877	neg
GO_SECRETORY_GRANULE	174	-1.93937	0	0.00179826	neg
GSE17721_CPG_VS_GARDIQUIMOD_16H_BMDC_UP	52	-1.93902	0.00113379	0.0018089	neg
GO_VACUOLAR_TRANSPORT	43	-1.93894	0.00112613	0.00181062	neg
ALFANO_MYC_TARGETS	68	-1.93891	0	0.0018101	neg
GSE18281_SUBCAPSULAR_CORTICAL_REGION_VS_WHOLE_MEDULLA_THYMUS_UP	68	-1.93847	0	0.00181776	neg
GSE7764_IL15_TREATED_VS_CTRL_NK_CELL_24H_UP	62	-1.93843	0	0.0018165	neg
GO_GLYCOLYTIC_PROCESS	36	-1.93839	0	0.00181524	neg
GO_CYTOKINESIS	57	-1.93836	0	0.00181398	neg
GSE17721_0,5H_VS_4H_CPG_BMDC_UP	89	-1.93804	0	0.00181864	neg
GO_SMALL_MOLECULE_CATABOLIC_PROCESS	105	-1.93804	0	0.00181738	neg
BONOME_OVARIAN_CANCER_SURVIVAL_SUBOPTIMAL_DEBULKING	153	-1.93796	0	0.00181834	neg
GSE46606_IRF4HIGH_VS_WT_CD40L_IL2_IL5_DAY3_STIMULATED_BCELL_DN	43	-1.93769	0	0.00182519	neg
REACTOME_RNA_POLYMERASE_II_TRANSCRIPTION_ELONGATION	26	-1.93749	0	0.00182836	neg
PELLICCIOTTA_HDAC_IN_ANTIGEN_PRESENTATION_UP	20	-1.9366	0	0.00184993	neg
GO_NUCLEOSIDE_TRIPHOSPHATE_BIOSYNTHETIC_PROCESS	23	-1.93658	0.00248139	0.00184866	neg
GSE32423_MEMORY_VS_NAIVE_CD8_TCELL_UP	37	-1.93649	0	0.00184885	neg
GO_APOPTOTIC_PROCESS	480	-1.93642	0	0.00184758	neg
GSE31082_DP_VS_CD4_SP_THYMOCYTE_DN	58	-1.93609	0	0.00185809	neg
GSE17974_IL4_AND_ANTI_IL12_VS_UNTREATED_4H_ACT_CD4_TCELL_UP	52	-1.93563	0	0.00186343	neg
GO_CELL_CYCLE	551	-1.93529	0	0.00186948	neg
GO_CELL_ACTIVATION_INVOLVED_IN_IMMUNE_RESPONSE	140	-1.93497	0	0.00187994	neg
GO_POSITIVE_REGULATION_OF_JNK_CASCADE	28	-1.93471	0.00236407	0.00188745	neg
GSE5503_MLN_DC_VS_PLN_DC_ACTIVATED_ALLOGENIC_TCELL_UP	56	-1.93454	0	0.00189201	neg
GSE27786_NKTCELL_VS_MONO_MAC_DN	51	-1.9345	0.00110988	0.00189145	neg
GCM_AIP	21	-1.93417	0.00123457	0.00189894	neg
SERVITJA_LIVER_HNF1A_TARGETS_UP	30	-1.93417	0	0.00189764	neg
GO_CARBON_OXYGEN_LYASE_ACTIVITY	28	-1.93404	0	0.00190073	neg
GO_MITOTIC_DNA_INTEGRITY_CHECKPOINT	43	-1.93404	0.0011274	0.00190015	neg
GSE22313_HEALTHY_VS_SLE_MOUSE_CD4_TCELL_UP	50	-1.93387	0	0.00190032	neg
GSE21063_WT_VS_NFATC1_KO_16H_ANTI_IGM_STIM_BCELL_UP	61	-1.93374	0	0.00190194	neg
GSE21927_SPLEEN_C57BL6_VS_EL4_TUMOR_BALBC_MONOCYTES_DN	74	-1.93341	0.00105932	0.00190938	neg
GSE40274_CTRL_VS_FOXP3_TRANSDUCED_ACTIVATED_CD4_TCELL_UP	69	-1.93329	0	0.00191245	neg
GO_POSITIVE_REGULATION_OF_PROTEIN_MODIFICATION_BY_SMALL_PROTEIN_CONJUGATION_OR_REMOVAL	36	-1.93317	0	0.00191551	neg
GSE30971_CTRL_VS_LPS_STIM_MACROPHAGE_WBP7_KO_2H_DN	64	-1.93282	0	0.00192584	neg
MORF_USP5	25	-1.93263	0.00124224	0.00193033	neg
GO_NUCLEIC_ACID_PHOSPHODIESTER_BOND_HYDROLYSIS	91	-1.9326	0	0.00192902	neg
GO_POSITIVE_REGULATION_OF_PHOSPHORUS_METABOLIC_PROCESS	227	-1.93258	0	0.00192771	neg
GSE24634_TREG_VS_TCONV_POST_DAY5_IL4_CONVERSION_UP	58	-1.9325	0	0.00193003	neg
GSE6566_STRONG_VS_WEAK_DC_STIMULATED_CD4_TCELL_UP	46	-1.93236	0	0.00193307	neg
GSE12392_CD8A_POS_VS_NEG_SPLEEN_IFNB_KO_DC_UP	74	-1.9322	0	0.00193537	neg
GSE27859_CD11C_INT_F480_HI_MACROPHAGE_VS_CD11C_ING_F480_INT_DC_DN	53	-1.93182	0	0.0019471	neg
GSE28726_NAIVE_VS_ACTIVATED_VA24NEG_NKTCELL_UP	69	-1.93174	0	0.00194867	neg
GO_DNA_TEMPLATED_TRANSCRIPTION_ELONGATION	37	-1.9316	0	0.00195242	neg
GSE6259_33D1_POS_DC_VS_CD4_TCELL_UP	53	-1.93155	0.0010989	0.00195254	neg
GSE36392_EOSINOPHIL_VS_NEUTROPHIL_IL25_TREATED_LUNG_DN	66	-1.93093	0	0.00197143	neg
GO_CATALYTIC_ACTIVITY_ACTING_ON_DNA	61	-1.93035	0	0.00198235	neg
E47_01	69	-1.93015	0	0.00199039	neg
GSE27786_LIN_NEG_VS_NKTCELL_UP	74	-1.92986	0	0.00199697	neg
GSE6269_FLU_VS_STAPH_AUREUS_INF_PBMC_DN	41	-1.92978	0.00114416	0.00199706	neg
BROWN_MYELOID_CELL_DEVELOPMENT_DN	33	-1.92956	0	0.00200506	neg
GSE29618_MONOCYTE_VS_MDC_DN	55	-1.92926	0	0.00201376	neg
GSE6269_FLU_VS_E_COLI_INF_PBMC_UP	59	-1.92884	0.00109529	0.00202892	neg
SHEPARD_BMYB_MORPHOLINO_DN	53	-1.92884	0.00111359	0.00202756	neg
DOUGLAS_BMI1_TARGETS_UP	210	-1.92873	0	0.00202763	neg
GSE24634_TEFF_VS_TCONV_DAY3_IN_CULTURE_UP	58	-1.92866	0	0.00202627	neg
MARTENS_BOUND_BY_PML_RARA_FUSION	111	-1.92856	0	0.00202706	neg
GSE15930_NAIVE_VS_24H_IN_VITRO_STIM_CD8_TCELL_UP	52	-1.92824	0	0.00203573	neg
GO_HELICASE_ACTIVITY	33	-1.92816	0.00119904	0.00203508	neg
PUJANA_CHEK2_PCC_NETWORK	244	-1.92806	0	0.00204016	neg
BYSTRYKH_HEMATOPOIESIS_STEM_CELL_QTL_TRANS	218	-1.92802	0	0.00203951	neg
GSE15330_LYMPHOID_MULTIPOTENT_VS_MEGAKARYOCYTE_ERYTHROID_PROGENITOR_DN	49	-1.92801	0	0.00203815	neg
GO_MATURATION_OF_SSU_RRNA	21	-1.92789	0.00125313	0.00204108	neg
GSE43955_10H_VS_60H_ACT_CD4_TCELL_WITH_TGFB_IL6_UP	61	-1.92758	0	0.00204541	neg
GSE14308_NAIVE_CD4_TCELL_VS_INDUCED_TREG_DN	57	-1.92755	0.00110132	0.00204405	neg
REACTOME_RECRUITMENT_OF_NUMA_TO_MITOTIC_CENTROSOMES	29	-1.92755	0.00119617	0.00204269	neg
GO_POSITIVE_REGULATION_OF_PROTEIN_MODIFICATION_PROCESS	267	-1.92749	0	0.00204346	neg
GO_OXIDOREDUCTASE_ACTIVITY_ACTING_ON_THE_CH_CH_GROUP_OF_DONORS	24	-1.92644	0	0.00206772	neg
CHR12Q13	59	-1.92632	0	0.0020706	neg
GO_REGULATION_OF_NUCLEAR_DIVISION	56	-1.92611	0	0.00207847	neg
GSE17721_LPS_VS_GARDIQUIMOD_12H_BMDC_UP	54	-1.92603	0	0.00207851	neg
GSE39152_SPLEEN_CD103_NEG_VS_BRAIN_CD103_POS_MEMORY_CD8_TCELL_DN	55	-1.926	0	0.00207997	neg
GSE45365_HEALTHY_VS_MCMV_INFECTION_CD11B_DC_DN	44	-1.92589	0	0.00208496	neg
MODULE_124	29	-1.9258	0	0.00208853	neg
GSE22886_TCELL_VS_BCELL_NAIVE_UP	62	-1.92556	0	0.0020928	neg
MORF_CDK2	28	-1.9251	0	0.00210342	neg
MORI_PRE_BI_LYMPHOCYTE_UP	21	-1.92506	0	0.00210344	neg
GSE6875_WT_VS_FOXP3_KO_TREG_DN	48	-1.92492	0.00112613	0.00210558	neg
GO_CELL_CYCLE_PHASE_TRANSITION	194	-1.92485	0	0.00210701	neg
PUJANA_BRCA2_PCC_NETWORK	115	-1.92482	0	0.00210562	neg
GSE17721_CTRL_VS_LPS_4H_BMDC_UP	81	-1.92461	0	0.00210987	neg
ACEVEDO_LIVER_TUMOR_VS_NORMAL_ADJACENT_TISSUE_DN	73	-1.92453	0	0.00210989	neg
GSE37301_PRO_BCELL_VS_GRANULOCYTE_MONOCYTE_PROGENITOR_UP	45	-1.92404	0	0.00212258	neg
SHEPARD_BMYB_MORPHOLINO_UP	61	-1.92391	0	0.0021254	neg
GSE2706_R848_VS_R848_AND_LPS_2H_STIM_DC_UP	43	-1.92386	0.00115875	0.002124	neg
MODULE_308	28	-1.92372	0.00239808	0.00212683	neg
GO_LEUKOCYTE_MEDIATED_IMMUNITY	145	-1.92368	0	0.00212543	neg
GSE17721_0,5H_VS_24H_GARDIQUIMOD_BMDC_UP	61	-1.92321	0	0.00213176	neg
GSE17721_LPS_VS_PAM3CSK4_6H_BMDC_DN	67	-1.92314	0	0.00213316	neg
GO_IMMUNE_EFFECTOR_PROCESS	222	-1.9231	0	0.00213316	neg
GSE41176_WT_VS_TAK1_KO_ANTI_IGM_STIM_BCELL_24H_DN	65	-1.92297	0	0.00213456	neg
GSE15330_WT_VS_IKAROS_KO_HSC_DN	56	-1.92258	0	0.00214716	neg
GSE2405_HEAT_KILLED_VS_LIVE_A_PHAGOCYTOPHILUM_STIM_NEUTROPHIL_9H_UP	55	-1.92238	0	0.00215204	neg
YAO_TEMPORAL_RESPONSE_TO_PROGESTERONE_CLUSTER_10	29	-1.92226	0.00355872	0.00215483	neg
GSE17974_CTRL_VS_ACT_IL4_AND_ANTI_IL12_12H_CD4_TCELL_DN	62	-1.92218	0	0.00215621	neg
VERHAAK_GLIOBLASTOMA_CLASSICAL	57	-1.92212	0.00109409	0.00215549	neg
MORF_AP3D1	63	-1.9221	0	0.00215478	neg
GSE43955_TH0_VS_TGFB_IL6_TH17_ACT_CD4_TCELL_4H_UP	54	-1.92183	0.0021692	0.00216173	neg
GSE17721_CTRL_VS_LPS_6H_BMDC_UP	64	-1.92183	0	0.00216032	neg
TEL2_Q6	67	-1.92172	0.00108578	0.002161	neg
GSE360_CTRL_VS_T_GONDII_MAC_DN	56	-1.92161	0	0.00216099	neg
GO_VESICLE_MEDIATED_TRANSPORT_TO_THE_PLASMA_MEMBRANE	27	-1.92123	0.00240964	0.00217141	neg
GO_PROTEASOMAL_PROTEIN_CATABOLIC_PROCESS	146	-1.92103	0	0.00217696	neg
PUJANA_BRCA1_PCC_NETWORK	508	-1.92099	0	0.00217624	neg
GSE2405_0H_VS_1,5H_A_PHAGOCYTOPHILUM_STIM_NEUTROPHIL_DN	66	-1.92095	0.00107411	0.0021769	neg
BOCHKIS_FOXA2_TARGETS	96	-1.92071	0	0.00218312	neg
GSE15330_WT_VS_IKAROS_KO_LYMPHOID_MULTIPOTENT_PROGENITOR_DN	66	-1.9206	0	0.00218448	neg
GSE25087_FETAL_VS_ADULT_TREG_UP	59	-1.92022	0	0.00219831	neg
GSE37533_PPARG2_FOXP3_VS_FOXP3_TRANSDUCED_CD4_TCELL_UP	67	-1.91993	0	0.00220173	neg
GSE18893_TCONV_VS_TREG_2H_TNF_STIM_UP	50	-1.91985	0.00110254	0.00220444	neg
REACTOME_CYCLIN_A:CDK2_ASSOCIATED_EVENTS_AT_S_PHASE_ENTRY	32	-1.91983	0.00116959	0.00220371	neg
GSE12198_CTRL_VS_HIGH_IL2_STIM_NK_CELL_DN	68	-1.91982	0	0.00220297	neg
GO_ENDOPLASMIC_RETICULUM	458	-1.91972	0	0.00220362	neg
GSE42088_2H_VS_24H_LEISHMANIA_INF_DC_UP	55	-1.9195	0	0.00221117	neg
MODULE_256	20	-1.91933	0.00518135	0.0022125	neg
GSE9960_HEALTHY_VS_GRAM_POS_SEPSIS_PBMC_UP	60	-1.91915	0	0.0022152	neg
GSE17721_4_VS_24H_CPG_BMDC_DN	66	-1.91913	0	0.00221515	neg
GSE29618_PRE_VS_DAY7_POST_TIV_FLU_VACCINE_MONOCYTE_UP	46	-1.91881	0.00111111	0.0022213	neg
GO_POSITIVE_REGULATION_OF_MULTI_ORGANISM_PROCESS	59	-1.9188	0	0.00221987	neg
GSE3720_UNSTIM_VS_PMA_STIM_VD2_GAMMADELTA_TCELL_DN	55	-1.91877	0	0.00221913	neg
GO_GTPASE_ACTIVITY	70	-1.91869	0	0.00221976	neg
GSE2405_HEAT_KILLED_LYSATE_VS_LIVE_A_PHAGOCYTOPHILUM_STIM_NEUTROPHIL_9H_UP	62	-1.91862	0	0.00221972	neg
GSE3982_DC_VS_TH1_DN	58	-1.91861	0.00111111	0.00221829	neg
GSE46606_IRF4HIGH_VS_WT_CD40L_IL2_IL5_DAY1_STIMULATED_BCELL_UP	65	-1.91851	0	0.00222029	neg
GO_HYDROLASE_ACTIVITY_ACTING_ON_ESTER_BONDS	215	-1.91847	0	0.00221955	neg
HEN1_02	62	-1.91847	0.0021645	0.00221881	neg
GSE7509_DC_VS_MONOCYTE_UP	64	-1.91827	0	0.0022249	neg
GO_ENDOPLASMIC_RETICULUM_UNFOLDED_PROTEIN_RESPONSE	38	-1.91815	0	0.00223099	neg
GSE14000_UNSTIM_VS_16H_LPS_DC_UP	67	-1.91783	0	0.00223776	neg
REACTOME_PROCESSING_OF_CAPPED_INTRON_CONTAINING_PRE_MRNA	80	-1.91775	0	0.00223975	neg
RHEIN_ALL_GLUCOCORTICOID_THERAPY_DN	116	-1.91741	0	0.00224925	neg
GSE15330_WT_VS_IKAROS_KO_LYMPHOID_MULTIPOTENT_PROGENITOR_UP	58	-1.91691	0.00108932	0.00226349	neg
GSE3982_MAST_CELL_VS_TH2_DN	56	-1.9167	0	0.00226956	neg
GSE18893_TCONV_VS_TREG_2H_CULTURE_UP	54	-1.91655	0	0.00227219	neg
GO_REGULATION_OF_LIPID_BIOSYNTHETIC_PROCESS	48	-1.91646	0	0.00227142	neg
GSE1791_CTRL_VS_NEUROMEDINU_IN_T_CELL_LINE_12H_UP	71	-1.9164	0	0.00227202	neg
ACOSTA_PROLIFERATION_INDEPENDENT_MYC_TARGETS_UP	28	-1.91639	0	0.00227125	neg
REACTOME_METABOLISM_OF_CARBOHYDRATES	94	-1.91619	0	0.00227456	neg
GSE17974_IL4_AND_ANTI_IL12_VS_UNTREATED_0,5H_ACT_CD4_TCELL_UP	52	-1.91614	0	0.0022738	neg
FLORIO_NEOCORTEX_BASAL_RADIAL_GLIA_DN	49	-1.9158	0	0.00228459	neg
GSE31082_DN_VS_CD8_SP_THYMOCYTE_UP	56	-1.91575	0	0.0022845	neg
GSE17721_CTRL_VS_PAM3CSK4_6H_BMDC_UP	72	-1.91574	0.00213447	0.0022844	neg
GSE7548_NAIVE_VS_DAY28_PCC_IMMUNIZATION_CD4_TCELL_DN	52	-1.91558	0	0.00228905	neg
GSE28783_ANTI_MIR33_VS_UNTREATED_ATHEROSCLEROSIS_MACROPHAGE_UP	46	-1.91526	0	0.00229639	neg
GO_REGULATION_OF_CHOLESTEROL_BIOSYNTHETIC_PROCESS	20	-1.91518	0.00126582	0.00229696	neg
GO_ORGANONITROGEN_COMPOUND_CATABOLIC_PROCESS	332	-1.91498	0	0.00230362	neg
FISCHER_G1_S_CELL_CYCLE	59	-1.91495	0	0.00230217	neg
GSE14415_INDUCED_VS_NATURAL_TREG_DN	47	-1.9148	0.00113122	0.00230678	neg
GSE43955_1H_VS_10H_ACT_CD4_TCELL_WITH_TGFB_IL6_DN	44	-1.91479	0.00113636	0.002306	neg
GSE360_DC_VS_MAC_B_MALAYI_HIGH_DOSE_DN	55	-1.91458	0	0.00231263	neg
WIERENGA_STAT5A_TARGETS_GROUP1	29	-1.91456	0.00120048	0.00231454	neg
GSE32164_ALTERNATIVELY_ACT_M2_VS_CMYC_INHIBITED_MACROPHAGE_DN	60	-1.91438	0	0.00231981	neg
GSE411_100MIN_VS_400MIN_IL6_STIM_SOCS3_KO_MACROPHAGE_UP	69	-1.91426	0	0.0023197	neg
MORF_HDAC2	122	-1.91416	0	0.0023216	neg
GSE22935_UNSTIM_VS_12H_MBOVIS_BCG_STIM_MYD88_KO_MACROPHAGE_DN	62	-1.91395	0	0.00232954	neg
GSE22886_NAIVE_VS_IGM_MEMORY_BCELL_DN	72	-1.91369	0.00107991	0.00233478	neg
GSE2770_TGFB_AND_IL4_VS_TGFB_AND_IL12_TREATED_ACT_CD4_TCELL_6H_UP	41	-1.91358	0	0.00233734	neg
CHRXP11	40	-1.91353	0.0011534	0.00233654	neg
GSE16522_ANTI_CD3CD28_STIM_VS_UNSTIM_MEMORY_CD8_TCELL_DN	68	-1.91339	0	0.00233841	neg
REACTOME_INTEGRATION_OF_ENERGY_METABOLISM	22	-1.91336	0	0.00233694	neg
GO_MITOCHONDRIAL_RESPIRATORY_CHAIN_COMPLEX_I	25	-1.91324	0	0.00234017	neg
CHR17Q21	76	-1.91316	0	0.00234204	neg
GSE22886_NAIVE_TCELL_VS_NKCELL_UP	69	-1.91261	0	0.00235595	neg
GSE10240_IL17_VS_IL17_AND_IL22_STIM_PRIMARY_BRONCHIAL_EPITHELIAL_CELLS_UP	68	-1.91247	0	0.00236049	neg
GSE27670_CTRL_VS_LMP1_TRANSDUCED_GC_BCELL_UP	63	-1.91216	0	0.00236904	neg
REACTOME_THE_ROLE_OF_GTSE1_IN_G2_M_PROGRESSION_AFTER_G2_CHECKPOINT	26	-1.91175	0.00365854	0.00238158	neg
GO_MEGAKARYOCYTE_DIFFERENTIATION	26	-1.91152	0	0.0023861	neg
GO_ORGANELLE_SUBCOMPARTMENT	92	-1.91144	0	0.00238528	neg
ZWANG_EGF_PERSISTENTLY_DN	22	-1.91143	0	0.0023858	neg
GO_STRUCTURAL_MOLECULE_ACTIVITY	194	-1.91123	0	0.00239431	neg
GSE24634_IL4_VS_CTRL_TREATED_NAIVE_CD4_TCELL_DAY7_DN	44	-1.91122	0	0.00239282	neg
GSE18281_SUBCAPSULAR_VS_PERIMEDULLARY_CORTICAL_REGION_OF_THYMUS_UP	60	-1.91109	0	0.00239465	neg
GSE7831_UNSTIM_VS_CPG_STIM_PDC_4H_UP	67	-1.91081	0.0010917	0.00240114	neg
CHR1Q21	64	-1.91077	0	0.00240031	neg
GSE5142_HTERT_TRANSDUCED_VS_CTRL_CD8_TCELL_LATE_PASSAGE_CLONE_UP	72	-1.91062	0	0.0024028	neg
GNF2_RAN	33	-1.91034	0	0.00241127	neg
GSE14908_ATOPIC_VS_NONATOPIC_PATIENT_RESTING_CD4_TCELL_UP	57	-1.91019	0	0.00241441	neg
GSE32423_IL7_VS_IL7_IL4_NAIVE_CD8_TCELL_UP	41	-1.90951	0.00115207	0.00243079	neg
GO_ENDOSOMAL_PART	135	-1.90945	0	0.00243392	neg
MORF_XRCC5	102	-1.90942	0	0.00243373	neg
GSE9037_CTRL_VS_LPS_4H_STIM_IRAK4_KO_BMDM_UP	63	-1.90939	0	0.00243288	neg
GSE29949_MICROGLIA_VS_DC_BRAIN_UP	58	-1.90931	0.00108578	0.00243335	neg
GSE22611_NOD2_TRANSDUCED_VS_CTRL_HEK293T_STIMULATED_WITH_MDP_2H_DN	67	-1.90921	0	0.00243383	neg
REACTOME_S_PHASE	61	-1.9091	0.00107875	0.00243628	neg
GSE43955_TH0_VS_TGFB_IL6_IL23_TH17_ACT_CD4_TCELL_52H_DN	57	-1.90908	0	0.00243609	neg
GSE23505_IL6_IL1_IL23_VS_IL6_IL1_TGFB_TREATED_CD4_TCELL_UP	52	-1.909	0	0.00243723	neg
GSE17974_0,5H_VS_72H_UNTREATED_IN_VITRO_CD4_TCELL_DN	63	-1.90856	0	0.00245089	neg
GSE22886_NAIVE_CD8_TCELL_VS_DC_UP	56	-1.90805	0	0.00246123	neg
GSE360_HIGH_VS_LOW_DOSE_B_MALAYI_MAC_UP	68	-1.9078	0	0.00246696	neg
GSE14415_TCONV_VS_FOXP3_KO_INDUCED_TREG_UP	59	-1.9078	0	0.0024661	neg
GSE23505_IL6_IL1_VS_IL6_IL1_IL23_TREATED_CD4_TCELL_UP	57	-1.9078	0	0.00246458	neg
GSE45365_WT_VS_IFNAR_KO_CD11B_DC_UP	48	-1.90771	0	0.00246635	neg
GO_PROTEIN_CONTAINING_COMPLEX_BINDING	299	-1.90756	0	0.00247008	neg
GO_VESICLE_MEMBRANE	160	-1.90689	0	0.00248956	neg
GSE43863_TFH_VS_LY6C_INT_CXCR5POS_EFFECTOR_CD4_TCELL_UP	72	-1.90663	0	0.00249589	neg
GSE21360_PRIMARY_VS_TERTIARY_MEMORY_CD8_TCELL_UP	62	-1.90656	0	0.00249698	neg
ALONSO_METASTASIS_UP	62	-1.90641	0	0.00250331	neg
GO_CARBOHYDRATE_METABOLIC_PROCESS	138	-1.90638	0	0.00250178	neg
GSE339_CD4POS_VS_CD4CD8DN_DC_UP	62	-1.90619	0	0.00250481	neg
REACTOME_AUTOPHAGY	50	-1.90609	0	0.00250786	neg
GO_POSTTRANSCRIPTIONAL_REGULATION_OF_GENE_EXPRESSION	205	-1.90609	0	0.00250632	neg
GSE36392_TYPE_2_MYELOID_VS_EOSINOPHIL_IL25_TREATED_LUNG_UP	62	-1.90593	0	0.00251197	neg
GSE7768_OVA_ALONE_VS_OVA_WITH_MPL_IMMUNIZED_MOUSE_WHOLE_SPLEEN_6H_UP	61	-1.90582	0	0.00251175	neg
GSE41867_LCMV_ARMSTRONG_VS_CLONE13_DAY8_EFFECTOR_CD8_TCELL_DN	78	-1.90581	0	0.00251022	neg
GSE17721_CTRL_VS_PAM3CSK4_12H_BMDC_DN	50	-1.90563	0.00113636	0.00251325	neg
MULLIGHAN_MLL_SIGNATURE_1_UP	104	-1.90559	0	0.00251303	neg
GSE9650_EFFECTOR_VS_MEMORY_CD8_TCELL_UP	58	-1.90548	0	0.0025141	neg
ISHIDA_E2F_TARGETS	20	-1.9054	0.00124688	0.00251452	neg
REACTOME_MYD88_CASCADE_INITIATED_ON_PLASMA_MEMBRANE	30	-1.90539	0	0.00251364	neg
GSE2770_UNTREATED_VS_ACT_CD4_TCELL_2H_DN	63	-1.9053	0	0.00251667	neg
TOOKER_GEMCITABINE_RESISTANCE_UP	24	-1.9051	0.00123457	0.00251774	neg
GO_DNA_DEPENDENT_DNA_REPLICATION	55	-1.90501	0	0.00252205	neg
JISON_SICKLE_CELL_DISEASE_UP	45	-1.9048	0	0.00252764	neg
GO_MEMBRANE_ORGANIZATION	222	-1.90477	0	0.00252676	neg
GO_NADH_DEHYDROGENASE_ACTIVITY	22	-1.90465	0.00240096	0.00253041	neg
KONG_E2F3_TARGETS	27	-1.90388	0.00243902	0.00255542	neg
GSE2585_THYMIC_MACROPHAGE_VS_MTEC_UP	58	-1.90376	0	0.00255711	neg
GO_NEGATIVE_REGULATION_OF_PROTEOLYSIS	73	-1.90317	0	0.00257495	neg
GO_RETROGRADE_VESICLE_MEDIATED_TRANSPORT_GOLGI_TO_ENDOPLASMIC_RETICULUM	25	-1.90294	0.00122699	0.00257921	neg
GO_ORGANELLAR_LARGE_RIBOSOMAL_SUBUNIT	26	-1.90276	0.00125	0.00258605	neg
GSE33374_CD8_ALPHAALPHA_VS_ALPHABETA_CD161_HIGH_TCELL_UP	52	-1.90263	0	0.00258707	neg
REACTOME_TOLL_LIKE_RECEPTOR_TLR1:TLR2_CASCADE	30	-1.9024	0.00116686	0.00259066	neg
GO_VESICLE_LUMEN	84	-1.90227	0	0.00259167	neg
KRIEG_HYPOXIA_NOT_VIA_KDM3A	241	-1.90205	0	0.00259912	neg
GO_NUCLEOBASE_CONTAINING_SMALL_MOLECULE_BIOSYNTHETIC_PROCESS	32	-1.90151	0	0.0026117	neg
GSE37416_CTRL_VS_12H_F_TULARENSIS_LVS_NEUTROPHIL_DN	64	-1.90132	0	0.00261785	neg
GSE17721_4H_VS_24H_POLYIC_BMDC_DN	53	-1.90129	0	0.00261884	neg
GSE22935_UNSTIM_VS_24H_MBOVIS_BCG_STIM_MACROPHAGE_UP	49	-1.90129	0.00115207	0.0026179	neg
GSE17721_12H_VS_24H_PAM3CSK4_BMDC_DN	59	-1.90116	0	0.00262276	neg
GO_PROTEIN_KINASE_ACTIVITY	156	-1.9011	0	0.00262182	neg
REACTOME_MITOTIC_G1_G1_S_PHASES	53	-1.90062	0	0.00263757	neg
GO_NEGATIVE_REGULATION_OF_PEPTIDASE_ACTIVITY	47	-1.90059	0.00227015	0.00264047	neg
CHR1P35	36	-1.90032	0.00346021	0.00264337	neg
GSE44649_WT_VS_MIR155_KO_NAIVE_CD8_TCELL_UP	60	-1.90022	0	0.00264497	neg
GO_ORGANIC_ACID_CATABOLIC_PROCESS	71	-1.9	0.0010627	0.00265171	neg
GSE22196_HEALTHY_VS_OBESE_MOUSE_SKIN_GAMMADELTA_TCELL_UP	41	-1.8999	0.00114811	0.00265524	neg
RHODES_UNDIFFERENTIATED_CANCER	29	-1.8998	0.00236127	0.0026575	neg
GSE21670_TGFB_VS_TGFB_AND_IL6_TREATED_CD4_TCELL_DN	65	-1.89955	0	0.00266357	neg
GSE42021_CD24INT_TREG_VS_CD24INT_TCONV_THYMUS_DN	58	-1.89935	0	0.00266644	neg
GSE17721_CPG_VS_GARDIQUIMOD_24H_BMDC_UP	55	-1.8993	0	0.00266612	neg
GSE45365_NK_CELL_VS_CD11B_DC_DN	45	-1.89913	0.0011325	0.0026728	neg
GO_PROTEIN_LOCALIZATION_TO_MITOCHONDRION	52	-1.89895	0	0.00267758	neg
GSE32423_IL7_VS_IL4_MEMORY_CD8_TCELL_DN	70	-1.89868	0	0.00268491	neg
GSE13547_WT_VS_ZFX_KO_BCELL_ANTI_IGM_STIM_2H_UP	57	-1.89847	0	0.00269159	neg
GSE34205_HEALTHY_VS_RSV_INF_INFANT_PBMC_UP	60	-1.89832	0	0.00269634	neg
CHR7Q22	44	-1.89827	0	0.00269855	neg
GO_CHROMOSOME_SEGREGATION	102	-1.89818	0	0.00270141	neg
E2F_Q6_01	65	-1.89814	0	0.00270044	neg
CETS1P54_01	83	-1.898	0	0.00270074	neg
GSE17721_LPS_VS_POLYIC_12H_BMDC_DN	57	-1.89787	0	0.00270486	neg
GSE17186_MEMORY_VS_CD21LOW_TRANSITIONAL_BCELL_DN	64	-1.89784	0.00109649	0.00270325	neg
GO_SECRETION	353	-1.89771	0	0.00270545	neg
GSE27786_LIN_NEG_VS_NEUTROPHIL_UP	63	-1.89744	0	0.00271208	neg
GSE43955_10H_VS_30H_ACT_CD4_TCELL_DN	62	-1.8968	0	0.00273008	neg
GSE360_DC_VS_MAC_B_MALAYI_LOW_DOSE_DN	56	-1.89679	0	0.00272847	neg
GO_RESPONSE_TO_OXYGEN_CONTAINING_COMPOUND	353	-1.89676	0	0.00272748	neg
GO_ISOMERASE_ACTIVITY	43	-1.89674	0	0.0027265	neg
GSE22432_MULTIPOTENT_VS_COMMON_DC_PROGENITOR_UNTREATED_DN	84	-1.89653	0	0.00273499	neg
GO_SIGNAL_TRANSDUCTION_BY_P53_CLASS_MEDIATOR	93	-1.89633	0	0.00273905	neg
GSE2585_CTEC_VS_THYMIC_MACROPHAGE_UP	55	-1.89596	0.0010929	0.00275445	neg
GSE43955_TH0_VS_TGFB_IL6_TH17_ACT_CD4_TCELL_30H_DN	51	-1.8959	0	0.00275597	neg
GO_REGULATION_OF_STRESS_ACTIVATED_PROTEIN_KINASE_SIGNALING_CASCADE	55	-1.89584	0.00111982	0.00275749	neg
YY1_Q6	91	-1.89577	0	0.00275839	neg
MODULE_137	134	-1.8953	0	0.00277377	neg
GO_DNA_REPLICATION	93	-1.89528	0	0.00277277	neg
GSE28737_BCL6_HET_VS_BCL6_KO_FOLLICULAR_BCELL_UP	65	-1.89521	0	0.00277365	neg
GSE25123_CTRL_VS_IL4_STIM_MACROPHAGE_UP	68	-1.89516	0	0.00277328	neg
GSE13547_CTRL_VS_ANTI_IGM_STIM_BCELL_12H_UP	62	-1.89511	0	0.00277354	neg
GO_PROTEIN_HOMODIMERIZATION_ACTIVITY	193	-1.89497	0	0.00277755	neg
GO_PROTEIN_LOCALIZATION_TO_CHROMOSOME	28	-1.89495	0	0.00277592	neg
GSE40685_NAIVE_CD4_TCELL_VS_FOXP3_KO_TREG_PRECURSOR_DN	54	-1.89494	0	0.00277493	neg
GSE17721_POLYIC_VS_GARDIQUIMOD_4H_BMDC_DN	59	-1.89489	0	0.00277518	neg
PAL_PRMT5_TARGETS_UP	63	-1.89484	0	0.00277543	neg
GSE36392_MAC_VS_NEUTROPHIL_IL25_TREATED_LUNG_UP	57	-1.89478	0	0.00277693	neg
GSE17721_POLYIC_VS_PAM3CSK4_1H_BMDC_UP	59	-1.89443	0.00111483	0.00278528	neg
GSE8384_CTRL_VS_B_ABORTUS_4H_MAC_CELL_LINE_UP	60	-1.89433	0	0.00278803	neg
GSE28737_BCL6_HET_VS_BCL6_KO_MARGINAL_ZONE_BCELL_DN	68	-1.89427	0	0.00278828	neg
GO_NUCLEAR_MEMBRANE	74	-1.89399	0	0.00279912	neg
LIU_SOX4_TARGETS_DN	119	-1.89385	0	0.00280435	neg
GSE43957_UNTREATED_VS_NACL_TREATED_ANTI_CD3_CD28_STIM_CD4_TCELL_UP	38	-1.89378	0.0023015	0.0028052	neg
GSE13306_TREG_RA_VS_TCONV_RA_DN	51	-1.89357	0	0.0028154	neg
GSE23502_BM_VS_COLON_TUMOR_HDC_KO_MYELOID_DERIVED_SUPPRESSOR_CELL_DN	65	-1.89318	0	0.00282806	neg
GSE43863_NAIVE_VS_TH1_EFF_CD4_TCELL_D6_LCMV_UP	43	-1.89296	0.0022779	0.00283699	neg
GO_REGULATION_OF_BINDING	118	-1.89255	0	0.00284715	neg
GSE33162_UNTREATED_VS_4H_LPS_STIM_HDAC3_KO_MACROPHAGE_UP	52	-1.89221	0.00110742	0.00285978	neg
BIOCARTA_MAPK_PATHWAY	31	-1.89206	0.00119617	0.00286184	neg
MODULE_72	96	-1.89164	0	0.00287322	neg
GSE17186_NAIVE_VS_CD21LOW_TRANSITIONAL_BCELL_CORD_BLOOD_DN	55	-1.89142	0.00110011	0.00288208	neg
BUYTAERT_PHOTODYNAMIC_THERAPY_STRESS_DN	212	-1.8913	0	0.00288598	neg
GO_CHROMOSOME_ORGANIZATION	390	-1.89124	0	0.00288739	neg
GO_ACTIVATION_OF_MAPK_ACTIVITY	43	-1.8908	0	0.00289933	neg
RODWELL_AGING_KIDNEY_UP	97	-1.89067	0	0.00290136	neg
GSE2405_0H_VS_12H_A_PHAGOCYTOPHILUM_STIM_NEUTROPHIL_UP	42	-1.89051	0	0.00290588	neg
GSE25085_FETAL_LIVER_VS_ADULT_BM_SP4_THYMIC_IMPLANT_UP	66	-1.89027	0	0.00291038	neg
GSE22886_NAIVE_BCELL_VS_NEUTROPHIL_UP	63	-1.89015	0	0.0029161	neg
GSE25123_CTRL_VS_ROSIGLITAZONE_STIM_MACROPHAGE_UP	64	-1.88994	0	0.00292553	neg
GSE17721_PAM3CSK4_VS_GADIQUIMOD_24H_BMDC_UP	58	-1.88961	0	0.00293556	neg
GSE1460_NAIVE_CD4_TCELL_CORD_BLOOD_VS_THYMIC_STROMAL_CELL_UP	42	-1.88913	0	0.00295051	neg
GSE11961_MARGINAL_ZONE_BCELL_VS_PLASMA_CELL_DAY7_UP	61	-1.889	0	0.00295066	neg
GO_RESPONSE_TO_UV	46	-1.88886	0	0.00295451	neg
GO_CELL_CYCLE_ARREST	91	-1.88877	0	0.00295588	neg
GO_REGULATION_OF_CELL_CYCLE_PHASE_TRANSITION	147	-1.8887	0	0.00295725	neg
GSE45365_NK_CELL_VS_CD8_TCELL_MCMV_INFECTION_DN	39	-1.88826	0	0.00296539	neg
GO_NUCLEAR_EXPORT	63	-1.88801	0	0.00297043	neg
GO_NUCLEASE_ACTIVITY	61	-1.88797	0	0.00296995	neg
GSE15750_DAY6_VS_DAY10_TRAF6KO_EFF_CD8_TCELL_UP	59	-1.88783	0	0.00297621	neg
REACTOME_TRANSCRIPTION_COUPLED_NUCLEOTIDE_EXCISION_REPAIR_TC_NER	33	-1.88765	0	0.00298064	neg
GO_NEGATIVE_REGULATION_OF_ORGANELLE_ORGANIZATION	108	-1.88756	0	0.00298321	neg
GSE45365_WT_VS_IFNAR_KO_CD8A_DC_UP	62	-1.88736	0	0.00298824	neg
GO_IDENTICAL_PROTEIN_BINDING	422	-1.88709	0	0.00299878	neg
GSE17974_2,5H_VS_72H_IL4_AND_ANTI_IL12_ACT_CD4_TCELL_DN	58	-1.88685	0	0.00300502	neg
GSE17721_POLYIC_VS_CPG_4H_BMDC_UP	54	-1.88684	0.00110865	0.00300391	neg
GSE18804_SPLEEN_MACROPHAGE_VS_TUMORAL_MACROPHAGE_DN	63	-1.88673	0	0.00300708	neg
KANNAN_TP53_TARGETS_UP	26	-1.88668	0.00120048	0.00300658	neg
GSE14769_40MIN_VS_360MIN_LPS_BMDM_UP	64	-1.88655	0	0.00300853	neg
SHETH_LIVER_CANCER_VS_TXNIP_LOSS_PAM2	46	-1.88629	0.00114155	0.00301777	neg
GO_PROTEIN_LOCALIZATION_TO_CELL_PERIPHERY	79	-1.88617	0	0.00302093	neg
GSE17721_PAM3CSK4_VS_CPG_8H_BMDC_UP	77	-1.88617	0	0.00301982	neg
GSE3982_EFF_MEMORY_CD4_TCELL_VS_TH2_DN	67	-1.88613	0	0.00301992	neg
GSE24026_PD1_LIGATION_VS_CTRL_IN_ACT_TCELL_LINE_DN	64	-1.88568	0	0.0030395	neg
ZHONG_RESPONSE_TO_AZACITIDINE_AND_TSA_UP	52	-1.88536	0	0.00304993	neg
CHARAFE_BREAST_CANCER_LUMINAL_VS_MESENCHYMAL_UP	114	-1.88511	0	0.00305609	neg
REACTOME_FORMATION_OF_HIV_ELONGATION_COMPLEX_IN_THE_ABSENCE_OF_HIV_TAT	20	-1.88498	0.00514139	0.00305799	neg
ZHONG_SECRETOME_OF_LUNG_CANCER_AND_FIBROBLAST	35	-1.88482	0.00117233	0.0030611	neg
GSE2770_UNTREATED_VS_IL12_TREATED_ACT_CD4_TCELL_2H_UP	55	-1.88449	0	0.00307332	neg
GSE5099_DAY3_VS_DAY7_MCSF_TREATED_MACROPHAGE_UP	54	-1.8843	0	0.00307945	neg
GSE34515_CD16_NEG_VS_POS_MONOCYTE_DN	61	-1.88427	0	0.00307892	neg
BRUINS_UVC_RESPONSE_MIDDLE	29	-1.88422	0.00475059	0.00307899	neg
GCM_BNIP1	20	-1.88405	0.00394737	0.00308694	neg
GSE17721_CPG_VS_GARDIQUIMOD_0,5H_BMDC_UP	49	-1.88393	0.0010989	0.00309124	neg
GSE39110_UNTREATED_VS_IL2_TREATED_CD8_TCELL_DAY3_POST_IMMUNIZATION_UP	44	-1.88363	0	0.0031046	neg
GO_RESPONSE_TO_CYTOKINE	250	-1.88357	0	0.00310405	neg
GSE1460_DP_VS_CD4_THYMOCYTE_UP	73	-1.88348	0	0.00310472	neg
ROVERSI_GLIOMA_COPY_NUMBER_UP	25	-1.88347	0.00245098	0.00310297	neg
GSE10273_LOW_IL7_VS_HIGH_IL7_AND_IRF4_IN_IRF4_8_NULL_PRE_BCELL_UP	58	-1.88302	0	0.00312356	neg
GSE360_L_MAJOR_VS_B_MALAYI_LOW_DOSE_MAC_DN	61	-1.88299	0	0.0031224	neg
GO_NEGATIVE_REGULATION_OF_PROTEIN_METABOLIC_PROCESS	270	-1.88244	0	0.00314594	neg
GSE1448_CTRL_VS_ANTI_VBETA5_DP_THYMOCYTE_UP	60	-1.88241	0	0.00314657	neg
GSE39152_SPLEEN_CD103_NEG_VS_BRAIN_CD103_POS_MEMORY_CD8_TCELL_UP	55	-1.88226	0	0.00315443	neg
GO_GOLGI_APPARATUS_PART	244	-1.88192	0	0.00317011	neg
GSE39820_TGFBETA1_IL6_VS_TGFBETA1_IL6_IL23A_TREATED_CD4_TCELL_DN	61	-1.88175	0	0.00317435	neg
GSE15750_DAY6_VS_DAY10_TRAF6KO_EFF_CD8_TCELL_DN	54	-1.88136	0.00219058	0.0031888	neg
JOHNSTONE_PARVB_TARGETS_3_UP	133	-1.88082	0	0.00321525	neg
MORF_PPP5C	31	-1.88076	0.00120192	0.00321584	neg
GO_HYDROLASE_ACTIVITY_ACTING_ON_ACID_ANHYDRIDES	211	-1.88052	0	0.00322063	neg
GO_POSITIVE_REGULATION_OF_CELL_CYCLE_ARREST	33	-1.88051	0	0.00321942	neg
GSE17721_CTRL_VS_GARDIQUIMOD_12H_BMDC_DN	55	-1.88035	0	0.00322541	neg
YAO_TEMPORAL_RESPONSE_TO_PROGESTERONE_CLUSTER_12	25	-1.88024	0.00369004	0.00322661	neg
GSE7460_CD8_TCELL_VS_CD4_TCELL_ACT_UP	35	-1.87976	0	0.00324519	neg
GSE14308_TH2_VS_NATURAL_TREG_DN	58	-1.87969	0	0.00324756	neg
GSE5589_IL6_KO_VS_IL10_KO_LPS_STIM_MACROPHAGE_45MIN_DN	63	-1.8795	0	0.00325291	neg
GSE6269_E_COLI_VS_STREP_PNEUMO_INF_PBMC_DN	38	-1.87933	0	0.00325886	neg
GSE10325_CD4_TCELL_VS_LUPUS_CD4_TCELL_UP	60	-1.87911	0.00108225	0.003269	neg
GSE2770_UNTREATED_VS_IL12_TREATED_ACT_CD4_TCELL_2H_DN	64	-1.8789	0	0.00327195	neg
CP2_02	66	-1.87813	0	0.00330358	neg
GSE22886_IGG_IGA_MEMORY_BCELL_VS_BLOOD_PLASMA_CELL_DN	64	-1.87813	0	0.00330174	neg
GSE13547_CTRL_VS_ANTI_IGM_STIM_BCELL_12H_DN	58	-1.878	0.00221729	0.00330466	neg
GSE46606_UNSTIM_VS_CD40L_IL2_IL5_1DAY_STIMULATED_IRF4HIGH_SORTED_BCELL_UP	41	-1.87791	0.00113379	0.0033052	neg
GSE15735_2H_VS_12H_HDAC_INHIBITOR_TREATED_CD4_TCELL_DN	53	-1.87788	0	0.00330455	neg
GO_REGULATION_OF_MAPK_CASCADE	153	-1.87781	0	0.0033045	neg
DAIRKEE_CANCER_PRONE_RESPONSE_BPA	20	-1.8778	0	0.00330444	neg
GSE9960_HEALTHY_VS_SEPSIS_PBMC_UP	51	-1.87761	0	0.00331271	neg
GSE360_CTRL_VS_L_MAJOR_MAC_UP	62	-1.8776	0	0.00331086	neg
GSE9509_10MIN_VS_30MIN_LPS_STIM_IL10_KO_MACROPHAGE_UP	64	-1.87726	0.00108932	0.00332386	neg
GSE1791_CTRL_VS_NEUROMEDINU_IN_T_CELL_LINE_0,8H_UP	56	-1.87708	0.00110988	0.00332974	neg
GSE25088_WT_VS_STAT6_KO_MACROPHAGE_UP	53	-1.87688	0	0.003335	neg
GO_UNFOLDED_PROTEIN_BINDING	39	-1.87645	0	0.00335212	neg
LEE_CALORIE_RESTRICTION_NEOCORTEX_DN	24	-1.87634	0.00252844	0.003355	neg
GSE15330_WT_VS_IKAROS_KO_MEGAKARYOCYTE_ERYTHROID_PROGENITOR_UP	59	-1.87627	0.00109529	0.00335492	neg
CACGTG_MYC_Q2	320	-1.87619	0	0.00335483	neg
GO_MICROTUBULE_CYTOSKELETON_ORGANIZATION	145	-1.87618	0	0.00335416	neg
BHATI_G2M_ARREST_BY_2METHOXYESTRADIOL_UP	27	-1.87616	0	0.00335289	neg
GSE35685_CD34POS_CD38NEG_VS_CD34POS_CD10NEG_CD62LPOS_BONE_MARROW_DN	51	-1.87574	0	0.00336996	neg
GSE26488_WT_VS_HDAC7_KO_DOUBLE_POSITIVE_THYMOCYTE_DN	44	-1.8754	0.00113379	0.00338169	neg
GSE17974_CTRL_VS_ACT_IL4_AND_ANTI_IL12_1H_CD4_TCELL_UP	48	-1.87532	0.00111359	0.00338396	neg
MODULE_43	33	-1.87502	0.00238379	0.00339508	neg
GSE7764_NKCELL_VS_SPLENOCYTE_DN	59	-1.87501	0.00110865	0.00339321	neg
GSE17721_LPS_VS_POLYIC_4H_BMDC_DN	75	-1.8748	0.00106952	0.00340253	neg
MORF_CDC2L5	38	-1.87475	0	0.00340419	neg
GSE16450_CTRL_VS_IFNA_12H_STIM_MATURE_NEURON_CELL_LINE_DN	53	-1.87474	0	0.0034029	neg
GSE24574_NAIVE_VS_TCONV_CD4_TCELL_UP	58	-1.87468	0	0.00340103	neg
MODULE_2	90	-1.87459	0	0.00340504	neg
GSE14908_ATOPIC_VS_NONATOPIC_PATIENT_RESTING_CD4_TCELL_DN	81	-1.87457	0	0.00340317	neg
GSE37301_HEMATOPOIETIC_STEM_CELL_VS_PRO_BCELL_DN	58	-1.87453	0	0.00340188	neg
GSE19923_WT_VS_E2A_KO_DP_THYMOCYTE_UP	46	-1.87433	0.00113379	0.00341351	neg
GO_ALCOHOL_BIOSYNTHETIC_PROCESS	57	-1.87394	0	0.00342748	neg
GSE27670_CTRL_VS_LMP1_TRANSDUCED_GC_BCELL_DN	66	-1.87341	0	0.00344905	neg
DIAZ_CHRONIC_MEYLOGENOUS_LEUKEMIA_UP	460	-1.87331	0	0.00345243	neg
GO_COENZYME_METABOLIC_PROCESS	82	-1.87317	0	0.00345522	neg
GSE6674_UNSTIM_VS_CPG_STIM_BCELL_DN	49	-1.87311	0.00111607	0.00345683	neg
PROVENZANI_METASTASIS_DN	42	-1.87305	0.00114416	0.00345904	neg
GSE22443_IL2_VS_IL12_TREATED_ACT_CD8_TCELL_UP	39	-1.87299	0	0.0034589	neg
GSE3982_DC_VS_BASOPHIL_UP	62	-1.87284	0.00109529	0.00346578	neg
GO_POSITIVE_REGULATION_OF_CELL_CYCLE_PROCESS	86	-1.87274	0	0.00346563	neg
PODAR_RESPONSE_TO_ADAPHOSTIN_UP	42	-1.8723	0.00111982	0.00348766	neg
GSE1460_INTRATHYMIC_T_PROGENITOR_VS_DP_THYMOCYTE_DN	33	-1.87215	0.00119048	0.00349217	neg
COUP_01	73	-1.87196	0.0010627	0.00350018	neg
GO_RIBONUCLEOSIDE_TRIPHOSPHATE_BIOSYNTHETIC_PROCESS	20	-1.87186	0.00127065	0.00350293	neg
GCM_HMGA2	22	-1.87184	0.00250627	0.0035016	neg
GSE17721_CTRL_VS_PAM3CSK4_1H_BMDC_DN	40	-1.87184	0	0.00349969	neg
GSE17721_POLYIC_VS_PAM3CSK4_16H_BMDC_DN	58	-1.87154	0	0.00351643	neg
GSE4984_UNTREATED_VS_GALECTIN1_TREATED_DC_DN	37	-1.87144	0	0.00351742	neg
GO_MULTI_MULTICELLULAR_ORGANISM_PROCESS	48	-1.87114	0	0.00352887	neg
GO_CELL_JUNCTION	309	-1.87097	0	0.00353625	neg
GO_RNA_LOCALIZATION	78	-1.87067	0.00106952	0.00354999	neg
GSE17721_POLYIC_VS_CPG_24H_BMDC_UP	51	-1.87058	0	0.00354922	neg
GSE16697_CD4_TCELL_VS_TFH_CD4_TCELL_DN	55	-1.87056	0.00111607	0.00354787	neg
REACTOME_TRANSPORT_OF_MATURE_TRANSCRIPT_TO_CYTOPLASM	23	-1.87033	0	0.00355985	neg
GSE25088_WT_VS_STAT6_KO_MACROPHAGE_IL4_STIM_DN	54	-1.87025	0	0.00355966	neg
GSE20715_WT_VS_TLR4_KO_6H_OZONE_LUNG_DN	62	-1.87005	0.00109051	0.00357104	neg
GO_HYDROLASE_ACTIVITY_ACTING_ON_CARBON_NITROGEN_BUT_NOT_PEPTIDE_BONDS_IN_LINEAR_AMIDES	23	-1.86999	0.00126103	0.00357026	neg
PRAMOONJAGO_SOX4_TARGETS_DN	25	-1.86995	0.00123916	0.00357065	neg
GO_PEPTIDE_SECRETION	133	-1.86984	0	0.0035768	neg
GO_NEGATIVE_REGULATION_OF_APOPTOTIC_SIGNALING_PATHWAY	68	-1.86973	0	0.00358064	neg
GSE14415_NATURAL_TREG_VS_TCONV_DN	50	-1.86959	0	0.00358274	neg
GSE20715_0H_VS_48H_OZONE_TLR4_KO_LUNG_DN	67	-1.86946	0	0.00358772	neg
GO_ORGANOPHOSPHATE_METABOLIC_PROCESS	146	-1.86933	0	0.00359272	neg
GO_TRANSCRIPTION_COUPLED_NUCLEOTIDE_EXCISION_REPAIR	32	-1.86931	0.00119617	0.00359135	neg
GO_REGULATION_OF_CELL_CYCLE_PROCESS	232	-1.86928	0	0.00358999	neg
REACTOME_METABOLISM_OF_VITAMINS_AND_COFACTORS	55	-1.86905	0	0.0035944	neg
GO_4_IRON_4_SULFUR_CLUSTER_BINDING	21	-1.86902	0.0012837	0.00359304	neg
GO_RESPONSE_TO_RADIATION	120	-1.86899	0	0.00359168	neg
GSE17721_LPS_VS_PAM3CSK4_1H_BMDC_DN	55	-1.86859	0.00111607	0.00361044	neg
GSE13484_UNSTIM_VS_YF17D_VACCINE_STIM_PBMC_UP	72	-1.86841	0	0.00361253	neg
GSE17721_LPS_VS_PAM3CSK4_12H_BMDC_UP	52	-1.86841	0	0.00361058	neg
GSE9006_HEALTHY_VS_TYPE_1_DIABETES_PBMC_1MONTH_POST_DX_DN	45	-1.8681	0	0.00362128	neg
GSE27786_CD4_TCELL_VS_MONO_MAC_UP	61	-1.86747	0.00108696	0.00364517	neg
GSE8685_IL2_STARVED_VS_IL2_ACT_IL2_STARVED_CD4_TCELL_UP	54	-1.86737	0.00110988	0.00364952	neg
GO_POSITIVE_REGULATION_OF_NF_KAPPAB_TRANSCRIPTION_FACTOR_ACTIVITY	28	-1.86727	0.00122549	0.00365157	neg
GSE2770_IL12_AND_TGFB_ACT_VS_ACT_CD4_TCELL_48H_UP	63	-1.86718	0	0.00365535	neg
GSE20715_0H_VS_24H_OZONE_TLR4_KO_LUNG_UP	46	-1.8669	0	0.00366426	neg
GO_NEGATIVE_REGULATION_OF_CHROMOSOME_ORGANIZATION	46	-1.8669	0.00111982	0.0036623	neg
GSE11924_TFH_VS_TH2_CD4_TCELL_UP	53	-1.86686	0	0.00366091	neg
GO_DRUG_METABOLIC_PROCESS	74	-1.86676	0	0.00366295	neg
GSE17721_LPS_VS_CPG_4H_BMDC_DN	64	-1.8665	0	0.00367012	neg
GO_CELLULAR_RESPONSE_TO_REACTIVE_OXYGEN_SPECIES	37	-1.86649	0.00233372	0.00366873	neg
GSE3982_NEUTROPHIL_VS_TH1_DN	57	-1.86648	0	0.00366734	neg
FERREIRA_EWINGS_SARCOMA_UNSTABLE_VS_STABLE_DN	30	-1.86641	0	0.00366937	neg
GSE17721_POLYIC_VS_CPG_12H_BMDC_DN	66	-1.86584	0	0.00368508	neg
GO_STRESS_ACTIVATED_PROTEIN_KINASE_SIGNALING_CASCADE	77	-1.86547	0	0.00369734	neg
GSE3982_MEMORY_CD4_TCELL_VS_TH1_DN	58	-1.86528	0	0.00369992	neg
MODULE_100	135	-1.86492	0	0.00371277	neg
GSE22886_NAIVE_BCELL_VS_MONOCYTE_DN	57	-1.86491	0.00110375	0.00371136	neg
BROWNE_HCMV_INFECTION_14HR_UP	44	-1.86468	0	0.00372701	neg
GSE5099_UNSTIM_VS_MCSF_TREATED_MONOCYTE_DAY7_DN	63	-1.86455	0.0010917	0.00373413	neg
GO_PROTEIN_CATABOLIC_PROCESS	252	-1.86449	0	0.00373214	neg
GSE21670_STAT3_KO_VS_WT_CD4_TCELL_UP	38	-1.86443	0.00232558	0.00373243	neg
GO_VITAMIN_BINDING	35	-1.86418	0	0.00374407	neg
GSE40274_CTRL_VS_FOXP3_AND_LEF1_TRANSDUCED_ACTIVATED_CD4_TCELL_DN	52	-1.86409	0.00109409	0.00374548	neg
GSE28237_FOLLICULAR_VS_EARLY_GC_BCELL_UP	53	-1.86404	0	0.00374748	neg
GSE13229_IMM_VS_MATURE_NKCELL_DN	61	-1.86397	0	0.00374832	neg
GSE38304_MYC_NEG_VS_POS_GC_BCELL_DN	48	-1.86381	0	0.00375597	neg
GSE10239_NAIVE_VS_MEMORY_CD8_TCELL_DN	42	-1.86374	0	0.00375963	neg
GAZDA_DIAMOND_BLACKFAN_ANEMIA_ERYTHROID_DN	126	-1.8636	0	0.00376443	neg
GSE24142_EARLY_THYMIC_PROGENITOR_VS_DN3_THYMOCYTE_ADULT_DN	61	-1.86289	0	0.00380767	neg
GSE43863_NAIVE_VS_LY6C_INT_CXCR5POS_CD4_EFF_TCELL_D6_LCMV_DN	30	-1.86287	0.00116279	0.00380679	neg
GSE45365_NK_CELL_VS_BCELL_MCMV_INFECTION_DN	49	-1.86277	0	0.00380873	neg
GO_REGULATION_OF_KINASE_ACTIVITY	240	-1.86269	0	0.00381066	neg
GSE17974_CTRL_VS_ACT_IL4_AND_ANTI_IL12_72H_CD4_TCELL_DN	67	-1.86265	0	0.00380921	neg
GSE3982_MAST_CELL_VS_BASOPHIL_UP	58	-1.86262	0.0010929	0.00380833	neg
GSE37301_HEMATOPOIETIC_STEM_CELL_VS_PRO_BCELL_UP	51	-1.8626	0.00113379	0.00380802	neg
GO_REGULATION_OF_VIRAL_TRANSCRIPTION	25	-1.86249	0	0.0038139	neg
GO_POSITIVE_REGULATION_OF_PROTEIN_METABOLIC_PROCESS	386	-1.86241	0	0.00381469	neg
GO_CHROMOSOME_SEPARATION	33	-1.86235	0.00352941	0.00381437	neg
GO_NEGATIVE_REGULATION_OF_CATALYTIC_ACTIVITY	189	-1.86233	0	0.00381236	neg
GO_CELL_DIVISION	185	-1.86207	0	0.00382384	neg
TGACCTY_ERR1_Q2	295	-1.86205	0	0.0038224	neg
GO_INTRINSIC_APOPTOTIC_SIGNALING_PATHWAY_IN_RESPONSE_TO_DNA_DAMAGE	32	-1.86196	0	0.00382768	neg
GSE3039_CD4_TCELL_VS_ALPHAALPHA_CD8_TCELL_UP	59	-1.86181	0	0.00383297	neg
GSE27786_NKTCELL_VS_ERYTHROBLAST_UP	68	-1.86156	0.0021322	0.00384273	neg
GO_REGULATION_OF_CELLULAR_AMIDE_METABOLIC_PROCESS	126	-1.86137	0	0.00385081	neg
GSE18893_CTRL_VS_TNF_TREATED_TCONV_24H_UP	52	-1.86127	0	0.00385551	neg
GGGNRMNNYCAT_UNKNOWN	22	-1.86109	0.00126582	0.00385965	neg
GSE18791_UNSTIM_VS_NEWCATSLE_VIRUS_DC_10H_UP	69	-1.8608	0	0.0038733	neg
GSE3982_DC_VS_TH2_DN	46	-1.86067	0.00114811	0.00388077	neg
GSE42021_CD24HI_VS_CD24INT_TREG_THYMUS_UP	73	-1.86051	0	0.0038888	neg
GSE17721_POLYIC_VS_GARDIQUIMOD_16H_BMDC_DN	65	-1.86018	0	0.00390409	neg
MARTINEZ_RB1_AND_TP53_TARGETS_DN	153	-1.86013	0	0.00390484	neg
GSE5589_IL6_KO_VS_IL10_KO_LPS_AND_IL10_STIM_MACROPHAGE_180MIN_UP	53	-1.86013	0	0.0039028	neg
GSE17721_LPS_VS_GARDIQUIMOD_2H_BMDC_DN	63	-1.85992	0	0.00391248	neg
GO_REGULATION_OF_PROTEASOMAL_UBIQUITIN_DEPENDENT_PROTEIN_CATABOLIC_PROCESS	37	-1.85979	0.00116686	0.0039149	neg
GSE36009_UNSTIM_VS_LPS_STIM_NLRP10_KO_DC_UP	58	-1.85951	0.0010929	0.00392736	neg
REACTOME_RHO_GTPASES_ACTIVATE_FORMINS	41	-1.85938	0	0.00393256	neg
GSE5589_WT_VS_IL10_KO_LPS_AND_IL6_STIM_MACROPHAGE_45MIN_UP	55	-1.85929	0	0.00393441	neg
MARTORIATI_MDM4_TARGETS_FETAL_LIVER_UP	68	-1.85908	0	0.0039446	neg
GO_SULFUR_COMPOUND_BINDING	56	-1.85874	0.00111111	0.00396035	neg
GSE37532_TREG_VS_TCONV_CD4_TCELL_FROM_LN_DN	64	-1.85859	0	0.00397051	neg
BAE_BRCA1_TARGETS_UP	28	-1.85856	0.00120482	0.00397012	neg
MODULE_66	137	-1.85842	0	0.00397582	neg
GSE27786_CD8_TCELL_VS_NKTCELL_DN	66	-1.858	0	0.00400762	neg
MORF_SS18	20	-1.8578	0.00501253	0.00401496	neg
GO_POSITIVE_REGULATION_OF_PROTEIN_LOCALIZATION_TO_NUCLEUS	21	-1.85761	0.00126904	0.0040223	neg
GO_POSITIVE_REGULATION_OF_PROTEIN_CATABOLIC_PROCESS	59	-1.8576	0	0.00402021	neg
WEI_MYCN_TARGETS_WITH_E_BOX	279	-1.85759	0	0.00401812	neg
GSE17721_LPS_VS_POLYIC_24H_BMDC_DN	61	-1.85736	0	0.00402823	neg
GSE16385_UNTREATED_VS_12H_IFNG_TNF_TREATED_MACROPHAGE_UP	42	-1.85723	0.00113507	0.00403389	neg
PDGF_UP,V1_UP	41	-1.85711	0.00114943	0.00403678	neg
CHR11Q12	33	-1.85702	0.00120482	0.00403965	neg
GSE13493_CD4INTCD8POS_VS_CD8POS_THYMOCYTE_DN	50	-1.857	0.00221239	0.00403867	neg
GSE43955_TH0_VS_TGFB_IL6_TH17_ACT_CD4_TCELL_42H_DN	40	-1.857	0.0011655	0.00403769	neg
REACTOME_NUCLEOTIDE_EXCISION_REPAIR	44	-1.85681	0.0022779	0.004045	neg
GSE12845_NAIVE_VS_PRE_GC_TONSIL_BCELL_DN	78	-1.85652	0	0.00405668	neg
GNF2_RRM1	26	-1.85642	0.00122549	0.00406064	neg
GSE8621_UNSTIM_VS_LPS_STIM_MACROPHAGE_UP	55	-1.85634	0	0.00406351	neg
GO_REGULATION_OF_MAP_KINASE_ACTIVITY	89	-1.8562	0	0.00406913	neg
GO_ORGANOPHOSPHATE_BIOSYNTHETIC_PROCESS	159	-1.85583	0	0.00408687	neg
GSE2706_2H_VS_8H_R848_STIM_DC_UP	40	-1.85576	0.00229885	0.00408752	neg
GO_POSITIVE_REGULATION_OF_UBIQUITIN_DEPENDENT_PROTEIN_CATABOLIC_PROCESS	26	-1.85576	0.00121655	0.00408542	neg
GSE40184_HEALTHY_VS_HCV_INFECTED_DONOR_PBMC_DN	61	-1.85562	0	0.00409375	neg
GO_ENDOMEMBRANE_SYSTEM_ORGANIZATION	123	-1.85548	0	0.00409932	neg
GSE22886_DAY0_VS_DAY1_MONOCYTE_IN_CULTURE_DN	57	-1.8554	0.00326442	0.00410161	neg
GSE27859_DC_VS_CD11C_INT_F480_INT_DC_UP	56	-1.85531	0	0.004105	neg
GSE29618_LAIV_VS_TIV_FLU_VACCINE_DAY7_MDC_DN	36	-1.85514	0	0.00411112	neg
REACTOME_MITOTIC_METAPHASE_AND_ANAPHASE	64	-1.85514	0	0.00410901	neg
GO_RESPONSE_TO_EXTRACELLULAR_STIMULUS	114	-1.85509	0	0.00410964	neg
KEGG_PYRIMIDINE_METABOLISM	31	-1.85504	0.00116822	0.00411246	neg
GSE14769_UNSTIM_VS_360MIN_LPS_BMDM_UP	72	-1.85497	0	0.00411254	neg
GSE339_CD4POS_VS_CD4CD8DN_DC_IN_CULTURE_DN	56	-1.85431	0	0.00413834	neg
GSE21546_ELK1_KO_VS_SAP1A_KO_AND_ELK1_KO_ANTI_CD3_STIM_DP_THYMOCYTES_UP	72	-1.85409	0	0.00415043	neg
GSE18791_CTRL_VS_NEWCASTLE_VIRUS_DC_12H_UP	55	-1.85405	0.00222469	0.00414939	neg
GSE15330_LYMPHOID_MULTIPOTENT_VS_PRO_BCELL_UP	59	-1.85401	0	0.00415054	neg
GSE32533_MIR17_KO_VS_MIR17_OVEREXPRESS_ACT_CD4_TCELL_UP	40	-1.85401	0.00112108	0.00414842	neg
GSE1925_CTRL_VS_24H_IFNG_STIM_MACROPHAGE_UP	56	-1.85391	0.00110011	0.0041512	neg
GO_ANAPHASE_PROMOTING_COMPLEX_DEPENDENT_CATABOLIC_PROCESS	31	-1.85379	0.00118624	0.00415835	neg
GO_POSITIVE_REGULATION_OF_CELL_DEATH	172	-1.85379	0	0.00415623	neg
BASSO_B_LYMPHOCYTE_NETWORK	48	-1.85367	0	0.00416229	neg
GSE2706_UNSTIM_VS_8H_LPS_AND_R848_DC_UP	60	-1.85366	0	0.00416017	neg
GO_RESPONSE_TO_OXIDATIVE_STRESS	113	-1.85338	0.00102881	0.00417111	neg
GSE5589_LPS_VS_LPS_AND_IL10_STIM_IL6_KO_MACROPHAGE_180MIN_UP	63	-1.85333	0	0.00417334	neg
SESTO_RESPONSE_TO_UV_C7	20	-1.85326	0.00501882	0.00417666	neg
GSE18893_CTRL_VS_TNF_TREATED_TCONV_2H_DN	67	-1.85288	0	0.00419303	neg
GSE37532_TREG_VS_TCONV_PPARG_KO_CD4_TCELL_FROM_LN_DN	66	-1.85281	0	0.0041947	neg
GO_EXONUCLEASE_ACTIVITY	22	-1.85275	0.00252525	0.00419582	neg
WANG_ESOPHAGUS_CANCER_VS_NORMAL_DN	33	-1.85265	0.00121065	0.00420075	neg
GSE3039_ALPHABETA_CD8_TCELL_VS_B2_BCELL_DN	68	-1.85262	0	0.00419861	neg
GO_SNRNA_BINDING	21	-1.85255	0.00125	0.00420027	neg
GSE22886_IGA_VS_IGM_MEMORY_BCELL_UP	44	-1.85248	0.00112994	0.00420031	neg
E2F3_UP,V1_DN	29	-1.85236	0.00118765	0.00420522	neg
GO_DEOXYRIBONUCLEASE_ACTIVITY	25	-1.85226	0.00364078	0.00420688	neg
GSE29164_UNTREATED_VS_CD8_TCELL_AND_IL12_TREATED_MELANOMA_DAY3_UP	44	-1.85201	0	0.00421556	neg
ACOSTA_PROLIFERATION_INDEPENDENT_MYC_TARGETS_DN	30	-1.852	0.00236127	0.00421343	neg
HNF4_DR1_Q3	68	-1.85181	0	0.00421777	neg
SMITH_TERT_TARGETS_DN	34	-1.85179	0.0035503	0.00421564	neg
GSE21360_NAIVE_VS_PRIMARY_MEMORY_CD8_TCELL_UP	51	-1.85171	0	0.00421675	neg
GSE40274_CTRL_VS_LEF1_TRANSDUCED_ACTIVATED_CD4_TCELL_DN	61	-1.85167	0	0.00421786	neg
GSE6090_UNSTIM_VS_DC_SIGN_STIM_DC_DN	21	-1.8516	0.002442	0.00422058	neg
GSE11864_CSF1_VS_CSF1_IFNG_IN_MAC_DN	57	-1.85158	0.00111235	0.00422007	neg
GO_RESPONSE_TO_ABIOTIC_STIMULUS	311	-1.85142	0	0.00422709	neg
MORF_PRDX3	46	-1.85134	0.00112867	0.00422657	neg
GO_DNA_RECOMBINATION	77	-1.85106	0.00107875	0.00423629	neg
GO_REGULATION_OF_ESTABLISHMENT_OF_PROTEIN_LOCALIZATION	189	-1.85105	0	0.00423631	neg
GSE6674_PL2_3_VS_ANTI_IGM_AND_CPG_STIM_BCELL_UP	47	-1.85094	0	0.00424063	neg
REACTOME_METABOLISM_OF_LIPIDS	209	-1.85079	0	0.0042487	neg
GO_PROTEIN_TARGETING_TO_MITOCHONDRION	37	-1.85058	0.00117096	0.00426483	neg
MORF_PPP2R4	21	-1.85051	0.00385109	0.00426645	neg
CHENG_IMPRINTED_BY_ESTRADIOL	31	-1.85044	0.00237812	0.0042686	neg
GSE22886_NAIVE_CD4_TCELL_VS_MEMORY_TCELL_UP	57	-1.85043	0.00110497	0.00426753	neg
GO_REGULATION_OF_PHOSPHORUS_METABOLIC_PROCESS	398	-1.85031	0	0.00427236	neg
GSE15930_NAIVE_VS_72H_IN_VITRO_STIM_IFNAB_CD8_TCELL_UP	54	-1.85022	0	0.00427611	neg
HALLMARK_ALLOGRAFT_REJECTION	31	-1.85007	0.00121507	0.004282	neg
GO_RAS_GUANYL_NUCLEOTIDE_EXCHANGE_FACTOR_ACTIVITY	46	-1.85	0	0.00428305	neg
GSE24102_GRANULOCYSTIC_MDSC_VS_NEUTROPHIL_UP	53	-1.84994	0	0.00428412	neg
GO_POSITIVE_REGULATION_OF_PROTEOLYSIS_INVOLVED_IN_CELLULAR_PROTEIN_CATABOLIC_PROCESS	35	-1.84989	0	0.00428518	neg
GSE36826_WT_VS_IL1R_KO_SKIN_STAPH_AUREUS_INF_UP	65	-1.84987	0	0.00428356	neg
GO_CELLULAR_RESPONSE_TO_UV	29	-1.84965	0.00120773	0.00429316	neg
[truncated: 2,804 more rows]

## Sheet: LIS1-KD GSEA (MSigDB)
NAME OF GENE SET	GENE SET SIZE	Normalized Enrichment Score (NES)	Nominal p-value	FDR-adjusted p-value (q-value)	TYPE OF ENRICHMENT			LIS1-KD specific gene sets (vs DCX-KD)
KIM_ALL_DISORDERS_OLIGODENDROCYTE_NUMBER_CORR_UP	53	-2.68194	0	0	neg	q-values < 0,05		DR4_Q2
GSE9006_TYPE_1_VS_TYPE_2_DIABETES_PBMC_AT_DX_UP	16	-2.6341	0	0	neg			GO_CONTRACTILE_FIBER	LIS1-KD specific gene set
GO_CELL_CELL_JUNCTION	48	-2.56245	0	0	neg			GO_I_BAND	LIS1-KD specific gene set
GINESTIER_BREAST_CANCER_ZNF217_AMPLIFIED_DN	41	-2.54234	0	0	neg			GO_MULTICELLULAR_ORGANISMAL_SIGNALING
GSE22935_WT_VS_MYD88_KO_MACROPHAGE_24H_MBOVIS_BCG_STIM_UP	16	-2.46872	0	0.000301429	neg			GO_REGULATION_OF_RAS_PROTEIN_SIGNAL_TRANSDUCTION
GSE18203_CTRL_VS_INTRATUMORAL_CPG_INJ_MC38_TUMOR_UP	18	-2.44781	0	0.000758347	neg			GSE15659_NAIVE_VS_PTPRC_NEG_CD4_TCELL_DN
DACOSTA_UV_RESPONSE_VIA_ERCC3_UP	27	-2.43307	0	0.00107732	neg			GSE15767_MED_VS_SCS_MAC_LN_UP
GSE18281_PERIMEDULLARY_CORTICAL_REGION_VS_WHOLE_CORTEX_THYMUS_UP	18	-2.42326	0	0.00131835	neg			GSE17721_CPG_VS_GARDIQUIMOD_6H_BMDC_UP
SPIELMAN_LYMPHOBLAST_EUROPEAN_VS_ASIAN_UP	38	-2.42135	0	0.00133639	neg			GSE17721_CTRL_VS_GARDIQUIMOD_2H_BMDC_DN
BLALOCK_ALZHEIMERS_DISEASE_UP	122	-2.38495	0	0.00269679	neg			GSE17721_LPS_VS_GARDIQUIMOD_6H_BMDC_UP
GO_CELL_JUNCTION	127	-2.34471	0	0.00614266	neg			GSE21063_CTRL_VS_ANTI_IGM_STIM_BCELL_3H_UP
RICKMAN_METASTASIS_DN	19	-2.34008	0	0.00600753	neg			GSE2124_CTRL_VS_LYMPHOTOXIN_BETA_TREATED_MLN_DN
CHR17Q21	23	-2.32965	0	0.00635236	neg			GSE22443_NAIVE_VS_ACT_AND_IL2_TREATED_CD8_TCELL_UP
GSE22025_TGFB1_VS_TGFB1_AND_PROGESTERONE_TREATED_CD4_TCELL_DN	20	-2.30954	0	0.0088891	neg			GSE26912_TUMORICIDAL_VS_CTRL_MACROPHAGE_UP
GSE9006_HEALTHY_VS_TYPE_2_DIABETES_PBMC_AT_DX_UP	16	-2.30118	0	0.00949843	neg			GSE26928_EFF_MEM_VS_CENTR_MEM_CD4_TCELL_UP
MILI_PSEUDOPODIA_HAPTOTAXIS_DN	66	-2.30106	0	0.00890478	neg			GSE29618_MONOCYTE_VS_MDC_DAY7_FLU_VACCINE_UP
CHR16P13	15	-2.29968	0	0.00846957	neg			GSE360_CTRL_VS_L_MAJOR_DC_DN
MARTENS_TRETINOIN_RESPONSE_UP	28	-2.29939	0	0.00799904	neg			GSE37301_MULTIPOTENT_PROGENITOR_VS_LYMPHOID_PRIMED_MPP_UP
DEBIASI_APOPTOSIS_BY_REOVIRUS_INFECTION_DN	24	-2.29426	0	0.00828786	neg			GSE3982_BCELL_VS_NKCELL_DN
GSE22886_DAY0_VS_DAY7_MONOCYTE_IN_CULTURE_DN	15	-2.28979	0	0.00854669	neg			RASHI_RESPONSE_TO_IONIZING_RADIATION_5
LOPEZ_MBD_TARGETS	72	-2.27906	0	0.0095668	neg
BYSTRYKH_HEMATOPOIESIS_STEM_CELL_QTL_TRANS	69	-2.27604	0	0.00933664	neg
HALLMARK_MYOGENESIS	17	-2.26299	0	0.0104918	neg
NRF2_Q4	27	-2.24932	0	0.0131188	neg
GSE15767_MED_VS_SCS_MAC_LN_UP	20	-2.24227	0	0.0137927	neg
GSE17721_CTRL_VS_POLYIC_6H_BMDC_UP	20	-2.24081	0	0.0133768	neg
GSE13306_TREG_VS_TCONV_LAMINA_PROPRIA_DN	21	-2.23863	0	0.0134372	neg
AP2ALPHA_01	22	-2.22885	0	0.0147282	neg
GO_CONTRACTILE_FIBER	30	-2.22573	0.00167504	0.014688	neg
SATO_SILENCED_BY_METHYLATION_IN_PANCREATIC_CANCER_1	23	-2.21815	0	0.0159988	neg
GSE3982_CTRL_VS_LPS_1H_NEUTROPHIL_DN	18	-2.21673	0	0.0158691	neg
GSE17721_0,5H_VS_12H_CPG_BMDC_UP	20	-2.2064	0	0.0180855	neg
RIZKI_TUMOR_INVASIVENESS_3D_DN	19	-2.20357	0	0.0182647	neg
GSE22140_HEALTHY_VS_ARTHRITIC_MOUSE_CD4_TCELL_UP	16	-2.19855	0	0.0187844	neg
MODULE_105	22	-2.19801	0.00162866	0.0183342	neg
HELLER_HDAC_TARGETS_UP	25	-2.19702	0	0.0179087	neg
GSE17721_CTRL_VS_GARDIQUIMOD_2H_BMDC_DN	22	-2.19508	0	0.0178683	neg
MYOGENIN_Q6	24	-2.19313	0.00176991	0.0179882	neg
GSE360_L_MAJOR_VS_B_MALAYI_LOW_DOSE_DC_DN	17	-2.18689	0	0.0187974	neg
GSE360_CTRL_VS_L_MAJOR_DC_DN	22	-2.17141	0	0.0227842	neg
GO_CELL_ADHESION_MOLECULE_BINDING	36	-2.16682	0	0.0235061	neg
GO_PROTEIN_CONTAINING_COMPLEX_BINDING	92	-2.16498	0	0.0233717	neg
GSE5099_UNSTIM_VS_MCSF_TREATED_MONOCYTE_DAY3_DN	22	-2.16438	0	0.0229679	neg
GRAESSMANN_APOPTOSIS_BY_DOXORUBICIN_UP	94	-2.16006	0	0.0235033	neg
GSE29618_MONOCYTE_VS_MDC_UP	16	-2.15684	0	0.0242453	neg
ZHONG_RESPONSE_TO_AZACITIDINE_AND_TSA_UP	15	-2.14801	0.00359066	0.0261608	neg
GSE37563_WT_VS_CTLA4_KO_CD4_TCELL_D4_POST_IMMUNIZATION_DN	20	-2.14522	0	0.0265305	neg
GSE46606_IRF4HIGH_VS_WT_CD40L_IL2_IL5_DAY1_STIMULATED_BCELL_UP	17	-2.14242	0	0.0269142	neg
GSE339_CD4POS_VS_CD8POS_DC_UP	16	-2.13891	0	0.027528	neg
GSE37301_MULTIPOTENT_PROGENITOR_VS_LYMPHOID_PRIMED_MPP_UP	19	-2.13611	0	0.0277855	neg
GSE7831_UNSTIM_VS_INFLUENZA_STIM_PDC_4H_DN	17	-2.1356	0	0.0273575	neg
MULLIGHAN_MLL_SIGNATURE_1_UP	29	-2.13233	0.00175747	0.0278689	neg
MULLIGHAN_MLL_SIGNATURE_2_UP	34	-2.12148	0	0.0303093	neg
GO_ACTIN_CYTOSKELETON	44	-2.12074	0	0.0299699	neg
GSE8921_UNSTIM_VS_TLR1_2_STIM_MONOCYTE_3H_DN	18	-2.1161	0	0.0310013	neg
GSE24634_TEFF_VS_TCONV_DAY5_IN_CULTURE_DN	16	-2.11483	0	0.0308218	neg
GSE25123_CTRL_VS_IL4_STIM_MACROPHAGE_UP	16	-2.11448	0	0.0303854	neg
GSE7831_CPG_VS_INFLUENZA_STIM_PDC_4H_UP	15	-2.11144	0	0.0311788	neg
CASORELLI_ACUTE_PROMYELOCYTIC_LEUKEMIA_DN	47	-2.11025	0	0.0310571	neg
GSE12366_GC_BCELL_VS_PLASMA_CELL_DN	16	-2.10558	0	0.0319594	neg
GO_CYTOPLASMIC_REGION	31	-2.10132	0	0.0332059	neg
AP2GAMMA_01	18	-2.09811	0	0.0335887	neg
GSE29618_MONOCYTE_VS_MDC_DAY7_FLU_VACCINE_UP	17	-2.0967	0	0.0336264	neg
REACTOME_CELLULAR_RESPONSES_TO_STRESS	39	-2.09623	0.00159236	0.0333358	neg
GSE360_L_MAJOR_VS_T_GONDII_MAC_UP	21	-2.09523	0	0.0332835	neg
REACTOME_PTEN_REGULATION	16	-2.09	0	0.0351655	neg
GSE2124_CTRL_VS_LYMPHOTOXIN_BETA_TREATED_MLN_DN	20	-2.088	0	0.0353101	neg
KINSEY_TARGETS_OF_EWSR1_FLII_FUSION_DN	38	-2.08429	0	0.0361574	neg
GSE45365_WT_VS_IFNAR_KO_CD8A_DC_MCMV_INFECTION_UP	19	-2.08354	0	0.0359577	neg
GO_COENZYME_BINDING	21	-2.08182	0	0.0363427	neg
GSE17721_LPS_VS_GARDIQUIMOD_6H_BMDC_UP	16	-2.0802	0	0.0362957	neg
MYOD_Q6_01	20	-2.08003	0	0.0358124	neg
GSE15659_NAIVE_VS_PTPRC_NEG_CD4_TCELL_DN	15	-2.07834	0	0.0359796	neg
GO_RIBONUCLEOTIDE_BINDING	171	-2.07317	0	0.0376369	neg
GSE43955_10H_VS_60H_ACT_CD4_TCELL_UP	15	-2.0695	0	0.0389947	neg
GSE17721_ALL_VS_24H_PAM3CSK4_BMDC_UP	18	-2.06841	0	0.0390334	neg
NIKOLSKY_BREAST_CANCER_17Q21_Q25_AMPLICON	24	-2.0662	0	0.0393646	neg
LINDGREN_BLADDER_CANCER_CLUSTER_1_DN	22	-2.06614	0	0.0388793	neg
GSE17721_LPS_VS_POLYIC_16H_BMDC_UP	27	-2.06492	0	0.0390138	neg
GSE10239_NAIVE_VS_KLRG1HIGH_EFF_CD8_TCELL_UP	16	-2.06431	0	0.0389772	neg
GSE11864_UNTREATED_VS_CSF1_IFNG_IN_MAC_DN	26	-2.06382	0	0.0386624	neg
RASHI_RESPONSE_TO_IONIZING_RADIATION_5	16	-2.06342	0	0.0383558	neg
GO_I_BAND	16	-2.05412	0.00182482	0.0419074	neg
GSE24634_TREG_VS_TCONV_POST_DAY10_IL4_CONVERSION_DN	17	-2.05101	0.00170068	0.0430308	neg
GSE17721_PAM3CSK4_VS_GADIQUIMOD_8H_BMDC_DN	19	-2.04944	0	0.0432456	neg
GSE21063_CTRL_VS_ANTI_IGM_STIM_BCELL_3H_UP	21	-2.04836	0	0.0431793	neg
GSE32034_UNTREATED_VS_ROSIGLIZATONE_TREATED_LY6C_HIGH_MONOCYTE_UP	17	-2.04824	0	0.0427173	neg
GSE2706_R848_VS_R848_AND_LPS_2H_STIM_DC_UP	18	-2.04783	0.00169492	0.0423681	neg
GSE3982_BCELL_VS_NKCELL_DN	15	-2.04654	0	0.0424302	neg
MODULE_53	23	-2.04644	0	0.0420254	neg
DR4_Q2	28	-2.0457	0	0.0418757	neg
GO_CELL_SUBSTRATE_JUNCTION	42	-2.04501	0	0.0417137	neg
GO_CADHERIN_BINDING	28	-2.04406	0	0.0417643	neg
GSE22443_NAIVE_VS_ACT_AND_IL2_TREATED_CD8_TCELL_UP	15	-2.04259	0.00182482	0.0418771	neg
GO_ADENYL_NUCLEOTIDE_BINDING	142	-2.04243	0	0.0414834	neg
GO_MULTICELLULAR_ORGANISMAL_SIGNALING	16	-2.04214	0	0.0411293	neg
GO_ESTABLISHMENT_OR_MAINTENANCE_OF_CELL_POLARITY	20	-2.04112	0	0.0409976	neg
GSE2770_IL12_AND_TGFB_ACT_VS_ACT_CD4_TCELL_2H_UP	23	-2.04	0	0.0411884	neg
GSE17721_CPG_VS_GARDIQUIMOD_6H_BMDC_UP	17	-2.03798	0	0.0415889	neg
GO_ANCHORING_JUNCTION	53	-2.03772	0	0.0413531	neg
GSE5679_CTRL_VS_PPARG_LIGAND_ROSIGLITAZONE_AND_RARA_AGONIST_AM580_TREATED_DC_DN	16	-2.03537	0.00171821	0.0422058	neg
GO_REGULATION_OF_RAS_PROTEIN_SIGNAL_TRANSDUCTION	20	-2.03356	0	0.042495	neg
CHR1Q21	16	-2.02961	0.00172712	0.0441935	neg
GSE26928_EFF_MEM_VS_CENTR_MEM_CD4_TCELL_UP	16	-2.02941	0	0.0438986	neg
GSE1432_CTRL_VS_IFNG_6H_MICROGLIA_UP	23	-2.02901	0	0.0436231	neg
JOHNSTONE_PARVB_TARGETS_3_UP	31	-2.02267	0.00168634	0.046249	neg
GSE17721_LPS_VS_GARDIQUIMOD_16H_BMDC_UP	15	-2.02133	0	0.0464181	neg
MILI_PSEUDOPODIA_CHEMOTAXIS_DN	40	-2.01985	0	0.0465434	neg
GSE35685_CD34POS_CD10NEG_CD62LPOS_VS_CD34POS_CD10POS_BONE_MARROW_DN	16	-2.01934	0.00184843	0.0463779	neg
GSE20715_WT_VS_TLR4_KO_24H_OZONE_LUNG_DN	22	-2.0167	0.00352734	0.0474139	neg
GSE22886_NAIVE_BCELL_VS_BLOOD_PLASMA_CELL_DN	27	-2.01664	0	0.0470004	neg
GGGTGGRR_PAX4_03	122	-2.01642	0	0.046648	neg
GSE26912_TUMORICIDAL_VS_CTRL_MACROPHAGE_UP	23	-2.01145	0.00357143	0.0485919	neg

## Sheet: DCX-KD and DCLK-KD overlap
DCX-KD_DOWN and dclk-KD_DOWN (Verissimo et al., 2010), q-values < 0,05
BUYTAERT_PHOTODYNAMIC_THERAPY_STRESS_DN
CHICAS_RB1_TARGETS_LOW_SERUM
CHR19P13
GO_ATP_SYNTHESIS_COUPLED_ELECTRON_TRANSPORT
GO_CELLULAR_RESPIRATION
GO_ELECTRON_TRANSPORT_CHAIN
GO_ENERGY_DERIVATION_BY_OXIDATION_OF_ORGANIC_COMPOUNDS
GO_GENERATION_OF_PRECURSOR_METABOLITES_AND_ENERGY
GO_INNER_MITOCHONDRIAL_MEMBRANE_PROTEIN_COMPLEX
GO_MITOCHONDRIAL_ELECTRON_TRANSPORT_NADH_TO_UBIQUINONE
GO_MITOCHONDRIAL_ENVELOPE
GO_MITOCHONDRIAL_PART
GO_MITOCHONDRIAL_RESPIRATORY_CHAIN_COMPLEX_ASSEMBLY
GO_MITOCHONDRIAL_RESPIRATORY_CHAIN_COMPLEX_I
GO_MITOCHONDRION
GO_MITOCHONDRION_ORGANIZATION
GO_NADH_DEHYDROGENASE_ACTIVITY
GO_NADH_DEHYDROGENASE_COMPLEX_ASSEMBLY
GO_ORGANELLE_ENVELOPE_LUMEN
GO_ORGANELLE_INNER_MEMBRANE
GO_OXIDATION_REDUCTION_PROCESS
GO_OXIDATIVE_PHOSPHORYLATION
GO_OXIDOREDUCTASE_ACTIVITY
GO_OXIDOREDUCTASE_ACTIVITY_ACTING_ON_NAD_P_H
GO_OXIDOREDUCTASE_ACTIVITY_ACTING_ON_NAD_P_H_QUINONE_OR_SIMILAR_COMPOUND_AS_ACCEPTOR
GO_OXIDOREDUCTASE_COMPLEX
GO_RESPIRASOME
GO_RESPIRATORY_CHAIN_COMPLEX
GO_RESPIRATORY_ELECTRON_TRANSPORT_CHAIN
GSE29164_UNTREATED_VS_CD8_TCELL_AND_IL12_TREATED_MELANOMA_DAY7_DN
GSE45837_WT_VS_GFI1_KO_PDC_DN
HALLMARK_OXIDATIVE_PHOSPHORYLATION
KEGG_ALZHEIMERS_DISEASE
KEGG_HUNTINGTONS_DISEASE
KEGG_OXIDATIVE_PHOSPHORYLATION
KEGG_PARKINSONS_DISEASE
MARTINEZ_RB1_AND_TP53_TARGETS_DN
MARTINEZ_TP53_TARGETS_DN
MODULE_152
MODULE_62
MOOTHA_HUMAN_MITODB_6_2002
MOOTHA_MITOCHONDRIA
MOOTHA_VOXPHOS
REACTOME_ACTIVATION_OF_HOX_GENES_DURING_DIFFERENTIATION
REACTOME_COMPLEX_I_BIOGENESIS
REACTOME_RESPIRATORY_ELECTRON_TRANSPORT
REACTOME_RESPIRATORY_ELECTRON_TRANSPORT_ATP_SYNTHESIS_BY_CHEMIOSMOTIC_COUPLING_AND_HEAT_PRODUCTION_BY_UNCOUPLING_PROTEINS
REACTOME_THE_CITRIC_ACID_TCA_CYCLE_AND_RESPIRATORY_ELECTRON_TRANSPORT
WONG_MITOCHONDRIA_GENE_MODULE

## Sheet: LIS1-KD sets misexpressed in 4S
LIS1-KD, mis-downregulated gene sets	LIS1-KD, mis-upregulated gene sets
PEREZ_TP53_TARGETS	KINSEY_TARGETS_OF_EWSR1_FLII_FUSION_UP
WONG_ADULT_TISSUE_STEM_MODULE	MOOTHA_MITOCHONDRIA
	MOOTHA_HUMAN_MITODB_6_2002
	SCGGAAGY_ELK1_02
	FISCHER_DREAM_TARGETS
	MODULE_83
	GARY_CD5_TARGETS_DN
	GO_POSITIVE_REGULATION_OF_CELLULAR_PROTEIN_LOCALIZATION
	GO_NUCLEAR_TRANSCRIBED_MRNA_CATABOLIC_PROCESS
	ZHANG_BREAST_CANCER_PROGENITORS_UP
	GO_RIBOSOME
	GSE15659_NAIVE_CD4_TCELL_VS_RESTING_TREG_UP
	STARK_PREFRONTAL_CORTEX_22Q11_DELETION_DN
	GSE13485_CTRL_VS_DAY1_YF17D_VACCINE_PBMC_UP
	PUJANA_CHEK2_PCC_NETWORK

## Sheet: DCX-KD sets misexpressed in 4S
DCX-KD, mis-downregulated	DCX-KD, mis-upregulated
NABA_MATRISOME	DANG_BOUND_BY_MYC
GO_RECEPTOR_COMPLEX	GCM_NF2
GO_EXTRACELLULAR_STRUCTURE_ORGANIZATION	GSE6269_HEALTHY_VS_STAPH_AUREUS_INF_PBMC_UP
CHX10_01	GCM_ING1
BOQUEST_STEM_CELL_UP	GCCATNTTG_YY1_Q6
GO_ORGAN_GROWTH	NFMUE1_Q6
ONDER_CDH1_TARGETS_2_DN	YY1_02
DELYS_THYROID_CANCER_DN	GSE25088_CTRL_VS_IL4_AND_ROSIGLITAZONE_STIM_MACROPHAGE_DN
MODULE_342	YY1_Q6
GO_GROWTH_FACTOR_BINDING	GSE32423_MEMORY_VS_NAIVE_CD8_TCELL_DN
NABA_CORE_MATRISOME	GSE14000_TRANSLATED_RNA_VS_MRNA_16H_LPS_DC_DN
NABA_MATRISOME_ASSOCIATED	PUJANA_BRCA2_PCC_NETWORK
GO_VASCULAR_PROCESS_IN_CIRCULATORY_SYSTEM	GCM_MLL
GSE18791_UNSTIM_VS_NEWCATSLE_VIRUS_DC_1H_DN
GO_COLLAGEN_CONTAINING_EXTRACELLULAR_MATRIX
REACTOME_EXTRACELLULAR_MATRIX_ORGANIZATION
GO_INTEGRIN_BINDING
GSE20715_0H_VS_6H_OZONE_LUNG_DN
TEF1_Q6
LIU_PROSTATE_CANCER_DN
MODULE_64
PICCALUGA_ANGIOIMMUNOBLASTIC_LYMPHOMA_UP
GSE32533_WT_VS_MIR17_KO_ACT_CD4_TCELL_UP
MEISSNER_BRAIN_HCP_WITH_H3K4ME3_AND_H3K27ME3
GO_MUSCLE_CELL_PROLIFERATION
LEE_NEURAL_CREST_STEM_CELL_UP
WGGAATGY_TEF1_Q6
GO_POSITIVE_REGULATION_OF_MAP_KINASE_ACTIVITY
MODULE_99
GSE21546_UNSTIM_VS_ANTI_CD3_STIM_DP_THYMOCYTES_UP
NAGASHIMA_EGF_SIGNALING_UP
REACTOME_DEGRADATION_OF_THE_EXTRACELLULAR_MATRIX
GCM_Q2
GO_EXTRACELLULAR_MATRIX
LEE_NEURAL_CREST_STEM_CELL_DN
YCATTAA_UNKNOWN
GSE37605_FOXP3_FUSION_GFP_VS_IRES_GFP_TREG_C57BL6_UP
ZIC2_01
GO_TRANSMEMBRANE_RECEPTOR_PROTEIN_SERINE_THREONINE_KINASE_SIGNALING_PATHWAY
CHR1Q21
GO_RESPONSE_TO_GROWTH_FACTOR
IZADPANAH_STEM_CELL_ADIPOSE_VS_BONE_DN
GSE19941_IL10_KO_VS_IL10_KO_AND_NFKBP50_KO_UNSTIM_MACROPHAGE_UP
MODULE_122
GSE8835_HEALTHY_VS_CLL_CD4_TCELL_DN
GGCAGTG_MIR3243P
PID_AVB3_INTEGRIN_PATHWAY
SMID_BREAST_CANCER_BASAL_DN
GO_COLLAGEN_FIBRIL_ORGANIZATION
GSE6259_FLT3L_INDUCED_33D1_POS_DC_VS_CD8_TCELL_DN
GO_NEGATIVE_REGULATION_OF_NEURON_APOPTOTIC_PROCESS
MODULE_47
FLORIO_NEOCORTEX_BASAL_RADIAL_GLIA_UP
GSE8835_HEALTHY_VS_CLL_CD8_TCELL_DN
GSE10325_MYELOID_VS_LUPUS_MYELOID_UP
GSE22025_UNTREATED_VS_TGFB1_AND_PROGESTERONE_TREATED_CD4_TCELL_DN
NAKAYAMA_SOFT_TISSUE_TUMORS_PCA1_DN
MYOGENIN_Q6
GSE43863_NAIVE_VS_LY6C_LOW_CXCR5NEG_CD4_EFF_TCELL_D6_LCMV_UP
MODULE_38
MODULE_220

## Sheet: 19p13 overlap Rifatbegovic2018 
DCX-KD_"CHR19p13"	DTC_"CHR19p13" (Rifatbegovic et al., 2018; reanalysed)	DCX-KD/DTC_"CHR19p13" overlap	GENE START (bp)	GENE END (bp)
ABHD17A	ADAMTS10	CDC34	531760	542092
AKAP8	ALKBH7	WDR18	984332	998438
AKAP8L	AMH	C19orf25	1461143	1479219
AP1M1	ARRDC2	MBD3	1573596	1592865
AP3D1	ATP5F1D	UQCR11	1597169	1605473
ARHGEF18	BRD4	ABHD17A	1876810	1885496
ARID3A	CAMSAP3	CSNK1G2	1941172	1981338
ARMC6	CBARP	SGTA	2754715	2783362
ASF1B	CD320	CACTIN	3610645	3626815
ATCAY	CDKN2D	MAP2K2	4090321	4124122
ATG4D	CELF5	SH3GL1	4360370	4400547
BABAM1	CTXN1	SAFB2	5586999	5624046
BSG	DAPK3	DUS3L	5784832	5791225
BTBD2	DCAF15	CLPP	6361531	6370242
C19orf25	EFNA2	RPS28	8321158	8323340
C19orf57	HCN2	DDX39A	14408798	14419383
CACTIN	KDM4B	FKBP8	18531751	18544077
CALR	MIDN	SUGP2	18990888	19034023
CARM1	MTCO2P27
CC2D1A	NANOS3
CCDC124	NDUFA11
CCDC130	OLFM2
CDC34	PIP5K1C
CDC37	PLPPR3
CHAF1A	POLRMT
CHERP	R3HDM4
CLPP	RAB11B
CNN2	REXO1
COLGALT1	RFX2
CSNK1G2	RN7SL146P
DAZAP1	S1PR2
DDA1	SBNO2
DDX39A	SLC25A41
DHPS	TIMM13
DNAJB1	TNFSF14
DNASE2	TRIP10
DNMT1	TUBB4A
DOCK6	WDR83OS
DOT1L	ZNF559-ZNF177
DPP9	ZNF564
DUS3L	ABHD17A
ECSIT	C19orf25
EEF2	CACTIN
EIF3G	CDC34
ELAVL1	CLPP
FARSA	CSNK1G2
FKBP8	DDX39A
FSD1	DUS3L
FZR1	FKBP8
GADD45GIP1	MAP2K2
GAMT	MBD3
GCDH	RPS28
GNA11	SAFB2
GTF2F1	SGTA
GTPBP3	SH3GL1
HAUS8	SUGP2
HMG20B	UQCR11
HOOK2	WDR18
HSD11B1L
IER2
ILVBL
ISYNA1
KCNN1
KEAP1
KRI1
LDLR
LIST
LMNB2
LONP1
LPAR2
MAP2K2
MAP2K7
MAST1
MAU2
MBD3
MFSD12
MKNK2
MLLT1
MVB12A
MYO9B
NACC1
NCLN
NFIC
NR2F6
OAZ1
PGPEP1
PIAS4
PKN1
PLIN3
PLIN5
POLR2E
PRKCSH
PSPN
PTBP1
PTPRS
QTRT1
RAD23A
RANBP3
RAVER1
RNASEH2A
RNU6-2
RPL18A
RPL32P34
RPS15
RPS28
SAFB2
SAMD1
SCAMP4
SF3A2
SGTA
SH3GL1
SIN3B
SLC25A42
SLC27A1
SLC44A2
SPC24
SPPL2B
STK11
STX10
SUGP2
SYCE2
SYDE1
TECR
TIMM44
TMED1
TMEM161A
TMEM259
TMEM38A
TNFAIP8L1
TYK2
UBA52
UBL5
UBXN6
UPF1
UQCR11
USE1
WDR18
XAB2
ZNF101
ZNF333
ZNF440
ZNF506
ZNF554
ZNF557
ZNF653
ZNF791
ZNF846
ZSWIM4

## Sheet: R2 NB PAGE (4S vs 4)
www.r2.amc.nl, gse49710, stage 4S vs stage 4 dichotomy			"CUI_TCF21_TARGETS_DN" (M6937, MSigDB) vs gse49710, stage 4S vs stage 4 dichotomy
MSigDB gene set (number of genes)	4 vs 4S (LOGFD)	LOGFD, log2-transformed fold difference	FDRadjpval	LOGFC	SPOT_ID	SEQUENCE	GB_ACC	neg(LOG10FDRpval)	LOGFC
DODD_NASOPHARYNGEAL_CARCINOMA_UP (1514)	9.778	positive, overrepresented in stage 4S	0.997	-0.0005001	A_23_P58382	GAATTTTGAAGAAAGCCCGGAAAGGAAGACATTGATGCATTTGGCAGATGCAGCTGAAGT	NM_194282	0.00130484	-0.0005001	positive, expressed higher in stage 4S
REACTOME_SIGNALING_BY_GPCR (865)	9.593	negative, overrepressented in stage 4	0.996	0.0006784	A_23_P213638	TGTATATAGCCAGTGTTAAATCCTTAAATGCAATACAGCCTCTGATTATTGAGCTTCCTC	NM_024594	0.00174066	0.0006784	negative, expressed higher in stage 4
NABA_MATRISOME (971)	9.337		0.991	0.0016012	A_23_P81180	GGAGGAATGAACAAAATGGCGCTGTTTCTTTGGCTCAGACTCCTAGAATGCTTGACAAGA	NM_022832	0.00392635	0.0016012
NABA_MATRISOME_ASSOCIATED (705)	8.206		0.989	-0.0032704	A_23_P127948	GTGTAAAGTTGTTCGCCGCGTGGAATGTGAGTGTGTTTGTGTGCATGAAAGAGAAAGACT	NM_001124	0.00480371	-0.0032704
DUTERTRE_ESTRADIOL_RESPONSE_24HR_DN (487)	8.088		0.986	-0.0023807	A_23_P117759	TAATGAAGGGAGCAGTCTAAAGAATTGTATGCATGTTTGCATGGGGTTATTGAGACATTG	NM_015532	0.00612309	-0.0023807
SCHUETZ_BREAST_CANCER_DUCTAL_INVASIVE_UP (342)	8.027		0.974	-0.0092546	A_23_P27306	GTATGGAACACTCCAATCAGAAAAAGGTTATCATTGGTCGTTGAGTTATGGGAAGAACTT	NM_130386	0.011441	-0.0092546
FEVR_CTNNB1_TARGETS_UP (651)	7.715		0.972	-0.0047407	A_24_P66125	TAATCATTCCATGCCTTAATATGCTTGCAATACAAGAATATCTTCAGATGGGTGAATACC	NM_006603	0.0123337	-0.0047407
MARTENS_TRETINOIN_RESPONSE_UP (748)	7.388		0.971	0.0064378	A_23_P208158	TCGGACGGTGCTTTTGGTGGATGCGTCTAGATGGATAACATGACTTCTTCTACCCTAAAA	NM_001392	0.0127808	0.0064378
HSIAO_LIVER_SPECIFIC_GENES (241)	7.361		0.969	-0.0046139	A_24_P219785	GGAGATGGCACTATCACCACCAAGGAGTTGGGGACAGTGATGAGATCCCTGGGACAGAAC	NM_005184	0.0136762	-0.0046139
ZWANG_TRANSIENTLY_UP_BY_2ND_EGF_PULSE_ONLY (1363)	7.254		0.962	0.0081173	A_32_P205637	GGGTATCTATCAATGGTATTTTCAAGTAGATCTCTGTTTCTTAAATTATTGGTGAAATAA	NM_032521	0.0168249	0.0081173
SMID_BREAST_CANCER_NORMAL_LIKE_UP (456)	6.615		0.962	0.0057686	A_23_P107257	GACCTCCACAGTGCAGATCAGTTGAAAACTCAGGCAGTGGATTTCATCAACTATCATGCT	NM_001007229	0.0168249	0.0057686
REACTOME_GPCR_LIGAND_BINDING (433)	6.562		0.959	0.0172502	A_32_P154911	TGTTAAACTACAAAACTGTACAGCCTATTTTAGTGTGGACTATTAAAACCCTTGCACTGT	NM_175887	0.0181814	0.0172502
CAIRO_HEPATOBLASTOMA_DN (258)	6.532		0.957	-0.0098649	A_23_P4036	GGGAATCGAAACAGTTTGTTAATCTGATTGGGAGAGTTCCATGGGCAGATTTCCCTTCCT	NM_018469	0.0190881	-0.0098649
PEREZ_TP53_TARGETS (1073)	6.434		0.955	0.0092834	A_32_P218883	GTTTTAGTCATTTTCTTTGCAGTCACATCATTGTACCACCTTCATTATTGTATAGAGCTG	NM_018339	0.0199966	0.0092834
ONDER_CDH1_TARGETS_2_DN (450)	6.419		0.945	0.0096752	A_23_P206598	TGACTGATGCTGTTGTGATTCCCTGCTGTGGAAACAGTTACTGTGATGAATGTAAGAAGT		0.0245682	0.0096752
NUYTTEN_EZH2_TARGETS_UP (1009)	6.392		0.94	-0.0101021	A_24_P214598	GACAGCCGGGCTATTTTGTGTAGAAAAGGAAAACCCATGAAGCTGACCATTGACCATACT	NM_152542	0.0268721	-0.0101021
VERHAAK_GLIOBLASTOMA_MESENCHYMAL (214)	6.142		0.932	-0.0137097	A_24_P67585	ATGCGGCCAGGATTCCTGCTCCCCAGTGTGACATCACAAAGACAGAACCAACTACAGTCA	NM_016206	0.0305841	-0.0137097
COLDREN_GEFITINIB_RESISTANCE_DN (208)	6.099		0.931	0.0149479	A_23_P15714	CTTCCCTAGCTTATTTTGTGGCTTTTAAAGAAGTGGATTGTATTGTGAGATCCTGTGATT	NM_006178	0.0310503	0.0149479
LIU_PROSTATE_CANCER_DN (464)	6.071		0.928	-0.0138757	A_23_P137731	GGGATGTAACAGTATTAGAACTCAGCTATCACAAACGTCATTTGGATAGACCAGTGTTCT	NM_024529	0.032452	-0.0138757
RODRIGUES_THYROID_CARCINOMA_POORLY_DIFFERENTIATED_DN (726)	6.063		0.92	0.0183473	A_23_P55099	ACAGCCCGTCTTAACACCACCTGATCAGCTGGTTATTGCTAACATAGACCAGTCTGATTT	NM_002737	0.0362122	0.0183473
LINDGREN_BLADDER_CANCER_CLUSTER_2B (377)	6.055		0.91	-0.0173245	A_23_P109974	CTAAGGGGGGAGGGAACCGAGTTATCAAGATGGGAGGATTTTTCTTTTCTCTCTGTCTTT	NM_016577	0.0409586	-0.0173245
PEDRIOLI_MIR31_TARGETS_DN (380)	6.021		0.908	0.0166966	A_23_P27247	TTCTTCAGCAACCATTGGCCCTTGGTTACTTTGTATCAACTGCCAAAGCAGGTCCATTAC	NM_005121	0.0419142	0.0166966
TAKEDA_TARGETS_OF_NUP98_HOXA9_FUSION_8D_DN (191)	6.005		0.898	-0.0175451	A_32_P133840	CTTCCATTCCATTTAGCCTTTGGATCATCCTGGCTGGGAGAAGTGGGACCGAGCCACCCA	NM_014858	0.0467237	-0.0175451
ODONNELL_TFRC_TARGETS_UP (348)	5.95		0.895	0.0178008	A_24_P63109	ATGAAATGAACATCTTGGCGACGTATCATCCAGCAGACAAAGACTATGGTTTAATGAAAA	NM_006241	0.048177	0.0178008
REACTOME_G_ALPHA_S_SIGNALLING_EVENTS (261)	5.95		0.891	0.0158625	A_32_P126311	GGTGGATTTATTTTGCCTGCAGTAAAGATTCTCAGGGTGTCAGAGCAGCATATTGTCAAA	NM_173514	0.0501223	0.0158625
NABA_ECM_REGULATORS (227)	5.893		0.89	-0.0184524	A_23_P83493	CTTACTTCTTTTAGGAAAGACATACTTGAAACTACACAACAAAAAGCTTGCTGCTTTCTG	NM_016033	0.05061	-0.0184524
KEGG_OLFACTORY_TRANSDUCTION (142)	5.878		0.887	0.0236684	A_24_P398319	TGAAGAAAGAAGCTCTGTCACAATCAAGGTTACCATTATAATTTATCTCTCCATTTTGGG	NM_020644	0.0520764	0.0236684
CREIGHTON_ENDOCRINE_THERAPY_RESISTANCE_5 (449)	5.833		0.882	-0.0185009	A_23_P146431	ACACTTGAAAATCTGGAATAAATTAGAAGGGGAAGAAACAAACAAGTGCCATGTTCATTG	NM_001080398	0.0545314	-0.0185009
JOHNSTONE_PARVB_TARGETS_3_UP (415)	5.801		0.878	-0.0197103	A_23_P55551	CACCCTTTGAAATGCTCTCTGTGTGTTAGAGAGATACTATACCCTAGAAACTCTGAACAC	NM_020412	0.0565055	-0.0197103
FULCHER_INFLAMMATORY_RESPONSE_LECTIN_VS_LPS_DN (422)	5.752		0.875	-0.0315847	A_23_P377115	TGAAAAATGTGTTCCATTGCCATAGCTGACTACAAATTAAAGTTGAGGAGGTTTCTGCAT	NM_002387	0.0579919	-0.0315847
KEGG_NEUROACTIVE_LIGAND_RECEPTOR_INTERACTION (270)	5.744		0.873	-0.0244097	A_23_P50357	GCTAATTATTTTTACAATGATTACAACATTTCCTCACTGCGGGATATTTCTGACCCGCTT	NM_015318	0.0589858	-0.0244097
GOZGIT_ESR1_TARGETS_DN (708)	5.741		0.871	0.0223322	A_23_P420256	TGCTGAATGAGTTACTGTGCTTTGGCATAGCTTCTACATCACAGCAAGTGACTTCTCAGA	NM_021925	0.0599818	0.0223322
REACTOME_EXTRACELLULAR_MATRIX_ORGANIZATION (287)	5.722		0.868	-0.0535478	A_24_P942492	CTCACTTGGAGATTCAAGCTATTCAATGTGAGTTTTAAAAAGTTAAGCACAGTTAGTGAG	NM_053016	0.0614803	-0.0535478
REACTOME_CLASS_A_1_RHODOPSIN_LIKE_RECEPTORS (308)	5.713		0.867	0.0255119	A_23_P1431	CGTTTGTATTCTACCTTTGTAAAACAGCCTATAGATGATGATGTGTTTGGGATACTGCTT	NM_004329	0.0619809	0.0255119
HOSHIDA_LIVER_CANCER_SUBCLASS_S3 (262)	5.661		0.865	-0.0381132	A_23_P258912	ACCCGTCTAAGGGAGAAAGCTAATGTTTTCCACAAGACTGAACAACGTGTATTTACACGA	NM_003970	0.0629839	-0.0381132
REACTOME_OLFACTORY_SIGNALING_PATHWAY (123)	5.563		0.847	0.0338045	A_23_P65615	ACAAGTTATTGTTCCAGATTCTAAGTTGATACAGCATATGAATGCATCAAACATGAGTGC	NM_015859	0.0721166	0.0338045
CHEMNITZ_RESPONSE_TO_PROSTAGLANDIN_E2_DN (345)	5.551		0.845	0.0289422	A_23_P96008	TTACCATTCACATCCTGGTAATCCAAGTAATGTTACACCAGCAGATAGCTGTCATTGCAG	NM_006785	0.0731433	0.0289422
SMID_BREAST_CANCER_BASAL_DN (656)	5.515		0.844	0.0264233	A_23_P134809	TACACTGTAAGGCAGATGATCGTCCCCGTATGATGATTGTCAGAAGACAGGACTAAGTAG	NM_003580	0.0736576	0.0264233
KINSEY_TARGETS_OF_EWSR1_FLII_FUSION_DN (317)	5.493		0.842	-0.0258233	A_23_P164047	AGAAGAAGTGGTATTTGCTGGCGAGTTAAATAGGCAAGGTACCCAGTGATAACACCAACC	NM_012329	0.0746879	-0.0258233
LI_WILMS_TUMOR_VS_FETAL_KIDNEY_1_UP (183)	5.464		0.833	0.0253923	A_23_P501276	GTGGACGAGCAGATGCTCAACGTGCAGAACAAGAACAGCAGCTACTTCGTGGAGTGGATC	NM_178012	0.079355	0.0253923
PICCALUGA_ANGIOIMMUNOBLASTIC_LYMPHOMA_UP (199)	5.419		0.833	-0.0321817	A_24_P29703	TGCCGATACGGGGAGAACTGTGTGTATCTCCACGGAGATTCTTGTGACATGTGTGGGCTG	NM_013446	0.079355	-0.0321817
JAEGER_METASTASIS_DN (250)	5.388		0.832	0.0331684	A_23_P16733	AACAGATTCTCCGTGTGAAGGCTGAAGAAGATAAAATTCCACTGCTCGTCGTGGGAAACA	NM_002881	0.0798767	0.0331684
REACTOME_KERATINIZATION (157)	5.351		0.829	-0.0258666	A_23_P41049	ACACACCTCTCTACTGAGTGCTCCAGAGTCTTAGCTCACATGCACTGAGAATTCTTTACA	NM_020347	0.0814455	-0.0258666
CAIRO_HEPATOBLASTOMA_CLASSES_DN (203)	5.31		0.828	-0.028604	A_24_P410639	TGGTCCCTACTGATTTCCAAATTGGATCACGATAGTAAATTATCCATGCTGGTACCTGTG	BC014384	0.0819697	-0.028604
REACTOME_G_ALPHA_I_SIGNALLING_EVENTS (385)	5.296		0.821	0.0358552	A_23_P400847	CAAGGTGGAGATCTTTTCCAGTTGTTGATGCCTTGAGTTTTGCCAACCATGGATGGCAAA	NM_000202	0.0856568	0.0358552
ZHANG_RESPONSE_TO_IKK_INHIBITOR_AND_TNF_UP (209)	5.182		0.818	-0.0352222	A_23_P342053	TATTGGAGGTGTTAAATCTACAAGCAAGACATATGTTATAAGTCGAACTGAACCAGCGAT	NM_032626	0.0872467	-0.0352222
CHIANG_LIVER_CANCER_SUBCLASS_PROLIFERATION_DN (173)	5.147		0.806	0.0350119	A_24_P371303	GTCAGTCTCAAGAAAATGAGAATTACTTCTTATCTGCTTATACTGAAAGCTTGGATAGAG	NM_015224	0.093665	0.0350119
CHARAFE_BREAST_CANCER_LUMINAL_VS_BASAL_DN (439)	5.136		0.8	0.0371801	A_23_P323930	GTTGCGCCGTGAATCTCTACTGTAGCCATGAATTTATGGACAGTTAGATGCTTACCAAAA	NM_005723	0.09691	0.0371801
BUYTAERT_PHOTODYNAMIC_THERAPY_STRESS_UP (799)	5.129		0.799	0.0402052	A_23_P6935	GTCATTGTTGGAGCCATTCTTTTCGTCCCAGGTGAATATTCATTAAAGAATGCTACTGGC	NM_001025079	0.0974532	0.0402052
WEST_ADRENOCORTICAL_TUMOR_DN (523)	5.058		0.792	0.0521837	A_23_P106761	TATCTCTCCATGTTCAGTTCCAAGGAGTCCCAGCGGGGCATGGGCTACATGCCCAAACGT	NM_007074	0.101275	0.0521837
MIYAGAWA_TARGETS_OF_EWSR1_ETS_FUSIONS_DN (215)	5		0.791	-0.0276028	A_23_P251916	CAGGAAGTGGGTCTTTCTAGGGATGTGGCATTCTGCTGGATGGCTTTTTAAAATGGGTTT	NM_016033	0.101824	-0.0276028
SABATES_COLORECTAL_ADENOMA_DN (280)	4.995		0.791	-0.0469987	A_23_P164179	TATTTTTCCTAATATGCAGGGTCAAGGTAGTAGTACCAATGGAATGTTCCCAGGTGACAG	NM_005749	0.101824	-0.0469987
JAATINEN_HEMATOPOIETIC_STEM_CELL_DN (227)	4.983		0.784	0.0353882	A_24_P380330	GAAGTTGTGTCTTAGGCAACTTTATCAGTATCAATGGAAAAATGATAGGCACTACAATGA	NM_024594	0.105684	0.0353882
LIN_SILENCED_BY_TUMOR_MICROENVIRONMENT (99)	4.943		0.781	-0.0369409	A_32_P62863	AGTTCCTTTTTAGATGTGCTATTAACATTCTGTTGGATTCAGAGGGTTCCTTGAAAGTTT	NM_014575	0.107349	-0.0369409
MASSARWEH_TAMOXIFEN_RESISTANCE_UP (545)	4.906		0.778	0.0704217	A_24_P83799	CCCGGAGACGGCGACCCTCCTGCGCGCCGCCTGCGCCAACAACGTGGGGCTGCTGCGGAC	XM_001130634	0.10902	0.0704217
CREIGHTON_ENDOCRINE_THERAPY_RESISTANCE_3 (673)	4.892		0.769	0.0395556	A_24_P33652	ATCTCCACTTCAGGATATTCTAGTTCACCCTTGTGTAACTTCTCTTGACTCTGCAATTCT	NM_018229	0.114074	0.0395556
KEGG_CYTOKINE_CYTOKINE_RECEPTOR_INTERACTION (255)	4.828		0.766	0.0503268	A_23_P390876	CCTTTAGCGTGAGATCATTTTAATTACCAATGTGGTATATTAAAACGTGCCTCTATATGG	AK096942	0.115771	0.0503268
WU_CELL_MIGRATION (177)	4.794		0.764	-0.0354377	A_23_P111267	TGTCTCCCGTTATTGAAAAGTACCAAAGCTTCTTTCTGTTGTGTTTGATTTTACTATAGG	NM_031469	0.116907	-0.0354377
REACTOME_FORMATION_OF_THE_CORNIFIED_ENVELOPE (118)	4.788		0.763	-0.0618806	A_24_P162532	CAGTCTTCAGTTGGAATACATAAGGATAGAGATTGTTTGCATTTCACAGCGAAGGAACTG	BC041350	0.117475	-0.0618806
FLORIO_NEOCORTEX_BASAL_RADIAL_GLIA_UP (326)	4.781		0.761	-0.103216	A_23_P390504	CCTTCCAGCCAGTCTCTGTACCGCACGTCCGGAGCTTTCGTCTACGACTGTAGCAAGTTT	NM_001453	0.118615	-0.103216
VERHAAK_AML_WITH_NPM1_MUTATED_DN (240)	4.77		0.76	0.0400866	A_32_P233314	AGGATTGGGAATTTGGGACATGACATGTACTATAAAAGTCAGTCTATGTACATACTGCTT	NM_175876	0.119186	0.0400866
RUIZ_TNC_TARGETS_UP (153)	4.749		0.755	0.0340499	A_32_P178099	ACTTTGGAAAACTGGGGCCCCCATCTAAGGATTGCTGCCTCTGTAGATTCAAAAGCAATA	EB386378	0.122053	0.0340499
BOQUEST_STEM_CELL_UP (256)	4.723		0.748	0.0531086	A_23_P322530	GGGAGCCCTAAGTCCAATGCACTGTATGGTGCTCCTGGAAACCTGGATGCTCTGCTGGAA	NM_014858	0.126098	0.0531086
REACTOME_MUSCLE_CONTRACTION (205)	4.691		0.72	0.0493484	A_23_P424080	AAAGCATTGTGTTTTTAAGATTGTGTCGATATTCACCTAAAAACTTGTGCCAAAAGCACC	NM_032312	0.142668	0.0493484
ZWANG_CLASS_3_TRANSIENTLY_INDUCED_BY_EGF (209)	4.68		0.72	0.0456954	A_23_P163850	TTTTTATTCCTAGATGGAACTGCGACTTCCGAGCCATGGAAGGGTGGATTGATGTTTAAA	NM_004380	0.142668	0.0456954
SENGUPTA_NASOPHARYNGEAL_CARCINOMA_WITH_LMP1_DN (153)	4.665		0.712	0.0705578	A_24_P221634	CAGAGCATGCAAGCGGCAAGATGTCCTACAGATGAATTATCTTTAACCAATTGTGCAGTT	NM_006178	0.14752	0.0705578
VECCHI_GASTRIC_CANCER_EARLY_DN (350)	4.657		0.711	0.044849	A_23_P49279	ATTCTGACTGCATCAATAAGGGCCATCGATTGTTTCTTTCTCGCCTGTCGTTTAGCCTGT	NM_001001436	0.14813	0.044849
TURASHVILI_BREAST_DUCTAL_CARCINOMA_VS_DUCTAL_NORMAL_DN (179)	4.643		0.709	0.0964409	A_23_P401265	ACTACATCCAGTCTAACTTCTGTGGAAAGTAGATCAGAAAAAATAAGATAGTCTTGAGAG	NM_053016	0.149354	0.0964409
WANG_SMARCE1_TARGETS_UP (285)	4.609		0.709	-0.0552964	A_32_P225854	ACCGGTGTAAATACCCAGTGTGCTTATGAGTCAGTTAGTAGACGTCTTCATTCATTGGAG	NM_181784	0.149354	-0.0552964
RODRIGUES_NTN1_TARGETS_DN (153)	4.564		0.707	-0.0904887	A_24_P123616	TGCCCCAGATCGAGGTGACCTTCGACATCGATGCCAACGGCATCCTGAACGTCACGGCCA	NM_005345	0.150581	-0.0904887
KRIGE_RESPONSE_TO_TOSEDOSTAT_24HR_UP (696)	4.513		0.701	0.0592783	A_24_P46334	CCTGTATTTTAATTGTTGAAACTTAACCAAAATAAGATACTGTCTCAGCTAGGGCTTGTC	NM_032547	0.154282	0.0592783
DAVICIONI_TARGETS_OF_PAX_FOXO1_FUSIONS_UP (250)	4.496		0.69	0.0443427	A_23_P94636	TCATCAGCACACTATGTTGAAAGGGACAGATTCATTGTTACTGATTTATCTGGTCATAGA	NM_018835	0.161151	0.0443427
MANALO_HYPOXIA_UP (199)	4.493		0.688	-0.136108	A_23_P41476	GACTTTTTGTTCAGCAACATTTAGTGTTTCAGTGAAAGTTGGACAGTTGGGGCTTAAAAC	NM_001080505	0.162412	-0.136108
PID_INTEGRIN1_PATHWAY (64)	4.481		0.684	0.0660573	A_23_P117515	TTACAACCACAGAAAGCACTCAACTGGTTTGACATTGCTAAGTATATCCTGTATACTTTT	NM_002892	0.164944	0.0660573
NABA_CORE_MATRISOME (266)	4.48		0.678	0.0824838	A_23_P91504	AGCTTTCCTGTACTAGATGGTGTTCTCTTTGATTGTAGGTCCTTAGACTTTAATTAGGGT		0.16877	0.0824838
REACTOME_PLATELET_ACTIVATION_SIGNALING_AND_AGGREGATION (256)	4.472		0.667	-0.0578286	A_23_P2317	GGAGGGAAGGACACCAATGAATCAGCTTGGGACCTCTTTAGGCCTTCCCCTTTTCCTCCA	NM_015086	0.175874	-0.0578286
HORIUCHI_WTAP_TARGETS_UP (290)	4.441		0.664	0.168795	A_24_P38316	GATACCCAGTCATCTATCACACCAAATAAAAGGACATAACGGCTTTCAAAAGGGTTTTCC		0.177832	0.168795
ZHOU_INFLAMMATORY_RESPONSE_LPS_UP (357)	4.421		0.663	-0.0666512	A_23_P422851	ACCAGCTGAAGTTCCCCTGACTGAAGAGAGCCTGTGGCCATGTAAAAAGAGAATTAAACT	NM_138375	0.178486	-0.0666512
NABA_SECRETED_FACTORS (325)	4.417		0.657	0.0681833	A_24_P150486	GTTTAAAAAATACCTTCCATGTGGAGAAAAACATGTCTTTTTCTCGCCTCAACTTTATCC	NM_004863	0.182435	0.0681833
OISHI_CHOLANGIOMA_STEM_CELL_LIKE_DN (268)	4.409		0.656	-0.048571	A_24_P854964	TTGGCTGTACACTTAGCGGACTTGCCTCTTGTATGCAAGGACTACTGATTGAAGTCTGTT	BC037740	0.183096	-0.048571
ANDERSEN_LIVER_CANCER_KRT19_DN (75)	4.376		0.643	0.102727	A_23_P204630	ATGTAGACATATGCTTGGCTAAAGGGGAAATGGACTTTAAATTTTAAAGAGCTCATTTGC	NM_021229	0.191789	0.102727
KEGG_ECM_RECEPTOR_INTERACTION (81)	4.373		0.642	0.0660047	A_23_P431346	CCCCAAACCAGACAAGTTATACGGGGACAAATCCGGCAGCAGCCGCCGCAATTTGAAGAT	NM_175887	0.192465	0.0660047
KEGG_COMPLEMENT_AND_COAGULATION_CASCADES (68)	4.363		0.635	-0.119801	A_24_P682285	GTTTGAGGGCATCGACTTCTACACGTCCATCACCAGGGCGAGGTTCGAGGAGCTGTGCTC	NM_005345	0.197226	-0.119801
ZHOU_INFLAMMATORY_RESPONSE_LIVE_UP (400)	4.32		0.633	0.0911558	A_24_P333525	TCCAAGACTGACACAAGGATGTTTCAAACTTGCCTCTGTCTGTAGAAAATGTTAAAAATA	NM_014857	0.198596	0.0911558
CERVERA_SDHB_TARGETS_2 (111)	4.316		0.629	0.0565099	A_23_P210969	CTTTTCTCACCACATCTCTTGCATGACTTCATGGTACTGGGGACAAGTTTGTATGCCTTC	NM_016436	0.201349	0.0565099
RIGGI_EWING_SARCOMA_PROGENITOR_UP (415)	4.312		0.625	-0.0646953	A_24_P91035	TCATCTTAACTAACATTCTGAACTAGTTAGTGCAGCTTTTCATTGTGTTGTGTGGTTGGT	NM_005324	0.20412	-0.0646953
RUTELLA_RESPONSE_TO_CSF2RB_AND_IL4_DN (314)	4.277		0.623	0.06741	A_23_P37265	GTGTTGTTACAGAATACCAGAGACCATGTTAGAGACAACTACATCTCTTCAAAAAACAGC	NM_018229	0.205512	0.06741
CHIANG_LIVER_CANCER_SUBCLASS_CTNNB1_DN (162)	4.27		0.606	0.0817125	A_23_P381449	TTCTCACTCTAGCAATTCCCTTTTCTAAATGACACAGCATTTAAACTCAAATCTGGATTC	NM_003110	0.217527	0.0817125
KEGG_CELL_ADHESION_MOLECULES_CAMS (129)	4.264		0.593	0.0568017	A_32_P230868	CCTCCCCCACAGATTCCTAGCAATGAAAATCTAATATATTCTTCTGTTGCCCCTGGGGTT	NM_024519	0.226945	0.0568017
SHEN_SMARCA2_TARGETS_DN (296)	4.233		0.589	0.0643932	A_24_P270890	GTGGTGGCTTTTGCAAAAATCTTTATTGGTGTTGAAAACTGGAAAAAATAACTCATCCAG	NM_001007226	0.229885	0.0643932
SU_LIVER (56)	4.229		0.587	-0.0616538	A_23_P162087	TTTGAACTAGGGCTGGGGTTGTGGGTGCCTCTTCTGAAAGGTCTAACCATTATTGGATAA	NM_020644	0.231362	-0.0616538
TARTE_PLASMA_CELL_VS_PLASMABLAST_UP (377)	4.172		0.582	0.0749974	A_23_P424	AAGTTGCCACGACTGTCACTTAATGGGGTTCGCTTCAAGCGAATATCTGGGACATCTATT	NM_018650	0.235077	0.0749974
DEURIG_T_CELL_PROLYMPHOCYTIC_LEUKEMIA_DN (303)	4.162		0.579	0.0622549	A_24_P298846	GCGAGTTCGAGATGAAGGTGTACTACGACGGCACGGTCGAGCAGCACCCGTTCGGCGAGG	NM_001029863	0.237321	0.0622549
PHONG_TNF_RESPONSE_NOT_VIA_P38 (333)	4.155		0.577	0.0646273	A_23_P213602	ACAGATCCTGGGGAGTTACTTACATGTTCATCTGCTGTCTTGTGATTAAAATCATCTCTG	NM_004384	0.238824	0.0646273
KEGG_LEUKOCYTE_TRANSENDOTHELIAL_MIGRATION (114)	4.145		0.575	0.0708918	A_24_P527404	ACTCTTATTAGGATACAAGCTGGGAACTTCTAAACACTTCATTCTTTATATATGGACAGC	NM_004329	0.240332	0.0708918
WANG_RESPONSE_TO_GSK3_INHIBITOR_SB216763_UP (341)	4.121		0.573	0.129961	A_23_P134078	AGGTACAGATACCTCAGATTCGGGAAACTCAAAATCAAAAGACTTAGCTTCTAGGATAAA	NM_170752	0.241845	0.129961
ACEVEDO_LIVER_TUMOR_VS_NORMAL_ADJACENT_TISSUE_DN (259)	4.118		0.568	0.0754201	A_24_P101128	TGATCTGAAAATAAATCCCGAAAAGAAGGAATTAGGCTGTGATAAAATGGTACCAAACTC	NM_005509	0.245652	0.0754201
LEE_DIFFERENTIATING_T_LYMPHOCYTE (179)	4.109		0.562	0.138492	A_23_P47642	TGACCTGAAATCTACACTACGAGTGTTGTACAACCTCTTCACCAAGTACCGTAACGTGGA	NM_018222	0.250264	0.138492
WOO_LIVER_CANCER_RECURRENCE_DN (76)	4.102		0.559	0.0691834	A_23_P61886	CTGCCCTTTGGCACATCCACTGAAAGGCCAAACAGCAAGTCCGAGTGAGTTTTAAATATT	AK055659	0.252588	0.0691834
KIM_LIVER_CANCER_POOR_SURVIVAL_DN (41)	4.08		0.536	0.0797546	A_32_P124580	ATTAGCTGGGACTAAAACGGACATGTTTTGTTTTGTGAATTCTACCTAAATGTCTCTCTA		0.270835	0.0797546
REACTOME_INTEGRIN_CELL_SURFACE_INTERACTIONS (84)	4.06		0.53	0.106619	A_24_P282434	AGGCCATAGAGTTCAGGACAAATGCTATTCAGGTTTTTGACGTCACCGCTGTGAACATCA	NM_002843	0.275724	0.106619
RODRIGUES_THYROID_CARCINOMA_ANAPLASTIC_DN (483)	4.056		0.526	0.0632045	A_32_P6832	TTTTCTCTTTCTACCTTACAGGGCTCCTTTTCTAGCTTAAATAAGGGTACTCCATCTGCC	NM_175921	0.279014	0.0632045
KEGG_ARRHYTHMOGENIC_RIGHT_VENTRICULAR_CARDIOMYOPATHY_ARVC (74)	4.005		0.514	0.160848	A_23_P86653	AGGACTTGGGTCAACATGGATTAGAAGAGGATTTTATGTTATAAAAGAGGATTTTCCCAC	NM_002727	0.289037	0.160848
ACEVEDO_METHYLATED_IN_LIVER_CANCER_DN (738)	4.002		0.51	-0.0750737	A_32_P223319	ATGCCCTCATTACTGGACTTCATTTTGATACTTGTCTATCCTTCATAGTGCCCTCTACTT	NM_052911	0.29243	-0.0750737
NABA_ECM_AFFILIATED (153)	4		0.508	0.0895443	A_23_P214091	ACTTCGGGCTTCCTTTCCACAGGGTCCTATCGGTGGTGCTAATAGAGATATTTCTATTCT	NM_006330	0.294136	0.0895443
GABRIELY_MIR21_TARGETS (284)	3.983		0.508	0.079236	A_24_P141481	TCTCTTGCTGCCACATTCTAAAGGCTTGATATTTTCCAAATGGATCCTGTTGGGAAAGAA	NM_203330	0.294136	0.079236
LU_AGING_BRAIN_UP (258)	3.983		0.507	0.179098	A_23_P424472	TAATATAGAAAGTATATAGCAAAGTAATTTTACTCTGATAATAAAAATTGTTTGACATGT	NM_003672	0.294992	0.179098
BERTUCCI_MEDULLARY_VS_DUCTAL_BREAST_CANCER_DN (169)	3.979		0.499	0.0830209	A_23_P144188	ACCAAAGCATGTTTTAAGCTGCAATGCAGTAGTCACGGGTGGTAACCATGTAGTCAGGTA	NM_004733	0.301899	0.0830209
MOREAUX_MULTIPLE_MYELOMA_BY_TACI_UP (345)	3.97		0.499	-0.0921497	A_23_P250042	GCAAGATAGTGTTTCAGTGCTGGCATATTTTGGAATTCTGCACATTCATGGAGTGCAATA	NM_016275	0.301899	-0.0921497
HAN_SATB1_TARGETS_UP (409)	3.96		0.495	0.110461	A_24_P153754	TCTATCACTGAAAAGGTAAAATCCATGCAATATGATAAACAGGGTATAGCAGATACATGG	NM_018229	0.305395	0.110461
REACTOME_DEGRADATION_OF_THE_EXTRACELLULAR_MATRIX (134)	3.958		0.495	0.0937932	A_23_P22671	CAAACCGAATACGGTCAGCAGTCAACTCCAGGGTTTGGGCTTGATTCCTGTTGAATAATA	NM_005638	0.305395	0.0937932
SWEET_KRAS_TARGETS_UP (80)	3.946		0.49	0.074253	A_24_P605190	CAGTGGTGTAACTCAATACATGGTCATTTTTATTCTCATATTTTCAGGTAAGTGAAAGGG		0.309804	0.074253
REACTOME_BIOLOGICAL_OXIDATIONS (205)	3.945		0.485	0.0929302	A_24_P639441	ACTGAACTGGGAAACTCAAGGTTCTTTTTACTGTGGGGTAGTGAGCTGCCTTTCTGTGAT	NM_203330	0.314258	0.0929302
REACTOME_INNATE_IMMUNE_SYSTEM (981)	3.945		0.482	0.125814	A_23_P216167	TGCGGCCAGGAAGTGCTGGTCATGGAGCAAAATAGGGTTTTTCAAGATCTTTCTGGTAAT	NM_015310	0.316953	0.125814
REACTOME_IMMUNOREGULATORY_INTERACTIONS_BETWEEN_A_LYMPHOID_AND_A_NON_LYMPHOID_CELL (124)	3.926		0.481	0.188032	A_23_P134835	AGCAGTTCTACTCGATCACCAAGATGCTTCTGAAAATTGCATTTTATTACCATTTCAAAC	NM_018371	0.317855	0.188032
KEGG_HEMATOPOIETIC_CELL_LINEAGE (86)	3.922		0.479	0.095948	A_24_P328668	GGCCTTTATTGGCTGCTACATGTTATTGCAAGAGACTTTGATGCCTTAAATGAACGCATC	NM_182896	0.319664	0.095948
KONDO_EZH2_TARGETS (219)	3.893		0.467	0.137847	A_32_P137604	CACAGTTCAGTTTTTGAGGGAACTAGTTTTGTCATAATACTACACCCCTCTATTGTTTTT	BC018597	0.330683	0.137847
RICKMAN_HEAD_AND_NECK_CANCER_E (80)	3.882		0.464	0.103888	A_23_P206945	GGGACAATCAGATTTCACATATTCTGTCATCTTGGCATAAGCCATTAAAAGCTTGGAGAT	NM_004035	0.333482	0.103888
REACTOME_ECM_PROTEOGLYCANS (75)	3.87		0.457	0.0992185	A_24_P290764	CTTGCTTTTAGAAAGAACAGACTTCCACCAGAATGTATGTACTGTAACAATCCATTGTTT	BC007879	0.340084	0.0992185
SMID_BREAST_CANCER_LUMINAL_B_DN (545)	3.868		0.454	0.151623	A_23_P21363	GTGCATTTCTTTACTTGCAAGGGGACAGAGTGTGGGCTTAGGTTTGGGACTAGAGGGGGC	NM_024060	0.342944	0.151623
KEGG_REGULATION_OF_ACTIN_CYTOSKELETON (212)	3.855		0.444	-0.255375	A_32_P405010	TTCTTTGCACAGTAAAGAGTTGGTAGCGTGTTTTGAAATGGCTTATTCTAAGTGGAAGTG	BC036669	0.352617	-0.255375
SHEDDEN_LUNG_CANCER_GOOD_SURVIVAL_A4 (188)	3.844		0.443	0.118516	A_23_P86403	AACACAACTAGAGTGCAATTTTGGCATCTTAGGAGGGAAAAAGGACAGTTTACAACTGTG	NM_004521	0.353596	0.118516
BENPORATH_SUZ12_TARGETS (970)	3.821		0.44	0.1061	A_24_P916266	AGTAAACAGTGTACCATTGTTCTGTGATGGGTTTATAACCAAATTTACAGAGATGTTCTG	BC007778	0.356547	0.1061
BASSO_HAIRY_CELL_LEUKEMIA_UP (77)	3.816		0.438	0.175193	A_23_P56883	CAAATGCCAATTTGAACATGAGAAAAAGAACAAATGCTTTGGTTCACTCTGAATCTGATG	NM_000809	0.358526	0.175193
ASTON_MAJOR_DEPRESSIVE_DISORDER_DN (154)	3.81		0.435	-0.122499	A_24_P191790	ATCTGACTTAAAAGGTTAAATGGAAGGTTTTATAGGTAAGGTAATTGATTGGGAATGGGG	NM_018126	0.361511	-0.122499
DUTERTRE_ESTRADIOL_RESPONSE_6HR_DN (91)	3.81		0.432	0.084318	A_24_P71439	GATTCGACCTCACATTACTACTTTGCGCAAATACACATACGGGAAGCATATACTGGCCAA	NM_015317	0.364516	0.084318
KEGG_CALCIUM_SIGNALING_PATHWAY (175)	3.806		0.431	0.0730189	A_23_P46588	TGACAGTTACCGTTCTATGTAGGCTGTGACTTGCGCTGCTTTTTTAGAGCACTTGGCAAA	NM_182972	0.365523	0.0730189
KEGG_FOCAL_ADHESION (197)	3.791		0.43	0.143644	A_32_P219520	TGGCCAGCTATGTCCTCTAGGAAATGACAGACCCAACCACCAGCAATAAACATTTCCATT	NM_014350	0.366532	0.143644
TAKEDA_TARGETS_OF_NUP98_HOXA9_FUSION_16D_DN (114)	3.78		0.422	-0.0807496	A_23_P217409	TAACCCGCCTGCAGTGGAAAGTGTATAGTGTTTTGTAATAAATGGCCTGATGCTAATGTG	NM_001039591	0.374688	-0.0807496
LEE_EARLY_T_LYMPHOCYTE_DN (56)	3.779		0.42	0.102282	A_23_P86623	TTTTGCTTTTTGAGCCTTAAGTGTGTTAGTAGGATGGAGAAACTGTGATGGGGACTGGGA	NM_020354	0.376751	0.102282
PEREZ_TP63_TARGETS (333)	3.777		0.418	0.263371	A_24_P199251	TGGAAAGCTCTAATTTAGAGAGTGTTAAGTGTGATTTGGAGAAAAGCATGAAAGCTGGTT	NM_005447	0.378824	0.263371
NABA_BASEMENT_MEMBRANES (40)	3.771		0.418	0.0932323	A_23_P137031	AAGGTTCAAAAGCTGTCTAAGAATGAAGTGCTCATGGTGAACATAGGATCCCTGTCAACA	NM_001415	0.378824	0.0932323
BENPORATH_ES_WITH_H3K27ME3 (1042)	3.77		0.409	0.102633	A_23_P92057	AGGTTTCAGGAGATGTGTTACAAGGCTTATCTAGCTATTCGACAGCATGCCAATCTCTTC	NM_006218	0.388277	0.102633
KEGG_HYPERTROPHIC_CARDIOMYOPATHY_HCM (83)	3.763		0.408	0.172754	A_23_P499	TGCCTCCCAGACATAACTATTTCACTGGTTACCTAATGCGAGGATATGCACCCAATCGAA	NM_003783	0.38934	0.172754
DELYS_THYROID_CANCER_UP (437)	3.747		0.398	-0.169785	A_24_P360078	AGCAAGTGTGAAATAGTTACCATTTTTTCCTGATCTGTCATCTTCATAGCACAACAAAAC	NM_006726	0.400117	-0.169785
KEGG_DILATED_CARDIOMYOPATHY (89)	3.741		0.393	0.195604	A_23_P315386	CGGCTGGCCTGAAGGAGGGCGACTACATTGTGTCAGTGAATGGGCAGCCATGCAGGTGGT	NM_052924	0.405607	0.195604
CHIANG_LIVER_CANCER_SUBCLASS_UNANNOTATED_UP (82)	3.684		0.388	0.11098	A_23_P19192	CAATTTATGCATGCTGTGACTTAGTCTATGGATTTATTCCAAAATTGCTTAGTCACCATG	NM_006330	0.411168	0.11098
TURASHVILI_BREAST_DUCTAL_CARCINOMA_VS_LOBULAR_NORMAL_DN (63)	3.666		0.387	-0.0992267	A_23_P152516	GCCGGATACGGGGAGAGAGAGCTTAAGTGAAGGCAGTTTTTATGGCGTTTTGTAGTAAAT	NM_005324	0.412289	-0.0992267
BHAT_ESR1_TARGETS_NOT_VIA_AKT1_DN (86)	3.625		0.386	0.163394	A_24_P921321	TGAAATGCTTGATTGTACTTATTGAGCTAAACAAGTCTTGGTGACTGTTGTTGATTTGCC	BC019824	0.413413	0.163394
VART_KSHV_INFECTION_ANGIOGENIC_MARKERS_DN (125)	3.624		0.385	-0.163944	A_23_P76882	TTGAACCATCCATGATTGCACAGTCTGGTGTTCTTGGCTTCCCATTAGGTAACAACTCCA	NM_182849	0.414539	-0.163944
ONDER_CDH1_TARGETS_2_UP (250)	3.622		0.38	0.126571	A_32_P162374	TGAGGCCTAATCCTGAACACATATAGAGCATATTGTTAGATATTTTTCCTGTGACATTTG	NM_173529	0.420216	0.126571
KEGG_LYSOSOME (118)	3.62		0.378	-0.130411	A_24_P410627	GTTTCCTGACGTTTTACATTTCCACTTTCCTATTCCATTCATTAAGCTAGCCAACAATCC	AF117233	0.422508	-0.130411
BHAT_ESR1_TARGETS_VIA_AKT1_DN (80)	3.62		0.375	0.192342	A_23_P216579	CAAGGCTGAATTGGTCCTCATTGATGAAGATGATGAGAAGTCATTGAGGGAGAAGACAGT	NM_053016	0.425969	0.192342
NABA_ECM_GLYCOPROTEINS (189)	3.617		0.374	0.163373	A_23_P95755	CTCTGGGTTTCCTAGGAATGTCCAGCCTCGGAGACCTTCACAAAGCCTTGGGAGGGTGAT	NM_004566	0.427128	0.163373
ONDER_CDH1_TARGETS_3_DN (55)	3.613		0.373	0.133705	A_24_P387839	TATGGGCCTCTGAATTTACTTACCTTCAATGTGGGTTATCATAATGAACATCATGATTTC	NM_144780	0.428291	0.133705
REACTOME_PEPTIDE_LIGAND_BINDING_RECEPTORS (177)	3.588		0.372	0.12651	A_23_P51754	ATGAAGAACGGCCAAGGTTTTGCACTAGTATATTCTATTACAGCTCAGTCCACGTTTAAC	NM_001010935	0.429457	0.12651
ODONNELL_TARGETS_OF_MYC_AND_TFRC_UP (80)	3.576		0.371	-0.111822	A_23_P105382	AAACAGACCAAGAGTACCTTCATTTAAATTTAGCTTGCACAGAGCTTGATGCCTATCCTT	NM_031435	0.430626	-0.111822
ZHOU_INFLAMMATORY_RESPONSE_FIMA_UP (449)	3.575		0.368	0.239075	A_23_P35617	ATGTCAGCAGTTGGAAAAATCGTCACGAATTGACTTAGAGCAAGGGTCAGCAAGCTTGTC	NM_016341	0.434152	0.239075
LEE_LIVER_CANCER_SURVIVAL_UP (180)	3.571		0.368	0.166978	A_23_P84648	CCCACAAAGACTTATCTGGAGGTGAGCAAAGTATGTTTGGTAGTGAGGTCACAAAGGCAA	NM_000202	0.434152	0.166978
DACOSTA_UV_RESPONSE_VIA_ERCC3_DN (840)	3.57		0.362	0.316548	A_23_P32577	AATATTAATGTCTAGTTGTTCTATATTATAACCACATTTGCGCTCTATGCAAGCCCTTGG	NM_004392	0.441291	0.316548
REACTOME_PLASMA_LIPOPROTEIN_REMODELING (31)	3.569		0.36	0.170684	A_24_P305933	CACACTCCGTCCCCTCTAGTCTGGAGCTGTTAACAGAATCTGCTAGAAACTAGCTTTATT	NM_020698	0.443697	0.170684
REACTOME_CELL_CELL_COMMUNICATION (127)	3.561		0.36	0.131872	A_24_P297098	GGAGCACTGGAAACCGTTATTTGCAAACATTGCTGTTACCATTTAGAAATATGTGCACTA	NM_016436	0.443697	0.131872
WIERENGA_STAT5A_TARGETS_UP (191)	3.553		0.359	0.26049	A_23_P167328	TGAAAAATCCTGAGGATTCATCTTGCACATCTGAGATCTGAGCCAGTCGCTGTGGTTGTT	NM_001775	0.444906	0.26049
REACTOME_RESPONSE_TO_ELEVATED_PLATELET_CYTOSOLIC_CA2PLUS (132)	3.549		0.355	0.249163	A_23_P114713	ATCTCCTATAATTGGCAAACTTAAAAATGCAGCAGAAACTTACATTCCAACCTTAGAGAC	NM_000779	0.449772	0.249163
SARRIO_EPITHELIAL_MESENCHYMAL_TRANSITION_DN (149)	3.548		0.355	0.129741	A_23_P126186	TCCCCTGGCACAATTTCAGAGTAAGAGCTCGGTGATACCAAGAAGTGAATCTGGCTTTTA	NM_003676	0.449772	0.129741
REACTOME_INTERFERON_GAMMA_SIGNALING (92)	3.542		0.347	0.140376	A_23_P255057	TGTGCAGATTATTTTCCTTGGCCTTCAAGCTTCCAAAAAACTTGTAATAATCATGTTAGC	NM_017945	0.459671	0.140376
REACTOME_CARDIAC_CONDUCTION (138)	3.539		0.344	0.260247	A_24_P406525	GAAGAAGGTATTTTATCCAGTTCTTTTCAGTCAGTACAATCCTGGCATAATATACGGCCA	NM_018371	0.463442	0.260247
ZWANG_CLASS_1_TRANSIENTLY_INDUCED_BY_EGF (479)	3.537		0.339	0.143757	A_23_P59268	AATACTCAGGAGCTGAGTGAATATGTTTGTTGCTACTTACAATCCCGACCTGTTAGTCCC	NM_005493	0.4698	0.143757
BOYAULT_LIVER_CANCER_SUBCLASS_G3_DN (51)	3.534		0.339	0.127171	A_24_P37519	GCTAGGTAGAATTTGTACTTGTTTTCTTGGTAGCAGTTTTGAAATATTCTGTACAGTACG	NM_020347	0.4698	0.127171
TAKEDA_TARGETS_OF_NUP98_HOXA9_FUSION_10D_DN (138)	3.532		0.337	0.120788	A_23_P15647	AGCTTTCCACTGGAGTCTGGGATTTGCAATTCTGGAGGTTAATCATGCTTGTACTGTAAT	NM_016231	0.47237	0.120788
TURASHVILI_BREAST_LOBULAR_CARCINOMA_VS_LOBULAR_NORMAL_UP (92)	3.524		0.335	0.136067	A_23_P33856	AGGGAGGATTGAGGATCTTAATGAGGGAATGGATTTTGACACCATGGATATAGATTTGCC	NM_006603	0.474955	0.136067
REACTOME_G_ALPHA_Q_SIGNALLING_EVENTS (209)	3.508		0.328	-0.116622	A_23_P66473	ACATAGACAGGCTTTTGCATGGGTTGATGAGTGGTATGATATGACAATGGATGATGTTCG	NM_181671	0.484126	-0.116622
REACTOME_HEMOSTASIS (607)	3.49		0.325	0.123643	A_24_P311771	GTGGAACCCAAAATGCAAGTCACTATCACACTGACATCTCCAATTATTCGAGAAGAGAAC	NM_016107	0.488117	0.123643
KONDO_PROSTATE_CANCER_WITH_H3K27ME3 (163)	3.459		0.325	0.11692	A_24_P128085	GCACTCTACTTAAAACCACTAAGTGGAGGTAAAGGTGTAGCTAGCTTGAACCAGAGTGCA	NM_018835	0.488117	0.11692
PID_INTEGRIN3_PATHWAY (42)	3.458		0.324	0.188263	A_23_P213798	TAGCTGTAACAATCTGTGAGGATTGAGAGGATAGGCTGGTGCTTTGAAGAAAGGCCTTGT	AL831818	0.489455	0.188263
WALLACE_PROSTATE_CANCER_RACE_UP (281)	3.452		0.322	0.127816	A_23_P366328	CAATGCACAGCCAATTTCATGCTCCACTATAGATTTTCCTGGAAACATGAACTGCCAAGA	NM_152415	0.492144	0.127816
BIDUS_METASTASIS_DN (143)	3.422		0.321	0.219489	A_23_P205057	ATCTGGGCAGAGAGTCTGTGGATGCAGAGGAAGTTGTGAGAGAAATTGATAAGCTTTTGC	NM_001040429	0.493495	0.219489
VECCHI_GASTRIC_CANCER_ADVANCED_VS_EARLY_UP (168)	3.419		0.32	-0.180338	A_23_P41917	ACTGTCTGACTTAGAGCAACGTCTGGAGAAAAGTCAGAATGAACAAGAAGCTTTTCGCAA	NM_004272	0.49485	-0.180338
KEGG_RETINOL_METABOLISM (51)	3.401		0.317	0.153017	A_32_P76576	CAATACATTTAAGAACACATTTTTAACTTTTCGTAAGGAGTCTTCAGTTTAAAAGTACAG	AK026459	0.498941	0.153017
PID_AVB3_INTEGRIN_PATHWAY (72)	3.401		0.312	-0.229696	A_23_P64051	AATCTTCAACCAGTTGTGTATTGGAAACTAGGGCGCATTTTACTATTGATCACAGTCATT		0.505845	-0.229696
BROWNE_HCMV_INFECTION_18HR_DN (172)	3.395		0.308	0.151447	A_23_P98864	AACCAAGAGATGGAAAATCTCAAATGGGAGGTGGATCAGAAAGAAAGAGAAATCCAGTCC	NM_005895	0.511449	0.151447
REACTOME_TOLL_LIKE_RECEPTOR_CASCADES (147)	3.385		0.299	0.124217	A_23_P135878	AGGTTTGGTTTCTGACGAAAGTAGACTGGAGGGTAGCATTGTATGCCTCAAATGTCTCAG	NM_020148	0.524329	0.124217
PETROVA_ENDOTHELIUM_LYMPHATIC_VS_BLOOD_DN (158)	3.383		0.299	-0.10405	A_23_P167263	GGAACCAGATATGGTTCTTGAGAAACCCTCATGGTACCATTCACAGCCCATAAAGTTTAT	NM_199320	0.524329	-0.10405
NAKAMURA_ADIPOGENESIS_EARLY_DN (37)	3.382		0.298	0.256036	A_32_P105940	GTGCCAAGGTAAGCTACCACTTTTGGTTTTATTTTCAAGCACAACATGAAATAAGCATTC		0.525784	0.256036
BOQUEST_STEM_CELL_DN (212)	3.37		0.296	0.177347	A_24_P941322	TTACAAGTTTATAATGTATTTTTCTATCTTGTTTTATATGTATGTTATATAACATTCAAA	NM_006775	0.528708	0.177347
REACTOME_PHASE_0_RAPID_DEPOLARISATION (44)	3.37		0.292	0.165089	A_23_P256342	ATTAGCCAGGTGAATGATCCTTGAAACATCTCTTTCAGGTCTGGAGAAAGAGACAGAATG	NM_015132	0.534617	0.165089
WIERENGA_STAT5A_TARGETS_DN (180)	3.369		0.292	0.138063	A_23_P87432	ATGGCCTTCCCCCAAAATACTTCCTGCTGTCCTGTCTGTGCACAGAGCAAGGGACTCCCC	NM_052924	0.534617	0.138063
UDAYAKUMAR_MED1_TARGETS_DN (228)	3.367		0.29	0.147382	A_24_P123325	AGGTAGATCCTCCTGGAAGAAAGAAAGCAAGCGAACTTTTTAAAGAAAATTAGACTTGAA	BU567141	0.537602	0.147382
REACTOME_CELL_JUNCTION_ORGANIZATION (90)	3.347		0.282	-0.184431	A_24_P403303	AAAGCCGAGTTATAAAGCTCTTAATTACATCTCAATTGGTATCAGCAATAGACCTAAAGG	NM_198513	0.549751	-0.184431
REACTOME_METABOLISM_OF_LIPIDS (710)	3.331		0.28	0.161508	A_23_P256632	TGAGCCAGTAATCTTTATACTGGGTTTCAAGAAAATCTTTGTTGAAGTTTGAACCACAAC	NM_005023	0.552842	0.161508
MCLACHLAN_DENTAL_CARIES_UP (240)	3.33		0.28	-0.338442	A_23_P58427	GCCTGGCATAGAAGAAAAAATTATTATCACCAGATATTCTAGCTACAGTTTTTCAACCAC	NM_032518	0.552842	-0.338442
CHARAFE_BREAST_CANCER_LUMINAL_VS_MESENCHYMAL_DN (452)	3.321		0.277	0.19049	A_24_P406514	GATTTGTAACAAAAATTAATATGAACGGAATAAATAATTCCAGTGGGATGGTGGATGCCC	NM_003350	0.55752	0.19049
GAURNIER_PSMD4_TARGETS (72)	3.32		0.277	-0.152532	A_23_P18384	ACCATCTCATGGACTGAAAGGTAGATAGACAGATGGACCACAATGGGAAATAGGATGTCC	NM_213654	0.55752	-0.152532
BOQUEST_STEM_CELL_CULTURED_VS_FRESH_UP (414)	3.31		0.276	0.117011	A_23_P336040	GTTTGTACCTTGATGAGTTAGAAGGAGGTGGTAACCCTGGTGCTAGTTGCAAAGACACAA	NM_020399	0.559091	0.117011
ZWANG_EGF_INTERVAL_DN (199)	3.308		0.267	0.213999	A_23_P163697	AGTTCCCCAAGAAGAACTGGAAAATGCCAGCCTAGTGTTTACAGTTTTCGGCCACAACAT	NM_016524	0.573489	0.213999
SMID_BREAST_CANCER_RELAPSE_IN_BONE_UP (94)	3.305		0.264	0.180379	A_23_P83094	ACCTCCCTCTGAAAAACACAAAGAATGGACTCTCTCCTGGGATGAGGACTTGCTTTCTTT	NM_007005	0.578396	0.180379
KEGG_TASTE_TRANSDUCTION (50)	3.301		0.264	0.159417	A_24_P383523	CCATCTTCAGGGTTGCACAGAATCCTCCAAGATACTTTGCAGCCTTTTTTCCCCCTGGTC	NM_015589	0.578396	0.159417
ROSS_AML_WITH_CBFB_MYH11_FUSION (50)	3.301		0.261	-0.180369	A_24_P45651	GCGGGGTGAAGAAGCCGCACCGCTACCGGCCCGGCACCGTAGCCCTGCGGGAGATCCGGC	NM_001005464	0.583359	-0.180369
RICKMAN_TUMOR_DIFFERENTIATED_WELL_VS_POORLY_DN (359)	3.298		0.259	0.201375	A_24_P49349	GCATTCTGTGTTTTGGTGAAAATCATGTACGACTATGGTTTGAGAGACCTCTACAGAAAC	NM_014857	0.5867	0.201375
ZHAN_MULTIPLE_MYELOMA_DN (42)	3.286		0.257	0.120979	A_23_P259272	AACGTTACATGACTCGTTGAGAAAGTTGAGGAATTTCCTCTACCACCTTTGTTGCTTGAA	NM_018639	0.590067	0.120979
KIM_BIPOLAR_DISORDER_OLIGODENDROCYTE_DENSITY_CORR_DN (86)	3.28		0.256	0.207361	A_24_P201936	TATTGCGTATTGAATATATTTTGTGTTATTTTAGAAGATAATAATTAGCAGGTATTTTAA	AK021641	0.59176	0.207361
TAKEDA_TARGETS_OF_NUP98_HOXA9_FUSION_3D_UP (176)	3.279		0.254	0.334411	A_23_P416774	TGCCTGATTCAACTGTAGCCTGTAATGGGTAAAAGCCACATTTAGGAGGTGGTCTGATCA	NM_016929	0.595166	0.334411
KEGG_DRUG_METABOLISM_CYTOCHROME_P450 (64)	3.257		0.252	0.212783	A_23_P167293	CTCTGCAAGAGTAGATGCAGTTAAGGAAGAAAATCTGAAGCTAAAATCAGAAAACCAAGT	NM_032547	0.598599	0.212783
REACTOME_LAMININ_INTERACTIONS (30)	3.256		0.251	0.482501	A_23_P65307	TCCATACCTTGTAAATAAGTGCCTTACGTGAGTGTGTCATCAATCAGAACCTAAGCACAG	NM_032229	0.600326	0.482501
EBAUER_MYOGENIC_TARGETS_OF_PAX3_FOXO1_FUSION (48)	3.239		0.25	0.162201	A_23_P22682	ACAGTGACTGATGTTGGTTGTAATGGTTGGGTTTAGGATGAACCATTTTAAGGATGCCAA	NM_016608	0.60206	0.162201
PEREZ_TP53_AND_TP63_TARGETS (197)	3.239		0.245	-0.125337	A_23_P3146	AGGATGGCACCAGCCTTGGTAAAGAGTGTGTACAACAGTTAGCTGAAAACACCAGGTATT	NM_004863	0.610834	-0.125337
KEGG_FC_GAMMA_R_MEDIATED_PHAGOCYTOSIS (92)	3.238		0.244	0.13266	A_24_P127928	CTTTTTGCCAAGTTGCAAAGTTGTATCCACATCAGGTCACTGTAAAAATGTATTATCTTG	NM_012414	0.61261	0.13266
BROWNE_HCMV_INFECTION_48HR_DN (465)	3.235		0.24	0.185661	A_24_P932066	AAAGGTAATCTTAAACTTACGAAAAAGTAAATTTTACAATTTGAGCATTACTAGATGTTT	BF516462	0.619789	0.185661
ZWANG_EGF_INTERVAL_UP (83)	3.215		0.24	0.161458	A_23_P406986	TTACTATTCTGAAGGGTAGTGTTGTTGGTTTTCATCTTCAAGAAGTTGATTCCAAAACTG	NM_152581	0.619789	0.161458
REACTOME_VISUAL_PHOTOTRANSDUCTION (96)	3.212		0.239	0.181338	A_24_P377225	TTGTTTATGCTTGAAGTGAAATGTTTTACTTTTCACTGGAGAAGACAAAACAGGGTGATC	NM_022832	0.621602	0.181338
ONDER_CDH1_SIGNALING_VIA_CTNNB1 (80)	3.192		0.239	0.16341	A_24_P330309	TTACAACCACAGAAAGCACTCAACTGGTTTGACATTGCTAAGTATATCCTGTATACTTTT	NM_002892	0.621602	0.16341
VANHARANTA_UTERINE_FIBROID_DN (61)	3.191		0.236	-0.251448	A_23_P114947	TAGATCTGGGATTATGTGGCCTTAGGTAGCTGGTTGTACATCTTTCCCTAAATCGATCCA	NM_002923	0.627088	-0.251448
PID_TXA2PATHWAY (56)	3.186		0.234	-0.324227	A_32_P875758	AGTCAAATGGCATGCTTCACTGGTTTCCTTTAGATGCAATAACTCATTTGACTCACACAA	AB046850	0.630784	-0.324227
CHEN_HOXA5_TARGETS_9HR_UP (212)	3.174		0.23	0.173179	A_23_P120667	GCCTTGGTGTATGCTATGCTCAGAGGAAAGGCTACTTTTCAAAAGAAACCTCCTTCCAGA	NM_021219	0.638272	0.173179
WINZEN_DEGRADED_VIA_KHSRP (96)	3.17		0.229	0.164064	A_24_P13649	CCAACGTGATGGTGAAGAAGCAGGTGTTTGAGCTACTGGCTGCCCTGTGCATCTACTCTC	NM_032714	0.640165	0.164064
CHEN_LVAD_SUPPORT_OF_FAILING_HEART_UP (100)	3.168		0.227	-0.320715	A_32_P52414	GTTTTAGTGTTCAGCTTTTAAATTGAGCTATGTGATTAAAACCAACCATGACCTTAACGG		0.643974	-0.320715
CHARAFE_BREAST_CANCER_BASAL_VS_MESENCHYMAL_UP (112)	3.167		0.223	0.177177	A_24_P308109	AGTCGGTGACCAACAGACTAGCCTAATTTCTACAACAGAAGACATAAATCAAGAGGAAGA	NM_015030	0.651695	0.177177
YAMASHITA_LIVER_CANCER_STEM_CELL_DN (74)	3.165		0.22	0.227865	A_23_P20392	ATTACCCTATTTCACTGTTGTTCAAGTAAATCTAAACCTTGTAGACAAGTGAGTCATCTG	NM_015310	0.657577	0.227865
REACTOME_FORMATION_OF_FIBRIN_CLOT_CLOTTING_CASCADE (39)	3.163		0.215	0.15408	A_32_P145159	CATACATTGGCGTGTACATAAACGTTTGTGGAAAACTTAGTTGTGTGATTATTCTCTTTG		0.667562	0.15408
REACTOME_ION_CHANNEL_TRANSPORT (182)	3.149		0.214	0.133334	A_23_P200767	TGGCATGGCCCTTGCTCTGGCAGTTACAAAATATAAACAGAGAAATGGCTGGTCTCACAA	NM_004600	0.669586	0.133334
KEGG_VASCULAR_SMOOTH_MUSCLE_CONTRACTION (110)	3.142		0.212	0.195148	A_23_P19291	ACTTCTCAGATCAATCGTGCATCCTTAGTGAACTTCTGTTGTCCTCAAGCATGGTCTTTC	NM_001069	0.673664	0.195148
MIYAGAWA_TARGETS_OF_EWSR1_ETS_FUSIONS_UP (260)	3.13		0.21	0.193194	A_24_P914000	AAATTTTTCTCCTGACATTCAATGCCAGACAACTTATATGCATCCACTAGCTACCCCGGA	BC001437	0.677781	0.193194
REACTOME_REGULATION_OF_INSULIN_LIKE_GROWTH_FACTOR_IGF_TRANSPORT_AND_UPTAKE_BY_INSULIN_LIKE_GROWTH_FACTOR_BINDING_PROTEINS_IGFBPS (122)	3.117		0.21	0.154001	A_23_P63870	TTGCTTTTTATATAACAACAAGACTCTTTTTGTACTACCATACTCTGGCCAATACCAGAG	NM_144660	0.677781	0.154001
NAKAMURA_ADIPOGENESIS_EARLY_UP (59)	3.116		0.209	0.217805	A_24_P144881	ATTAATGAACTCAATGATGAAGATTATCGGCTTATGAGAGACCATAATCTTTTAGGCACC	NM_005977	0.679854	0.217805
WU_SILENCED_BY_METHYLATION_IN_BLADDER_CANCER (51)	3.115		0.209	-0.191874	A_32_P104841	AACCCCCTTTTCACATTTTATGATGTGCAGGTATTACATTGCTTTTTACATGTGGAAAAG	AF087980	0.679854	-0.191874
REACTOME_PHASE_I_FUNCTIONALIZATION_OF_COMPOUNDS (101)	3.113		0.208	0.350957	A_23_P311895	TAAAATACGTTGCCTCAATATAAGGTTTGGGCTATTCTGTGTTTCTATAGAAGCAATCTG	NM_016929	0.681937	0.350957
REN_ALVEOLAR_RHABDOMYOSARCOMA_DN (403)	3.108		0.207	0.177367	A_23_P325017	GCACATCCCTTAATAGTCATCTACATAGGTAATACTGATAAACATTTTGTATTCAGACGC	NM_147128	0.68403	0.177367
ONDER_CDH1_TARGETS_1_UP (134)	3.1		0.204	0.280712	A_23_P87853	CTCTGTGTGTATAACAAAGAGGAAGATGGAAACAATGTTCATGGAAACTGCTGTTGAGCC	NM_020698	0.69037	0.280712
BAELDE_DIABETIC_NEPHROPATHY_UP (83)	3.099		0.203	0.155898	A_23_P202199	AGCAAAGATGAAGGGAAAACGAACTAAGACAGACGCTAGGCCATGTTGGCAAAGTAGCAT	NM_014720	0.692504	0.155898
FONTAINE_FOLLICULAR_THYROID_ADENOMA_UP (74)	3.09		0.201	0.172274	A_23_P166742	AGTTTGAGGCTCTGGAACTCTCACATATTCAAGTCTTTAACTTAGTGGTGATGGGTGATT	NM_033083	0.696804	0.172274
PID_NECTIN_PATHWAY (30)	3.085		0.197	0.164626	A_23_P48535	AACAGGCTGGATTTGGACAAAAAGCAAATCTAGACATGCATGTTTCAGGGTTCAGTAGTA	NM_001030055	0.705534	0.164626
REACTOME_GENERATION_OF_SECOND_MESSENGER_MOLECULES (32)	3.081		0.195	0.466411	A_23_P58117	AATGGAAAAGATCACTATGTTTGTTGTGCTAACCACTTATTTGATTCTGTTTTGTGGTGG	NM_020859	0.709965	0.466411
HUANG_DASATINIB_RESISTANCE_UP (79)	3.08		0.194	0.186147	A_24_P289366	ACCTCATTGTTATTTGGCCTAAGTAAAAAGTCAGATTTCATTTCCATTTACCTGAGTTCG	NM_203463	0.712198	0.186147
REACTOME_PLATELET_HOMEOSTASIS (85)	3.071		0.193	0.133711	A_23_P363206	CATCTTCCTCTCAGAAGGATGAAAAAATCACTGGAACCCCCAGAAAAGCTCACTCTAAAT	NM_006910	0.714443	0.133711
HUANG_FOXA2_TARGETS_DN (38)	3.066		0.192	0.162188	A_23_P352684	TTCTCACCCAGTAACGGTTAACTCTTCTCTTGTGTATATGCAAATAAACCTATTATTCAC	NM_003861	0.716699	0.162188
KOINUMA_TARGETS_OF_SMAD2_OR_SMAD3 (795)	3.061		0.191	0.142951	A_24_P902653	CTACAATTCAGAGGCTGTCTGATTTAATCTTTGCATTTACAAAAACACCCTTTTACGTAC	BM997931	0.718967	0.142951
HENDRICKS_SMARCA4_TARGETS_UP (52)	3.048		0.188	0.285347	A_24_P124370	GTCTATCTGCAGTAATTGAGGACCCATAAAATTTAGATAACTACATGTCTTTGCTCTTAG	NM_018222	0.725842	0.285347
REACTOME_COMMON_PATHWAY_OF_FIBRIN_CLOT_FORMATION (22)	3.045		0.185	0.28767	A_24_P54863	GGCTTCACAAGGATGTATTTTGGAGAACGAATAGTGGAACCAGTAATAGTCATTTTCTTT	NM_152400	0.732828	0.28767
REACTOME_XENOBIOTICS (24)	3.044		0.183	0.277607	A_23_P435601	TTAGTTTTGTGTGATTTTATTTGTTGTATAAAGATTATGAATATTACTATGGAATGATGT	NM_175052	0.737549	0.277607
HUPER_BREAST_BASAL_VS_LUMINAL_DN (58)	3.034		0.182	0.295023	A_24_P46946	CTGGGCGCGCCTCCGCTCGACGGCTACCCGTTGCCCACGCCCGACACGTCCCCGCTGGAC	NM_022454	0.739929	0.295023
SENGUPTA_NASOPHARYNGEAL_CARCINOMA_DN (296)	3.031		0.18	0.246655	A_23_P411296	CACGTGTAACTGTCAGCCGGGCCCTGAGTAATCGCTTAAAGATGTTCCTACGGGCTTGTT	NM_005194	0.744727	0.246655
REACTOME_CELL_CELL_JUNCTION_ORGANIZATION (63)	3.031		0.179	0.198358	A_24_P294191	TCTTCTTGTGTTCTCAATCACAGAACATGAATCCTTTACAGCAACTGCCGAATTCAGGGA	NM_002881	0.747147	0.198358
CHANDRAN_METASTASIS_DN (298)	3.029		0.177	0.1568	A_24_P921260	CTTCCTAGGTCTGTTGATAAACTAACTGATGCTTTGTCAAGTCTTCCAAGTTTTCACTGT	AK022030	0.752027	0.1568
BIOCARTA_AMI_PATHWAY (20)	3.027		0.176	0.214034	A_24_P6381	GGTCATTTATGACGAGAAGAAAGGCACCGTCTACATCTACTCCTACTTCCACTTCGTGTT	NM_178276	0.754487	0.214034
KEGG_METABOLISM_OF_XENOBIOTICS_BY_CYTOCHROME_P450 (61)	3.026		0.175	0.157663	A_23_P138796	AATTTTTCATTGTACAGAAAATGTATCTCTTGGGGAGGGCCTGTGTACCCCCATTCTCTG	NM_130847	0.756962	0.157663
REACTOME_PLASMA_LIPOPROTEIN_ASSEMBLY_REMODELING_AND_CLEARANCE (70)	3.023		0.174	0.165801	A_24_P389348	AAGGGCTAAAAGATGAGGAAGATTTCTTTGATTTTAAAGCTGGAGAAGAAGTTCTGGCTC	NM_032205	0.759451	0.165801
APPEL_IMATINIB_RESPONSE (32)	3.015		0.172	0.25806	A_24_P261259	AATAACGGGGACCAATATTTTTAACTTTGCCTATTTGTTTTTGGGTGAGTTTCCCCCCTC	NM_004566	0.764472	0.25806
REACTOME_STIMULI_SENSING_CHANNELS (106)	3.014		0.169	0.150819	A_24_P410737	TTGACAGAGGCCAATATCTGGGCAAATACCTAATGGATGCCAAAGAGAAATGCCCATTTG	BC031691	0.772113	0.150819
REACTOME_SYNTHESIS_OF_PIPS_AT_THE_PLASMA_MEMBRANE (53)	3.012		0.169	0.139752	A_23_P217088	CCAGCGGGCGTGTGGACGACAATGAGGAGACCATCAAAAAGCGGCTGGAGACCTATTACA	NM_000476	0.772113	0.139752
CHARAFE_BREAST_CANCER_LUMINAL_VS_MESENCHYMAL_UP (424)	3.007		0.166	0.173351	A_23_P22957	ATGAGGTGATCACTGTGTTCAGTGTTGTTGGAATGGATTCAGACTGGCTAATGGGGGAAA	NM_016009	0.779892	0.173351
HALMOS_CEBPA_TARGETS_DN (43)	3.001		0.165	0.185501	A_23_P428835	TCCCTGTCACTGACACCAGGAGCAAGGAGGAAGCTCCAAGCTATAGAACTTTGAACGGGG	NM_016436	0.782516	0.185501
DAUER_STAT3_TARGETS_UP (48)	3		0.164	0.180003	A_32_P5480	GTGGCCTGGAAACCAGGGAGCAGCAACTATTGAGATGGTTTCTGTGTTCAGTGAAAAATT	NM_203463	0.785156	0.180003
WIEDERSCHAIN_TARGETS_OF_BMI1_AND_PCGF2 (56)	2.993		0.164	-0.297462	A_32_P701268	TATGTTTGCACTGAAAAACAGAAAATCAAATTTAATGCATTAGTCATCTTAAAAATGTCC	NM_053002	0.785156	-0.297462
REACTOME_PEPTIDE_HORMONE_METABOLISM (86)	2.992		0.162	0.175993	A_23_P217304	AATGCTGTTATTTTTTCCAGATTTACCTGCCATTGAAATTTTAAGGAGTTCTGTAATTTC	NM_021140	0.790485	0.175993
SCHLESINGER_METHYLATED_DE_NOVO_IN_CANCER (87)	2.976		0.161	0.273846	A_24_P935712	ATATCTAGTGCTTTTGTGTTTAATGTAAACCAGAATCACATTATAAATAAGACAAATAAA	AF130097	0.793174	0.273846
REACTOME_CYTOCHROME_P450_ARRANGED_BY_SUBSTRATE_TYPE (63)	2.974		0.161	0.166536	A_32_P178945	TTGCCAGCATTTTTTGAAGTAATACACTGCTGCTACCTGGAAGATGTCTAACTTCATTTT	NM_018566	0.793174	0.166536
RODWELL_AGING_KIDNEY_UP (461)	2.965		0.159	-0.13966	A_24_P254177	TTCAAAGATAGTTTCACTTTGGTCTCTGAATTGAAATGCTGTCTACTGAAAGGGTTTCAG	NM_024104	0.798603	-0.13966
KEGG_JAK_STAT_SIGNALING_PATHWAY (149)	2.959		0.157	0.208443	A_32_P47566	ACAGTACATACTCCAAGGAGAGGATTAATAGACGTAAAGCCTCTTGGTGTTATATGGGGA	NM_145049	0.8041	0.208443
REACTOME_INTERLEUKIN_10_SIGNALING (44)	2.958		0.157	0.178228	A_23_P2661	GTGGTGCAATTTTGTATAACTTAGCATCAGTAGTTCAATAAATTTGGATTGCCATGCAAG	NM_015646	0.8041	0.178228
BAELDE_DIABETIC_NEPHROPATHY_DN (425)	2.958		0.157	0.159174	A_32_P117098	TTTTAAGAATTATTTTACCAGTTATGTGTATAACAATATGGTTTACATTTTGCTCACTTT	NM_015532	0.8041	0.159174
REACTOME_G_ALPHA_12_13_SIGNALLING_EVENTS (77)	2.95		0.155	0.294309	A_32_P139113	TGGACATGTATCAGTGTGTTGATTTGCACAAACCAATAAAAGCCCTACATTTTTTGGAAA		0.809668	0.294309
RORIE_TARGETS_OF_EWSR1_FLI1_FUSION_UP (28)	2.947		0.155	-0.240118	A_23_P154605	AACCTAATAAGAAATCCCAATTTTCAGGAGTGGTGGTGTCAATAAACGCTCTGTGGCCAG	NM_018837	0.809668	-0.240118
WILENSKY_RESPONSE_TO_DARAPLADIB (30)	2.947		0.153	0.292256	A_23_P156431	CTAAGGGATGTTTACCTTCTTCATGAGAGTTATGATGATGTGCAGCAGAGTTTCTTCCTG	NM_005907	0.815309	0.292256
DAZARD_RESPONSE_TO_UV_NHEK_DN (294)	2.947		0.152	0.212599	A_23_P166248	AATGCCAAGTAACAATGCATGCTTTGGAAATTTGGAAGATGGTTTTATTCTTTGAGAAGC	NM_004414	0.818156	0.212599
REACTOME_PI_METABOLISM (84)	2.945		0.15	0.150318	A_32_P175183	CAGTCAAGCTGTGGATGAAATGACCAGGAACGGAGAATGAAGTATGTAAATCCCAGCTTC	NM_014155	0.823909	0.150318
LASTOWSKA_NEUROBLASTOMA_COPY_NUMBER_DN (746)	2.943		0.149	0.189552	A_23_P7172	TGTATGTCCTCTCTGTAATTGTTTTAATGTGTGCTTGAAATATCCAGAAAACCTATGGAG	NM_018290	0.826814	0.189552
REACTOME_NEUTROPHIL_DEGRANULATION (456)	2.936		0.147	0.265662	A_24_P18146	TGCAGAGAGAATGTCTTCATAGAGAGAATGTCATTAAATACTTGAATCTGCATGACAGTT	NM_015310	0.832683	0.265662
REACTOME_MET_PROMOTES_CELL_MOTILITY (41)	2.928		0.147	0.213887	A_24_P171058	CCTCATCTACTAAAGTACAAAGGAATTCTTTGGAAGCAGATTATTCTAGTCTTATGCTAG	NM_001008495	0.832683	0.213887
GINESTIER_BREAST_CANCER_ZNF217_AMPLIFIED_UP (65)	2.927		0.145	0.199902	A_23_P202844	TGGGTTCTATGTGACACTACATTAGGAATTGGATTGTTTGGGTTTGCTTTGTGTTTTTGA	NM_012175	0.838632	0.199902
DACOSTA_UV_RESPONSE_VIA_ERCC3_TTD_DN (83)	2.925		0.144	0.300473	A_23_P132718	TTGGGTAGTGAGCAGTGAGCAGAAAGCTGTGAACAGGCTGGGCTGCTGGAGGTGGGGCGA	NM_001005914	0.841638	0.300473
RODRIGUES_THYROID_CARCINOMA_DN (75)	2.925		0.142	0.329278	A_23_P131676	ATCTGTGTGGTGTTTTGTACCGGCACGGGATATGGAACGAAAACTGCTTTGTAATGCAGT	NM_020311	0.847712	0.329278
PID_FAK_PATHWAY (59)	2.923		0.142	0.199761	A_23_P147238	ATTTTCAGTCCAGTTATGAACAGCAAGTGTTGAACTCTTTCTGCTTGTTTTGATTCAAAG	NM_018639	0.847712	0.199761
RUTELLA_RESPONSE_TO_HGF_VS_CSF2RB_AND_IL4_UP (404)	2.915		0.141	0.210775	A_32_P184417	AAGCTCTGTTGCTGTGGTAGGCATTCAGTTATTCCTAATAGTTTATTTTAGGTACTATAC		0.850781	0.210775
BASAKI_YBX1_TARGETS_DN (363)	2.913		0.139	0.192391	A_24_P209171	CAAATCTTCAGAGTTTTCCTAGTTCTTCTAGAAATACATGTCAGGTTTGTTTGTTCATCC	NM_031469	0.856985	0.192391
SATO_SILENCED_BY_METHYLATION_IN_PANCREATIC_CANCER_1 (399)	2.908		0.138	0.185216	A_23_P108835	AAAGTGACTTCTGAGTACAGTTAAGTTCCTCCTATTTGCCACTGGGCTGTTGGTTAGAAG	NM_016061	0.860121	0.185216
NAGASHIMA_NRG1_SIGNALING_DN (51)	2.905		0.135	0.222327	A_32_P18723	CATTCTAAAGGGAAATCAGTAAAATGTCTTGATAATTGGTATCCAAATCACTTGTGTGCC	AK095472	0.869666	0.222327
PID_INTEGRIN_CS_PATHWAY (26)	2.903		0.134	0.161255	A_24_P929369	GAGAGTGCACTGAACCTATTCACATGTCTTTAAGATGTTTTGCTGTGTTAAAATTTTAGG	NM_007347	0.872895	0.161255
UZONYI_RESPONSE_TO_LEUKOTRIENE_AND_THROMBIN (34)	2.902		0.134	-0.149302	A_23_P167256	TTACTTCCCAGAGCCAACCACTAGTGCATATGTTAGGGAATCTGGGCTTCCAACATGAAT	NM_199320	0.872895	-0.149302
ROY_WOUND_BLOOD_VESSEL_UP (50)	2.891		0.133	0.281958	A_23_P10980	CTAATGGCAGAAAAAGAAGTTGAGCAATTTCTATGTAATGTACAGATACTAGCATTGCAC	NM_015236	0.876148	0.281958
SENGUPTA_EBNA1_ANTICORRELATED (134)	2.888		0.133	0.177332	A_23_P396541	GTGAGTGCATTTCACTTGGAAGAACCCATTGTACAAAGTTCAAGGCTAAGAGTTCTGAAT	XM_001128029	0.876148	0.177332
ODONNELL_METASTASIS_UP (73)	2.875		0.131	0.412876	A_23_P46141	TCTGTTGGTGTAGATGCGCGTCATCCTTCTTTCTTCCTCTACAGAAGTGGTGTCTACTAT	NM_004079	0.882729	0.412876
COWLING_MYCN_TARGETS (41)	2.873		0.131	0.214523	A_24_P71021	ATGTCATGAGCCTTTCTCTTGCTCCTGACACCAGACTGTTCGTCTCTGGTGCTTGTGATG	NM_002074	0.882729	0.214523
REACTOME_TOLL_LIKE_RECEPTOR_4_TLR4_CASCADE (124)	2.867		0.128	0.186646	A_23_P419038	ATACCACACTTAAAAGATGGTGAACTGTGAGTACTACTTAGGTTGACAGCAACAAAGCAT	NM_004898	0.89279	0.186646
ZHOU_INFLAMMATORY_RESPONSE_FIMA_DN (256)	2.86		0.127	0.230876	A_23_P138157	TGCAGAGCTTGACTTGATGAGGTTTGAGGTACAAGGGGAAAAGATGGCGATTCTGTCTTA	NM_020205	0.896196	0.230876
PETRETTO_CARDIAC_HYPERTROPHY (34)	2.856		0.125	0.39422	A_32_P204048	GGGTGGGAAAGCATAAGATGGGGACTAAGACTTTGCCTTTAACCTTCATGACATGAAGAA	AL050310	0.90309	0.39422
PID_INTEGRIN2_PATHWAY (29)	2.851		0.125	0.335209	A_23_P429959	TGTGTGATAACTAGCACTAACCCTAAGAGGGCCGGGAGGTGGGTGACTGACCAGGGCTGG	NM_020956	0.90309	0.335209
SCHOEN_NFKB_SIGNALING (33)	2.847		0.125	0.247714	A_23_P141345	TAAGTGGGAAGTCTTGTTTGTTGTTGGTTTTTGTCTGTTGTTTTTCACTGCACCTCTTTG		0.90309	0.247714
REACTOME_NON_INTEGRIN_MEMBRANE_ECM_INTERACTIONS (57)	2.844		0.125	0.226222	A_23_P6746	TCAGGCCGTTTGGCACAGAATTGCTCTTTCTGAAGGGTAGCAGTAATGAATAGGAACAGA	NM_014869	0.90309	0.226222
PID_FGF_PATHWAY (55)	2.837		0.125	0.167518	A_23_P73511	CGAACCCCTACAGCTTCCAGTCAGACGTCTATGCCTACGGGGTTGTGCTCTACGAGCTTA	NM_001654	0.90309	0.167518
REACTOME_PHASE_2_PLATEAU_PHASE (26)	2.835		0.125	-0.281753	A_23_P251499	CTCGTCCAGTTCGTCTCAGATCTCAGTGTCACCGCTGATGGCTTCTCAGCCTCCTACAAG	NM_002593	0.90309	-0.281753
KEGG_STEROID_HORMONE_BIOSYNTHESIS (47)	2.814		0.124	0.208108	A_23_P217564	GTTATAGGTCCTTTAGAAACACATAATTAACACTTAAGGTTGGGTGCTGCTAATTCTTTG	NM_004458	0.906578	0.208108
DELPUECH_FOXO3_TARGETS_UP (61)	2.814		0.124	0.177809	A_23_P412980	CCCCATCTCAAGCAAGAATGGCGTTGGTTTCTTCCATTTCAAACTAATCAGCATTCTCCA	NM_015132	0.906578	0.177809
GU_PDEF_TARGETS_UP (71)	2.811		0.124	0.166342	A_24_P940396	AAGTCTTCTGGTTCCCATAAAAGACTCAGTTTTATTGAGGTAGATACAGGTTTAGAAGAG	NM_003861	0.906578	0.166342
SIMBULAN_UV_RESPONSE_NORMAL_DN (33)	2.809		0.123	-0.518727	A_32_P115087	TTCAGAATTATTTTTACACTATTTATGACTTATTTTCATAATGTAAAAAGTGTGTAATTA		0.910095	-0.518727
BERTUCCI_INVASIVE_CARCINOMA_DUCTAL_VS_LOBULAR_DN (46)	2.801		0.119	0.245781	A_24_P784765	TTGTGGCACTTGAGTTTTCTTGCATACTTGTTAGAGAAACCAAGTTTGTCATCAACTTCT	NM_203330	0.924453	0.245781
TAKEDA_TARGETS_OF_NUP98_HOXA9_FUSION_16D_UP (166)	2.8		0.119	-0.216435	A_23_P150350	AACAACAAAATGCCACTTTCAACACATAGATTTAAGCGAGAGCCTCACTGGTTCCCAGGA	NM_022761	0.924453	-0.216435
VART_KSHV_INFECTION_ANGIOGENIC_MARKERS_UP (158)	2.799		0.113	0.216958	A_23_P129695	TATTCTGGGAAGATGTTTTTCAAACTCAGAGACAAGGACTTTGGTTTTTGTAAGACAAAC	NM_138440	0.946922	0.216958
KEGG_LEISHMANIA_INFECTION (68)	2.795		0.112	0.183597	A_23_P65357	TTTCTAACTACGTACCTGGGTGCCTATATCGACAAAGAGTGAGAAGAGCATTTTTACTTT	NM_018373	0.950782	0.183597
BIOCARTA_AGR_PATHWAY (33)	2.782		0.111	0.222081	A_24_P97785	AGACATATACTTCATTTGGGAGCAAATACTTATTGCCTTGAAAAGTAGCACTGTAATAGC	CR611332	0.954677	0.222081
REACTOME_KERATAN_SULFATE_KERATIN_METABOLISM (33)	2.776		0.11	0.250865	A_23_P97860	TATAATTACTTTAGCTGCACTAACAGTACAATGCTTGTTAATGGTTAATATAGGCAGGGC	NM_000235	0.958607	0.250865
REACTOME_MET_ACTIVATES_PTK2_SIGNALING (30)	2.765		0.11	0.168562	A_23_P4944	CTCACTGCCCAGGTCGATCAAGTGGCTTTTCCTGGGACCTGCCCAGCTTTGAGAATCTCT	NM_005184	0.958607	0.168562
LINDSTEDT_DENDRITIC_CELL_MATURATION_A (60)	2.76		0.108	0.392899	A_23_P75850	TAATACTCAGTGACCACAAAAGAGCCCCAGTGTCTGAAGAAAAGAGGCAGTGTACCTGAA	BX538342	0.966576	0.392899
RICKMAN_METASTASIS_DN (247)	2.756		0.108	0.347572	A_24_P220575	CTTAAAGGAAACTGTTATTGAACTTGGCTATCTCACACCAGAACAGTTTGATGAACAGGT	BC044822	0.966576	0.347572
KEGG_INOSITOL_PHOSPHATE_METABOLISM (54)	2.753		0.108	0.224144	A_23_P33791	TGTGATCCATTACCAAGTCTCCTCATGAAAACCACAGTGAGTCAGCCCTTCACAGAACTA	NM_012446	0.966576	0.224144
EBAUER_TARGETS_OF_PAX3_FOXO1_FUSION_UP (191)	2.753		0.107	0.277086	A_24_P935889	AGTGGACAGCTGTAAATCAGCTGTAATTACTGCAGTTGTACCAATAGTTGTGAGTGGCTC	NM_004035	0.970616	0.277086
BIOCARTA_INTRINSIC_PATHWAY (23)	2.749		0.103	0.226678	A_23_P336644	AGCAGTTCTGCTTTTAACTGTTTTATATGTTGGGGTTCTCTATGAGATTTCATTGGAACA	NM_145034	0.987163	0.226678
TOMLINS_PROSTATE_CANCER_DN (40)	2.749		0.101	0.422108	A_23_P12392	GGTAATGCACAATTCCAACTAACGTACATTCAACAGATCATGAAATTGGGTTATTAAAAT	NM_080923	0.995679	0.422108
REACTOME_RUNX2_REGULATES_OSTEOBLAST_DIFFERENTIATION (24)	2.741		0.101	0.331914	A_23_P69310	GTGAGCTAACATTTGCTAAGCACTGAATTTGTCTCAGGCACCGTGCAAGGCTCTTTACAA	NM_003965	0.995679	0.331914
ACEVEDO_LIVER_CANCER_WITH_H3K9ME3_UP (121)	2.734		0.101	0.295489	A_24_P315535	CAACGTTTCATCACTGGAAGGTCGATAATAGGAAGTTTGGACTTACTTTCCAAAGCCCTG	NM_181784	0.995679	0.295489
GARGALOVIC_RESPONSE_TO_OXIDIZED_PHOSPHOLIPIDS_TURQUOISE_UP (79)	2.731		0.101	0.276832	A_23_P103795	TGTGTCAGAGGTTGCTACGTCATGGATACAGTGCAGTTCCAAGTGCCATAAGTGTATGTA	NM_138959	0.995679	0.276832
NAKAJIMA_EOSINOPHIL (24)	2.731		0.101	0.170617	A_23_P375147	TTTCCCTTTGTGCTATAGGAATAGGATTAAATGGGGGAAGACTAGGATTTATAAGGCCTG		0.995679	0.170617
REACTOME_FERTILIZATION (24)	2.722		0.0985	0.527982	A_23_P358394	AAGAGCAGTATAAAGAGTTTCAGGATCTGAACCAAGAAGTCATGAATTTGGATGATATTC	NM_015864	1.00656	0.527982
RODRIGUES_DCC_TARGETS_DN (118)	2.719		0.0968	0.167769	A_32_P151191	CCCTTGGCATTAGGGGATTTATCATTTCCAGTTCTATTATCTGGGAATGACTCCAAGGGT	NM_021203	1.01412	0.167769
SENESE_HDAC2_TARGETS_DN (117)	2.706		0.0964	0.314024	A_24_P174461	GAATGTGTGATAAATCATCCTGTAATCAGTATGGAGTAACCTGTTTTTGTAGTTTGGATG	NM_033083	1.01592	0.314024
WEST_ADRENOCORTICAL_CARCINOMA_VS_ADENOMA_DN (23)	2.703		0.0954	-0.410517	A_24_P916496	AACCTCTAATCTCCGTTTGCATGATACGCTTTGTTAGAAACATTAATTGTAGTTTGGAAG	NM_002737	1.02045	-0.410517
REACTOME_O_GLYCOSYLATION_OF_TSR_DOMAIN_CONTAINING_PROTEINS (38)	2.702		0.0953	0.168522	A_24_P176445	CACAAGAGTCTACTGTGGCCACGAGTACACCATCAACAACCTCAAGTTTGCACGCCACGT	NM_005326	1.02091	0.168522
REACTOME_METABOLISM_OF_FAT_SOLUBLE_VITAMINS (46)	2.695		0.095	0.323191	A_23_P374862	ATGCAATTGTGCTCTTCATTTAGGATGCTTTCATTGTCTTTAAGATGTGTTAGGAATGTC	NM_000574	1.02228	0.323191
BOSCO_ALLERGEN_INDUCED_TH2_ASSOCIATED_MODULE (145)	2.695		0.0928	0.394994	A_24_P938213	TCTCACAGATTAGAGTCTGCAGAATTTTCTAGTAAACACCATCAACTTTTGCAAAAAGTC	XM_495863	1.03245	0.394994
REACTOME_RHO_GTPASE_CYCLE (133)	2.693		0.0923	0.360532	A_23_P74278	GGAAACACTACATTTGCTCACAGATGATTCTTCTGAATGCTCCCGAACTACTGACTTTGA	NM_001037341	1.0348	0.360532
REACTOME_SMOOTH_MUSCLE_CONTRACTION (38)	2.688		0.0922	0.240325	A_24_P222684	AATGGATATTCCAGCTAAATTGATTGTTTGTGGAATGACATCAAATGGTTTCACCATTGC	NM_004600	1.03527	0.240325
REACTOME_CLASS_C_3_METABOTROPIC_GLUTAMATE_PHEROMONE_RECEPTORS (37)	2.687		0.0918	0.515286	A_23_P125451	TCAATGGTCCTGCAAGTCCAGCTTTAAATCAAGGTTCATAGGAAAAGACATAAATGAGGA	NM_080922	1.03716	0.515286
KEGG_TGF_BETA_SIGNALING_PATHWAY (84)	2.681		0.0915	0.189187	A_24_P116378	ACACTGTCAATAATTATCGCTTTAATTGGTGTTAATATTTGGTAGTACACAGGTTCTCCC	NM_015532	1.03858	0.189187
TONKS_TARGETS_OF_RUNX1_RUNX1T1_FUSION_HSC_UP (180)	2.676		0.0911	0.26296	A_24_P256583	CTTAACATGTGTACATGCATGAAAGCATTTTTCGTTGTTCCCTGATAGTTACATTTCAAC	NM_194291	1.04048	0.26296
CHIANG_LIVER_CANCER_SUBCLASS_CTNNB1_UP (173)	2.668		0.0911	-0.212189	A_32_P151621	AGGCTTGTTTTCAAAGCAGTTTTTTCCTAGAGTTTTAACTGTTAACTCACTAGTTTGCTG	NM_001017980	1.04048	-0.212189
DEMAGALHAES_AGING_UP (52)	2.668		0.091	0.45013	A_23_P135990	TGTTACAGACAAGCTTATTTCCAAAGCCACCTCATTTCCAAACATCTCACTCAGGAAGGG	NM_005630	1.04096	0.45013
LENAOUR_DENDRITIC_CELL_MATURATION_DN (128)	2.667		0.0903	-0.291797	A_23_P140928	ACCTCATTGTAAGCTTACCCAAAATTGATAGATGTCAACCTTTTAACAGAAGAACAGAAG	NM_024847	1.04431	-0.291797
REACTOME_INTERACTION_BETWEEN_L1_AND_ANKYRINS (30)	2.662		0.0894	0.225466	A_24_P12660	CCTATGCAGTTCACACAGTTCACACTCTGCATGTTGAGGAGTAAGTGGACAGATCTCTTA		1.04866	0.225466
PID_UPA_UPAR_PATHWAY (41)	2.661		0.0888	-0.536017	A_24_P299474	CACACACAATGTTCCAAGTTCCCCTAAAATATGACCCACTTGTTCTGGGTCTACGCAGAA	NM_001080428	1.05159	-0.536017
KEGG_PHOSPHATIDYLINOSITOL_SIGNALING_SYSTEM (76)	2.658		0.0887	0.172343	A_23_P59798	TTTCCTGAAAATAACTCGGGGATGCTCCTGGTTTGTCCATCTACTGCTTTGATTCCTTGG	NM_013446	1.05208	0.172343
RUTELLA_RESPONSE_TO_HGF_DN (234)	2.656		0.0877	0.175501	A_23_P23894	AGCGCCAAGCTATCCCTTTAGCAAAAAAGTGTCTCAGATGTGTAAAAGCTGAGGAATGTG	NM_015375	1.057	0.175501
FRASOR_RESPONSE_TO_ESTRADIOL_DN (75)	2.653		0.0868	0.313069	A_24_P294419	GCAGCCTGCGCTGCAGTCACTGCCCCTGGAGTCGCGGAGAAAGGGCCGTAACCGGAGGAC	NM_004636	1.06148	0.313069
UCSD:GARGALOVIC_RESPONSE_TO_OXIDIZED_PHOSPHOLIPIDS_PINK_DN (30)	2.647		0.0866	0.218102	A_23_P73023	TGAGTACCACGTCCTTCAAGAAGAACTTATCGATTCCTCTCCTCTCAGTGACAACCAAAG	NM_015173	1.06248	0.218102
FONTAINE_PAPILLARY_THYROID_CARCINOMA_DN (75)	2.646		0.0862	0.216706	A_24_P82358	TCAACCACAGCGGGGACCTGAACCACCTCCCCGGCCACACGTTCGCGGCCCAGCAGCAAA	NM_005251	1.06449	0.216706
VALK_AML_CLUSTER_5 (31)	2.645		0.0852	0.239777	A_23_P130429	TAGACCTGTAACCCAAGGAGATGTGTATAGAGCTGAAACTGAAGAAATTCCTAAAATATT	NM_005406	1.06956	0.239777
KIM_ALL_DISORDERS_CALB1_CORR_DN (36)	2.639		0.0839	0.234345	A_24_P17077	CCACTTAGTCCTCACCCTTGTGATGTGGTTGATGAAGGAGTGACTAAAACACCTTCAACT	NM_005121	1.07624	0.234345
SCHLOSSER_SERUM_RESPONSE_UP (118)	2.636		0.0832	0.213423	A_23_P41755	CAACTCCATCACCGTGCCCTACAAGGTGTGGGCCAAGTTCGGACACACCTTCTGCAAGTA	NM_005859	1.07988	0.213423
REACTOME_GLYCOSAMINOGLYCAN_METABOLISM (120)	2.635		0.0828	0.465178	A_23_P493	TCCAGCCTAGTGAACTGATAAAATACTGGAACCATTTACAACAAAATAAGCACAATGCCT	NM_003783	1.08197	0.465178
WIERENGA_STAT5A_TARGETS_GROUP1 (120)	2.634		0.0828	0.324402	A_23_P200325	TTTGTAGGTAACTCCAGCTGTTGCATTTATACTGGGAATCTTCATAAGAAGCTGAGAGAA	NM_001035230	1.08197	0.324402
DOANE_BREAST_CANCER_ESR1_UP (102)	2.628		0.0814	0.434866	A_24_P931944	CATTTACAGAATTTGCCCATTCATGTGTCTTTGTGTTTATGGATTAAATGGCTTTCTGAC	AK128814	1.08938	0.434866
AMIT_SERUM_RESPONSE_240_MCF10A (55)	2.627		0.08	0.397549	A_24_P274270	TTGAACCCTACACGAAGAAAGAACTTTCTGCTGTTACTTTCCCTGACATCATTCGCAATT	NM_007315	1.09691	0.397549
SU_PANCREAS (44)	2.627		0.0795	-0.340216	A_23_P416711	AATAAACAGAGACAAATGTTAAAATTGCCATACAGACTGTTTTTCCCCCTGTTGTTTCAC	NM_152996	1.09963	-0.340216
LI_WILMS_TUMOR_VS_FETAL_KIDNEY_2_DN (49)	2.625		0.0771	0.306003	A_24_P38815	TTCCCTGAGGCTACTTTATTTTGGTATGGCTGAAAAATCCTAGATTTTCTAAACAAAACC	NM_000391	1.11295	0.306003
KEGG_ASCORBATE_AND_ALDARATE_METABOLISM (18)	2.624		0.0769	0.292145	A_24_P414553	ACACAGAATTACACTGAAGAAGTAGAGTATTTCAACCATAAAGACATCTTAATTGGGCAC	NM_020801	1.11407	0.292145
VERHAAK_GLIOBLASTOMA_CLASSICAL (157)	2.624		0.0757	0.25924	A_23_P435501	TGGCTGCACAGAAAACAAGTTCTTCATCAGTATTAACCTGATCCTTTGCGTTGTGGCTTC	NM_198941	1.1209	0.25924
REACTOME_NRAGE_SIGNALS_DEATH_THROUGH_JNK (57)	2.624		0.0748	0.243066	A_24_P941649	AAGAGGAATACTTAGGAGTTACTAGGCTAATCAGTGTACGAATTTGTCATAGGTAGAGAT	AL834189	1.1261	0.243066
REACTOME_RUNX2_REGULATES_BONE_DEVELOPMENT (30)	2.624		0.0739	0.20088	A_23_P212511	TTCAGAGTCTTCTCGCAGTTCCAGAAGGCATTCATCTAGGGCATCCTCAAATCAGATAGA	NM_133462	1.13136	0.20088
ISSAEVA_MLL2_TARGETS (54)	2.623		0.0725	0.269159	A_24_P319635	ATCGAACCATTAGCAGAAAGTATCACAGACGTTCTCGTAAGGACAAAACGGGACTGGCTA	NM_021960	1.13966	0.269159
AIGNER_ZEB1_TARGETS (35)	2.616		0.072	0.362826	A_24_P252823	AAATCAGAAGCAATGAAATTCCTTTCTTAAAGTTCTGTGTTGTCAAAATAAAAGAAGCTT		1.14267	0.362826
AMIT_EGF_RESPONSE_60_MCF10A (37)	2.612		0.0705	0.190072	A_23_P97795	TCTCCTGGTGTGCTAACGTTTGCCATCATATGGCCTTTTATTGCACAGTGGTTGGTGTAT	NM_145698	1.15181	0.190072
Johns Hopkins University:DANG_REGULATED_BY_MYC_DN (246)	2.605		0.0703	0.344796	A_24_P234871	CCATGTACAATTGTGATTGTGAACGTTGTTGAGTAAACCTCCAGACTTTCTCTAAAGTGG		1.15304	0.344796
MOREAUX_B_LYMPHOCYTE_MATURATION_BY_TACI_UP (76)	2.602		0.0696	0.332094	A_24_P16556	GAAAGCATTTGTGAAGATTTTGGACAGTTTTTAAAGCACCTTAACAATGAACACGCATTG	NM_148900	1.15739	0.332094
MOHANKUMAR_HOXA1_TARGETS_DN (155)	2.601		0.068	0.285493	A_24_P384954	GGTGAAGTGATTTCAAAAAGTATTCAAAATTTGATATGCTGTTTAGTCACTACAGTGCCC	NM_006775	1.16749	0.285493
SOTIRIOU_BREAST_CANCER_GRADE_1_VS_3_DN (51)	2.6		0.0673	0.318474	A_24_P199655	ATTCATCATACTCTCTGAAGAGTTCATAGACCCCAAATCTCACAAATTTGTCCTTCGCTT	NM_138959	1.17198	0.318474
VERRECCHIA_DELAYED_RESPONSE_TO_TGFB1 (37)	2.598		0.0672	0.257071	A_32_P34552	AAACACTAGAAGATCTCAGAAAAAATGAAGATAAATTGAACCATCATCAGCGAATTGGGC	NM_002690	1.17263	0.257071
KEGG_NATURAL_KILLER_CELL_MEDIATED_CYTOTOXICITY (125)	2.585		0.0668	0.382689	A_24_P208998	ATAAATAATACTTCCGAATTAAATTATTTAATATTTGACTGATTTCAATAACTGTGAAAA	NM_001656	1.17522	0.382689
LIU_SOX4_TARGETS_UP (133)	2.584		0.0663	0.359328	A_23_P361984	CTTTTGGTTTGGATATTGGGATGCTTAGAAATCCTTTCTGAGATGCATATGAGTGAGGAA	NM_005668	1.17849	0.359328
SANA_RESPONSE_TO_IFNG_UP (75)	2.582		0.0659	0.244327	A_23_P400255	GAGCACATAAAGAAGCTTGCCAAGGGGGGCGTCCTTGCTCCCCAGTTGTCCTGTTTCTGT	NM_004090	1.18111	0.244327
BIOCARTA_COMP_PATHWAY (18)	2.578		0.0656	0.239053	A_23_P203645	TCTGTTGGAGTATTTTCTTCCTTACGTCAATACTTTTCCTGCATTATTTGAAATTGTGGG	NM_001039618	1.1831	0.239053
REACTOME_TOLL_LIKE_RECEPTOR_TLR1_TLR2_CASCADE (94)	2.575		0.0654	0.18367	A_24_P336754	ATGGCGCTCCCAGTGACTACTTTTTGACTTCTGTTTGTCTTACGCTTCTCTCAGGGAAAA	NM_182763	1.18442	0.18367
REACTOME_TRP_CHANNELS (28)	2.571		0.0649	0.321215	A_23_P141346	GGGAGAGAATTCTCCACAAATTCCATCATCGAGAAGAGTATAAGTGGGAAGTCTTGTTTG	NM_001932	1.18776	0.321215
REACTOME_SIGNALING_BY_RECEPTOR_TYROSINE_KINASES (466)	2.567		0.0647	0.222301	A_24_P401739	CTATTTAATAAAATGCGCTCATTATGCAAGTCGCCTACTCTCTGCTACCTGGACGTTCAT	NM_001006634	1.1891	0.222301
SAGIV_CD24_TARGETS_DN (43)	2.565		0.0636	0.269482	A_24_P364838	GCGAGGGCCTTTGCTGCTCTGCCGGGGCCTGCTGACTGAAAGGAATTTGTGTTTTTGCTT	NM_004785	1.19654	0.269482
POOLA_INVASIVE_BREAST_CANCER_DN (130)	2.564		0.0636	0.201478	A_23_P41818	ACTAACAACAGTAACTAGCCCTTAATTATGGTGACAGTTCCTTATTGGTGTGTGTGAGAT	NM_016107	1.19654	0.201478
WINTER_HYPOXIA_DN (49)	2.564		0.0632	0.242125	A_23_P77761	CGCTCAGATGCTGTTGCTTTGGTTGATGCATTTGATTTTCAGGATGTGACACTTGGCTCT	NM_004035	1.19928	0.242125
AMIT_SERUM_RESPONSE_60_MCF10A (55)	2.563		0.0627	0.229845	A_23_P29378	AGTCATTTGGGGCTTTATCGGAATCCCGCTCACATCAGAACATGACAGAATCTTCAGACT	NM_007282	1.20273	0.229845
PHONG_TNF_TARGETS_UP (62)	2.563		0.0625	0.295249	A_23_P168592	GGGCAGTATCAGATAGCAGTTGAAAATCACCTTGTGCTGCTCCATCCACTGTGGATTATA	NM_138771	1.20412	0.295249
TAKEDA_TARGETS_OF_NUP98_HOXA9_FUSION_3D_DN (29)	2.561		0.0625	0.286853	A_23_P162734	CTGCATATGGCACAATGTTTAATATTGGCAAGTTCATCTCAGAGAAAGGGGATTCAGATA	NM_005977	1.20412	0.286853
PEDERSEN_METASTASIS_BY_ERBB2_ISOFORM_1 (42)	2.558		0.062	0.319682	A_24_P126093	AGACAATGCTTTCAATATGTCAGATAAAACCAGTGAAGATATATGTCTACAACTCAGTCG	NM_152581	1.20761	0.319682
REACTOME_ASSEMBLY_OF_ACTIVE_LPL_AND_LIPC_LIPASE_COMPLEXES (18)	2.557		0.0619	0.33139	A_23_P94494	AGGCCACAGTTTATGAAGTTATTTATTAAAGACAAATCTTCATGCAGACTGGACTTCTCC	NM_007005	1.20831	0.33139
REACTOME_CELLULAR_HEXOSE_TRANSPORT (20)	2.556		0.0619	0.310701	A_23_P25003	TGTATTTTCCCCTCAAGATTATCAACTGTGTGTTCGACAGTGAATATTCAATCTGGTACC	NM_198240	1.20831	0.310701
Steinbeis Foundation:HECKER_IFNB1_TARGETS (91)	2.555		0.0617	0.657943	A_23_P36531	GCTGATTGGGGAAATAATTTTCAACACTATCCTGAATTATGTGCCTGTCTAGATAAGCAG	NM_004616	1.20971	0.657943
SMIRNOV_CIRCULATING_ENDOTHELIOCYTES_IN_CANCER_UP (155)	2.551		0.0613	0.493723	A_24_P76809	ACCTACTATGAAATAGCAGCAACTGTTTCCTTAACTGCATCCGTGGTAATCTTCCCTTAA	BC035960	1.21254	0.493723
RHEIN_ALL_GLUCOCORTICOID_THERAPY_UP (74)	2.547		0.0612	0.216835	A_24_P226322	GCCAACAAGATAGAGTTTGAGGAGGTGGATATCACAATGTCAGAAGAACAGAGGCAATGG	NM_031469	1.21325	0.216835
PID_LYSOPHOSPHOLIPID_PATHWAY (62)	2.543		0.061	0.341782	A_23_P20122	GGATTGATGCAGTACACCTAAGGAATAATCATATATACTGGGTTTTTGTTTTGCTGTGGA	NM_024625	1.21467	0.341782
ZHU_SKIL_TARGETS_UP (20)	2.542		0.0593	0.252055	A_24_P303989	AGTTTCTCAGAAGTAAAATGGACATACCTAATACTTTCCAGATTGATGTCATGTATGAGG	NM_005180	1.22695	0.252055
NAKAMURA_ADIPOGENESIS_LATE_DN (36)	2.537		0.0593	0.231754	A_24_P201919	TGCAGGCTATGCTGTGTCTCTGAGAGTGCAGCACAGGTTACAGGTGCAGAATGGACCTAT	NM_018373	1.22695	0.231754
REACTOME_TIGHT_JUNCTION_INTERACTIONS (28)	2.536		0.0592	0.273156	A_23_P73577	TGTTTCTTTATGCTGCTGGCTTTTGTGCCCTGGAAGATCATAATAGTGACCAAAATATAC		1.22768	0.273156
ZHANG_TARGETS_OF_EWSR1_FLI1_FUSION (86)	2.529		0.0592	0.204413	A_23_P75523	CCTTTCACAAGGGCAAACTTTTTCCTTTTCCCTGTGTATTCTAGTGAATGAATCTCAAGA	NM_203330	1.22768	0.204413
PID_AMB2_NEUTROPHILS_PATHWAY (41)	2.529		0.0591	0.23547	A_23_P402733	ACTTGTGGGAAGGTAGTCCAAGGTACAACTATTTAGCTTCCCGATTTGCTTCAAGGCTCT	NM_032195	1.22841	0.23547
NAKAYAMA_SOFT_TISSUE_TUMORS_PCA1_UP (79)	2.522		0.0552	0.233113	A_23_P15113	ATGTATTAGGAGGGAGGCTGCGCTCCTTCAGACTTGCTGCAGAATCATTTTGTATCATGT	NM_001006634	1.25806	0.233113
RUTELLA_RESPONSE_TO_HGF_UP (412)	2.522		0.0545	0.392039	A_23_P166929	AAGAGAGCCAATATGTGATGAAAATTGCCAATTCCTTGTTTGTGCAAAATGGATTTCATG	NM_005025	1.2636	0.392039
NAKAMURA_TUMOR_ZONE_PERIPHERAL_VS_CENTRAL_DN (602)	2.519		0.0544	0.400506	A_23_P56630	TAAAGTCAGTGCCCAACTGTTATAGGTTGTTGGATAAATCAGTGGTTATTTAGGGAACTG	NM_007315	1.2644	0.400506
REACTOME_NETRIN_1_SIGNALING (50)	2.517		0.0533	0.30433	A_32_P69803	ACTACCTCACACATCCAGAAGGCTCTGGGTTTTCCAATAAGCTATGGTAACCCTAAAGAA	NM_018566	1.27327	0.30433
PAPASPYRIDONOS_UNSTABLE_ATEROSCLEROTIC_PLAQUE_DN (42)	2.516		0.0529	0.253764	A_23_P378690	GCAGAGAAAAGGAGAGTTTTACATAGACCCCAGGAAAAACAGTACTAACCTGGTTGATGG	AK095472	1.27654	0.253764
SENESE_HDAC1_TARGETS_DN (239)	2.515		0.0527	-0.256227	A_23_P159839	TCCAAATCAGATGCATGTGATGATGTATGGGGTATACCGCCTTAGGGCATTTGGGCATAT	NM_152692	1.27819	-0.256227
REACTOME_DISEASES_ASSOCIATED_WITH_O_GLYCOSYLATION_OF_PROTEINS (66)	2.512		0.0518	1.05639	A_24_P123833	TTTCTTTTGTGTGAATTACTGAATATTTCAGAGCAAAGCTATCAACTTGGAGAAACAGGG	NM_012431	1.28567	1.05639
THUM_SYSTOLIC_HEART_FAILURE_UP (404)	2.511		0.0517	0.233049	A_24_P2995	TTTTTGAATAGCCTACTCCCAAGTAAGAGCAAATCTGTATGATAACATTTTTTCCTCTGG	NM_015317	1.28651	0.233049
XU_HGF_TARGETS_REPRESSED_BY_AKT1_DN (84)	2.511		0.0501	0.252702	A_23_P347048	TCAGGTACTGAATTTTATTGCTTGCTAATTGTGCCTTTCCGTTGCTAAATTAAGAAATGC	NM_030791	1.30016	0.252702
BORCZUK_MALIGNANT_MESOTHELIOMA_DN (95)	2.508		0.05	0.232989	A_23_P310483	TCCTGAAGACTGCACAAGGAATGAGGAAGATCAGGGACAACCTGGGAACTGAATAACTTT	NM_001013842	1.30103	0.232989
BIOCARTA_EXTRINSIC_PATHWAY (13)	2.502		0.0498	0.626383	A_23_P139250	CTTCGCTATCCATCAATTGTCACCAGTTCCTTAATCTTAAAAGCTACCCTGTTCATGGTG	NM_001005180	1.30277	0.626383
TAKEDA_TARGETS_OF_NUP98_HOXA9_FUSION_10D_UP (183)	2.502		0.048	-0.239643	A_23_P134517	TCTGTGAATGGAACTGAAGTGAACGTGAATATGCTGACTATATCCTGGAAGCATTTTTAT	NM_033224	1.31876	-0.239643
PID_BMP_PATHWAY (42)	2.491		0.0478	0.4834	A_24_P925505	CGTACCCTGTTACTACCACAGTTGGTCTGTTTTATCCTGTAAGTACCAAATATGAATGGC	S67044	1.32057	0.4834
REACTOME_BLOOD_GROUP_SYSTEMS_BIOSYNTHESIS (21)	2.488		0.0478	0.270501	A_23_P217611	AGCAAGGAATGTTCACACAGTAGGATATTATAAGTATGCTGATGGAAATCTATATTGCCA	NM_016607	1.32057	0.270501
PID_P38_ALPHA_BETA_PATHWAY (30)	2.483		0.0478	0.229918	A_23_P86424	ACATCATGAGCTGAGTGACTGCAGCTTGCCAAATCTTTGTGTTTCTGGGTCTGACCAATT	NM_005437	1.32057	0.229918
REACTOME_SIGNALING_BY_BMP (28)	2.483		0.0474	0.408584	A_23_P7706	GCATTCCAATTAGTGTTGAGTCTCTTGATTGTGTCATTTACCAATTAAATAACTGAGACC	NM_198321	1.32422	0.408584
HOFMANN_MYELODYSPLASTIC_SYNDROM_HIGH_RISK_DN (20)	2.482		0.0473	0.470409	A_23_P111583	CTTTGGCTTAATGAGACTGGGACCATTGGTGATGAGAAGGCAAACATGTTCAGAAGTCAA	NM_001001548	1.32514	0.470409
REACTOME_METABOLISM_OF_ANGIOTENSINOGEN_TO_ANGIOTENSINS (17)	2.482		0.0473	0.37162	A_32_P219845	TGACCATCTACTCTGGCCCTCATTTCATAAAAGCAAGGCTACTTTATCACCAATGTCAGA		1.32514	0.37162
ZHAN_MULTIPLE_MYELOMA_PR_DN (48)	2.479		0.047	0.448091	A_24_P913930	CATGTGTGTCACATGAGTATGTCGTTTTAAAACAACGTGTACATATGTAAGTTTTGTCTG	BY798802	1.3279	0.448091
REACTOME_RHO_GTPASES_ACTIVATE_PAKS (21)	2.478		0.0466	0.213806	A_24_P154214	TCCGGTTTCAGAAAAACCCAATGATTACCCTTAATTAAAACTGCTTGAATTGTATATATA	NM_182972	1.33161	0.213806
REACTOME_AFLATOXIN_ACTIVATION_AND_DETOXIFICATION (19)	2.473		0.0463	-0.331754	A_24_P248053	GCAGGAGAAGACTTTGAATTCTAACGACGAGCCGTGTTGAAACTTCTTTTGTATGTGTGT	NM_052963	1.33442	-0.331754
SIG_PIP3_SIGNALING_IN_B_LYMPHOCYTES (36)	2.469		0.0451	0.514358	A_24_P914062	ACACCAAATAGTCTGACTATCTACCAAGAAGAGAGTGTTTGAACACATGTGCAACCTCTT	BE644757	1.34582	0.514358
REACTOME_ANTIMICROBIAL_PEPTIDES (68)	2.467		0.0449	0.278168	A_23_P209320	ATTCCCGAAGAGATATGTAAATAAGCTCTCAGAGTTTCTGTGATGATTTGTTGAGCCTTG	NM_022817	1.34775	0.278168
FLORIO_HUMAN_NEOCORTEX (26)	2.466		0.0441	0.39172	A_24_P48403	CTGGTACTAAAAATTGTGGTTGTTTTTTCTGTTTACGTAACCTGCTTAGTATTGACACTC	NM_005433	1.35556	0.39172
BILD_HRAS_ONCOGENIC_SIGNATURE (236)	2.464		0.043	0.45206	A_24_P325333	ACTTCTACACAGATAAGCTTTCAAAGTTGACAAACTTTTTTGACTCTTTCTGGAAAAGGG	NM_002600	1.36653	0.45206
PID_ECADHERIN_STABILIZATION_PATHWAY (41)	2.462		0.043	0.272857	A_23_P79836	ATCGTATATGTGGGTCCCTTCCCTAGAAGAATGGTTGCTGATATGGCTACTGCTTCTACA	NM_006811	1.36653	0.272857
KEGG_HEDGEHOG_SIGNALING_PATHWAY (55)	2.46		0.0425	0.383107	A_23_P381431	AAACTTGGAAGCTGGTAGCTAGTGCCTCTCTATCAAATCAGGGTTTGCACCTTGAGACAT	NM_030769	1.37161	0.383107
LEE_METASTASIS_AND_ALTERNATIVE_SPLICING_UP (71)	2.458		0.0418	0.350933	A_24_P136387	AAGAGGTGTGAAATTTTGACGTGATGCTCTTTTTCCTTAGCATTGTAATGTATGTGTTAC		1.37882	0.350933
BEGUM_TARGETS_OF_PAX3_FOXO1_FUSION_UP (59)	2.456		0.0416	0.317576	A_24_P922858	CACAAATTAGACTAATTTTGACACTTTGAAATGAAAACTTCAAGGAAGAAGTAGCCACGG	BF727393	1.38091	0.317576
REACTOME_KERATAN_SULFATE_BIOSYNTHESIS (27)	2.456		0.0409	0.621724	A_32_P32195	TTCCTCCTTAGAACAATTCCTAAATCTGTAACTTAAGTTTCTCAGGAAGATTCCATACTG		1.38828	0.621724
CHIANG_LIVER_CANCER_SUBCLASS_POLYSOMY7_UP (73)	2.455		0.0409	0.248298	A_23_P86421	GAGGTGATTCAGTTCCCTCCTTCTTACAGAAGTATTTTAATTCACCCCACACTAGAAATG	NM_005437	1.38828	0.248298
SASSON_RESPONSE_TO_GONADOTROPHINS_DN (86)	2.454		0.0408	0.308564	A_24_P316005	TAAGGATTGTCCTGAGAAGATCCTGTATTCTTGGGGAGAGTTGCTAGGAAAATGGCACAG	NM_014857	1.38934	0.308564
LIU_SMARCA4_TARGETS (48)	2.452		0.0404	0.240302	A_24_P211869	TATTCTACACAAACTGAGTCAGTCACCAGATTCAAACCTTTGTGACAAGGCAAAGATGGC	NM_015396	1.39362	0.240302
REACTOME_PEROXISOMAL_LIPID_METABOLISM (28)	2.451		0.0402	0.256192	A_23_P105571	AATTCAGATAGCTTTAGTGATTGTCTTTGTGTTGTCTGCATTTGGAGGAGCAACAATGTG	NM_020244	1.39577	0.256192
DELYS_THYROID_CANCER_DN (227)	2.45		0.0392	0.240089	A_32_P25437	CTAACTATTCATAATGTGGGGTGGGTAATACTGTCTGTGAAATAATGTAAGAAGCTTTTC	NM_001046	1.40671	0.240089
REACTOME_OTHER_SEMAPHORIN_INTERACTIONS (19)	2.448		0.0389	-0.895496	A_23_P16252	GTCAGAGTGCTGTCTTATGTGAAGTGGATCGAGGACACCATAGCGGAGAACTCCTGAACG	NM_002257	1.41005	-0.895496
KEGG_MAPK_SIGNALING_PATHWAY (261)	2.446		0.0386	0.213645	A_23_P210330	AGGGAGCCCTGTTTGCCTTGAGATAAACGGCCTTGGCATTTTCTGGCATTAATGTAGAAA		1.41341	0.213645
KIM_MYC_AMPLIFICATION_TARGETS_DN (93)	2.444		0.0384	0.422527	A_24_P259083	GGTTTAACAGTTTGTTGTCCTGGAGGGATTTTCTTACAGCGAAGACTTGAGTTCCTCCAA	NM_080792	1.41567	0.422527
ANASTASSIOU_MULTICANCER_INVASIVENESS_SIGNATURE (63)	2.443		0.0381	0.581294	A_24_P172481	TGCCCCTTAAAAGATTGAAGAAAGAGAAACTTGTCAACTCATATCCACGTTATCTAGCAA	NM_006074	1.41908	0.581294
PID_IL6_7_PATHWAY (47)	2.441		0.0377	0.461209	A_23_P365685	AGAAAGCTTGGAAACTTACCCAGTTTGCCTTCCATTTGGGACATGACTGATGTGCTTCAG	NM_033514	1.42366	0.461209
MINGUEZ_LIVER_CANCER_VASCULAR_INVASION_DN (21)	2.437		0.0377	0.32847	A_23_P405110	CGACCATCCAGTGAAGGAAGTATTAATAAAATTCTTTCTGGCCTAGATGATATGTCTATT	NM_033313	1.42366	0.32847
KEGG_MELANOGENESIS (100)	2.436		0.0376	0.248471	A_23_P207131	CCTCCAAAATGTGCCTATTGCTAGAGCTCCTCCCTCTCAACACCCAGTTTCCTTGGGAGT	NM_203351	1.42481	0.248471
BIOCARTA_PLATELETAPP_PATHWAY (14)	2.431		0.0366	0.312115	A_24_P770494	CCCGCCCCAGCGCAAAGAGTTTGTTCTATTGTTCAGCAAATATTCTTAGGCCAGAATCTT		1.43652	0.312115
WONG_ENDMETRIUM_CANCER_UP (25)	2.431		0.0366	0.279461	A_23_P82394	GAACATCTCAAATGCTGCTTAATTACAGACTCAGGTCGATTACTTGTATTTCATGTAATG	NM_032172	1.43652	0.279461
LINDGREN_BLADDER_CANCER_HIGH_RECURRENCE (47)	2.424		0.0359	0.239878	A_24_P285179	AGTGGGAATTTTGAAATGCCATGTCCTATATATTCTGGCATATTTGTTGGCACATTTGCA	AL139133	1.44491	0.239878
KEGG_NOD_LIKE_RECEPTOR_SIGNALING_PATHWAY (60)	2.422		0.0358	0.62245	A_23_P41629	GAAATGGGAAAAATGAAATTCCTGCTAAGGTGCTTCTATCTCTTTCAGATTCATGCATTG	NM_139056	1.44612	0.62245
IIZUKA_LIVER_CANCER_PROGRESSION_L1_G1_UP (19)	2.417		0.0357	0.45178	A_23_P70660	GCTATCCGGGTGTTAGCTGACCAAAATGTCATTCCTAATGTGGCTAATGTCACTTGCTAT	NM_017633	1.44733	0.45178
CERVERA_SDHB_TARGETS_1_DN (35)	2.415		0.0357	0.258066	A_24_P174367	GGGTATGAACTAGTCAAAATATGAACCATTATGATTCAAGTTAGATTTTCCTCTGGAGAG	NM_006241	1.44733	0.258066
REACTOME_COMPLEMENT_CASCADE (58)	2.413		0.035	0.587746	A_32_P72067	AGACTCCATAGTTGACCACAAGTCATGATACAGTATTTGTTCAGGACTATTGGAGATGAA	AK130576	1.45593	0.587746
BIOCARTA_FIBRINOLYSIS_PATHWAY (12)	2.412		0.035	0.485459	A_24_P81900	ACTGGATGAAATAACTCCTTCTTGTAGTAGTCTCATTACTTTTGAAGTAATCCCGCCACC	NM_006931	1.45593	0.485459
LEE_NEURAL_CREST_STEM_CELL_UP (142)	2.405		0.035	0.229455	A_23_P5550	TTTACCAACCTCAGAGTATTTCGGCCCGTATCGAACTTTTGTTCTCAGTATCAGCCCATG	NM_015317	1.45593	0.229455
SASSON_RESPONSE_TO_FORSKOLIN_DN (85)	2.404		0.0347	0.359986	A_23_P413131	AACTGTTACACATAATTTCAGATCGTTTGGCTGTAAAATTTGTCTGTTTTCCACTTGGAG	NM_007347	1.45967	0.359986
BENPORATH_PRC2_TARGETS (606)	2.398		0.0338	0.298044	A_23_P26314	TGGATCTTATATAAAAATGTGAGGATTTGGATTTTTAAAAAGAATGACTCCATTTTAGGT	NM_020807	1.47108	0.298044
GOZGIT_ESR1_TARGETS_UP (139)	2.398		0.0328	0.503943	A_24_P465576	ACATTGCCTTTCTCTAACAGAAATAAACTATGATTCTTATTACAGTCTTAAAATTCTTTT	AI274416	1.48413	0.503943
CHANG_IMMORTALIZED_BY_HPV31_DN (57)	2.398		0.0326	0.616109	A_24_P180886	CAACATCTTGTAGCTTCTGTTTTTAGCACTGTAGACACAACATTATGTGGTCATGCCGTT	NM_144984	1.48678	0.616109
WANG_ESOPHAGUS_CANCER_VS_NORMAL_UP (113)	2.394		0.0325	0.256433	A_24_P406830	TCTGTGCCCCCATAGCACTGTGTATACCGCTACTACCACTGCAATTCACATTATATTGGA	NM_201278	1.48812	0.256433
HOSHIDA_LIVER_CANCER_LATE_RECURRENCE_UP (59)	2.392		0.0324	0.496247	A_23_P402899	ACTGAAGGAGGATATGTATTTTTTGGTGTGCATGATGAGACTTGTCAAGTGATTGGATGT	NM_144975	1.48945	0.496247
RIGGINS_TAMOXIFEN_RESISTANCE_DN (213)	2.39		0.0321	1.15158	A_23_P59582	ATGCTGGGACCTATTTTTGCCAGACAGTAGAGCATAGCTTTGTCCATACGGTCCGTAAAA	NM_012431	1.49349	1.15158
FURUKAWA_DUSP6_TARGETS_PCI35_UP (70)	2.385		0.032	0.347888	A_23_P256148	CATTTCAGCTCCAACTTTGCATCCTGAGAACACTTAAACGTTTCTGCAGGTCCATTTTAT	NM_024595	1.49485	0.347888
COULOUARN_TEMPORAL_TGFB1_SIGNATURE_DN (131)	2.383		0.0314	0.547661	A_24_P911906	CAGATATCCACTTAGTAAAATCTAAAGCAGTATGTAAATGAAACCAGCAAAGAGAGTAGG	NM_001040429	1.50307	0.547661
REACTOME_INTERFERON_ALPHA_BETA_SIGNALING (66)	2.382		0.031	0.223281	A_23_P394014	CACCCGGCAACTCAGAAACATCAGGTCCAAGAGTCTGAAGGAAGGCCTGACGGTGCAAGA	NM_015134	1.50864	0.223281
ENGELMANN_CANCER_PROGENITORS_DN (64)	2.379		0.0309	0.373134	A_23_P210708	AGGGGGAAATAAGGGAATAAGGCCAAGGAAGATGTATAGCTTTAGCTTTAGCCTGGCAAC	NM_080792	1.51004	0.373134
DACOSTA_UV_RESPONSE_VIA_ERCC3_XPCS_DN (83)	2.378		0.0308	0.226244	A_24_P391568	GGCTTTGGCCAGTAGCTAAAGTGCAAGACTGAATTAATGAGAAGATATATTAAATGTAGT	NM_001668	1.51145	0.226244
BIOCARTA_NKCELLS_PATHWAY (19)	2.373		0.0306	0.402211	A_23_P168587	TGTACTATGTCCTTAAAGAGAATTTGGTAATTTGGTTGATGTGGTAAGCAGATAGGTGAG	NM_138771	1.51428	0.402211
VERHAAK_AML_WITH_NPM1_MUTATED_UP (181)	2.373		0.0304	0.2464	A_23_P106241	TATCACAAAGTGGCCTTTGGGGAGAAAGTCATGTATTTGTTCGCAATTATGCTTTCTCTG	NM_004239	1.51713	0.2464
BROWNE_HCMV_INFECTION_16HR_DN (81)	2.369		0.0301	0.413014	A_24_P188377	TTCAGAAACCTACCACAGTAAATGTTCCAACTACAGAAGTCTCACCAACTTCTCAGAAAA	NM_000574	1.52143	0.413014
BLALOCK_ALZHEIMERS_DISEASE_UP (1622)	2.366		0.0297	0.264275	A_23_P204810	TTATGGCTCTTCGAAATCATTTAGTTTCAAGCACACCGGCCACGGATTATTTTCTGCAAC	NM_020841	1.52724	0.264275
LUCAS_HNF4A_TARGETS_UP (56)	2.363		0.0293	0.609733	A_32_P79041	ACAGTAAGTATTAGAGAATGATTCTCCGTTAGAATTGGACCTCAGCCGATTTGAGCCAAA	BQ897248	1.53313	0.609733
REACTOME_SIGNALING_BY_VEGF (105)	2.36		0.0291	0.280681	A_23_P20337	AGCGTTAAAACCATCTCTGCCAAGACACACAACAGCTCTCTCGAGTACAACATCTTTGAA	NM_001386	1.53611	0.280681
SANA_TNF_SIGNALING_UP (81)	2.359		0.0291	0.223145	A_23_P49220	GAAGGTGCTCTACCAGCGTGCACCCAGGAATATCCACCGCCATGTGATCCTCTCTGAGAT	NM_014972	1.53611	0.223145
TURASHVILI_BREAST_LOBULAR_CARCINOMA_VS_DUCTAL_NORMAL_DN (88)	2.359		0.0287	-0.259999	A_23_P430818	GACACCGAGCCATTATACCCAGAATAAAATAATACATTTATGCTGGATTTTATTCAGACC	NM_014181	1.54212	-0.259999
HASLINGER_B_CLL_WITH_MUTATED_VH_GENES (18)	2.358		0.0282	0.36729	A_24_P63827	CAACTTCAACTAAAATGGTTAATGGCAGAAAAATCACTACAAAGAGAATTGTCGAGAACG	NM_005494	1.54975	0.36729
NIKOLSKY_BREAST_CANCER_17Q11_Q21_AMPLICON (125)	2.358		0.0275	0.394459	A_23_P318300	AAAGTCCACAGTGTATTCAGAAATCCAAGTTGGTGTCATACATTTCATTTTGATGTGAAC	NM_133646	1.56067	0.394459
BOYAULT_LIVER_CANCER_SUBCLASS_G5_DN (27)	2.357		0.0275	0.325622	A_32_P92814	AAGGAATGACAGAATTAATCCATGGGCATTTGCGGCCAGTGTTGTGTTAAACTAAAGGGA		1.56067	0.325622
TAKEDA_TARGETS_OF_NUP98_HOXA9_FUSION_8D_UP (150)	2.353		0.0274	0.692627	A_24_P242646	GTTTTTAACATAATTTTTGTTTTATCCACAACTTTTCAAGTATTGAAAGTAGAATAAAAA	NM_004079	1.56225	0.692627
KEGG_STARCH_AND_SUCROSE_METABOLISM (41)	2.352		0.0273	0.34629	A_23_P92824	CTGTACTTTACTTTAGGGCAAGCTTTTTAGATGGGAGACCTTTAACTCTGAAGGACATAT	NM_031482	1.56384	0.34629
CORRE_MULTIPLE_MYELOMA_UP (67)	2.351		0.0271	0.503486	A_23_P94380	AGTGTGCGTGGACTGGGATATCATCTCTACAGCCTGCAAATAAACCAGACAAACTTACCA	NM_031426	1.56703	0.503486
REACTOME_TRANSLOCATION_OF_ZAP_70_TO_IMMUNOLOGICAL_SYNAPSE (18)	2.335		0.0268	0.485559	A_23_P350451	ATGACATCAGTGTGATCTCTGTAGTGGAGAAGGAAATTCTGGCCGTGGTCAGAAAAGAGA	NM_001198	1.57187	0.485559
LE_SKI_TARGETS_UP (17)	2.333		0.0264	0.401422	A_23_P394809	GCTGCAAGATGAAGCTTATCAGGTCAGCTTGCAAGGTTGAATGCAATATCCTTTTATCAC	NM_001390	1.5784	0.401422
REACTOME_O_LINKED_GLYCOSYLATION (102)	2.333		0.0262	0.679461	A_23_P139669	ACGCTCATGACTGTTTCTTTGTTATTAAAGGATAACTATAATGGGATGAGCTTTGTCTGT	NM_006931	1.5817	0.679461
GRAHAM_CML_DIVIDING_VS_NORMAL_QUIESCENT_DN (91)	2.331		0.0259	0.309988	A_23_P75056	GAAGAAGGAAGGCATCCAGACCAGAAACCGAAAAATGTCTAGCAAATCCAAAAAGTGCAA	NM_001002295	1.5867	0.309988
REACTOME_TRANSCRIPTIONAL_REGULATION_OF_PLURIPOTENT_STEM_CELLS (31)	2.323		0.0258	0.448075	A_23_P399112	TCACCTGGTGCTTCTGCTTCTCCGTGACCCTGATCATCCTCATCGTGGAGCTGTGCGGGC	NM_138373	1.58838	0.448075
SAKAI_TUMOR_INFILTRATING_MONOCYTES_UP (27)	2.321		0.0256	0.489828	A_24_P376483	AGACTGACCGAGTGGACCTGGGGACCCTGCGCGGCTACTACAACCAGAGCGAGGCCGGTT	NM_002116	1.59176	0.489828
SHIPP_DLBCL_CURED_VS_FATAL_UP (38)	2.321		0.0254	0.307404	A_23_P414855	CAACAAATACGGGGTGTTTCTGCGAGTGAGCGAGGTGAAGCCGTCCTACCGCAATGCCAT	NM_033224	1.59517	0.307404
WANG_BARRETTS_ESOPHAGUS_DN (25)	2.318		0.0253	1.15875	A_32_P168701	TTTAAATGGCTTACTTATAAGCTAGAGCACTATATGGGAGTGTTCTTCTCTGTATGGTAT		1.59688	1.15875
PEPPER_CHRONIC_LYMPHOCYTIC_LEUKEMIA_UP (31)	2.317		0.0253	0.488205	A_23_P144337	GACCAGATGGTTGTGCCTTATTTTTTCTTCAAAACCGATTCAAGCTAGTCAACAGTGCCA	NM_012118	1.59688	0.488205
PID_IFNG_PATHWAY (40)	2.311		0.0249	0.310416	A_23_P422809	CCAGTGGAACTAGAAAATGGCTTAAATGCCGATGAGCATATGGCAAACACAGATTCTATA	NM_001048200	1.6038	0.310416
BOYAULT_LIVER_CANCER_SUBCLASS_G56_DN (17)	2.31		0.0242	0.236579	A_23_P211099	GGCATTGAGTTGTGATATAGTTTTACTTTGATGTGCATTTTGAATTTCAGCTACACCTAG	NM_138927	1.61618	0.236579
PID_FCER1_PATHWAY (58)	2.31		0.0234	0.627636	A_23_P148047	CCCAAACGTGGTTACATTAGCCATTCATGTATGTCAGAAGTGCAGAATTGGGGCACTTAA	NM_000958	1.63078	0.627636
TAKEDA_TARGETS_OF_NUP98_HOXA9_FUSION_6HR_UP (83)	2.306		0.0233	0.328082	A_24_P943613	GGGCATCTTATTACTGTTACTCAAAAACATTGACTCTGCATCAAGAAAGAAACAAGAAAG	NM_015173	1.63264	0.328082
REACTOME_P130CAS_LINKAGE_TO_MAPK_SIGNALING_FOR_INTEGRINS (15)	2.306		0.0231	0.352562	A_24_P915784	GTAAACACCGCATTTATTTTGTGTATGCAGTTTGATTTGCACATGTATAAATGGAGATGC	BX647087	1.63639	0.352562
BIOCARTA_NFAT_PATHWAY (51)	2.305		0.023	0.435238	A_24_P330886	CGCTATCTCTTCAAGTGGCTGCAAAAAAGTCTTCCATATATTTTGATTCTGAGCGTCAAA	NM_016125	1.63827	0.435238
LINDSTEDT_DENDRITIC_CELL_MATURATION_D (63)	2.304		0.0229	0.535572	A_24_P97405	TCCCCCTATTTATTTTTACATTTCTCTATGTGCAAATGAGAAAAACACTAAGGTTCAGGG	NM_001097632	1.64016	0.535572
STOSSI_RESPONSE_TO_ESTRADIOL (43)	2.304		0.0229	0.32173	A_24_P940524	ATAAAGAGAAAATGAAATTGTAGTCACTGTTATGTACTGACATTAGTTACAACCTAGTTT	NM_003410	1.64016	0.32173
KEGG_CHEMOKINE_SIGNALING_PATHWAY (181)	2.3		0.0226	0.27772	A_24_P336759	TATCGTTCTTGATCATAAGCCGCTTATTTATATCATGTATCTCTAAGGACCTAAAAGCAC	NM_021960	1.64589	0.27772
OLSSON_E2F3_TARGETS_UP (24)	2.3		0.0223	0.304462	A_24_P237601	GTGAAGTTGCATGAAGTTTTTCATGATCAGCTTCACACGTTTCTAGTGATGGAACTTCTG	NM_004755	1.6517	0.304462
SUMI_HNF4A_TARGETS (28)	2.298		0.022	0.385085	A_24_P141227	TGTGCAAGGGTGACTACGAGAAGGAGAAGGACCTGCTCAGCTCCGTGAGCCCCGACGAGT	NM_002316	1.65758	0.385085
SU_KIDNEY (15)	2.288		0.0219	0.336562	A_24_P32790	CTAGGGATCTAATTAAGGACATTAAAGTACAATTCTTGAGCTACTAACCATCAGCTCTTC	NM_018566	1.65956	0.336562
REACTOME_ASSEMBLY_OF_COLLAGEN_FIBRILS_AND_OTHER_MULTIMERIC_STRUCTURES (59)	2.287		0.0217	0.247774	A_24_P278192	CCTGTGTGGCCCTGGACACAGCCCACCCTCTGTGAGCCGTTTCCAATTCTAAAACAGACT	NM_000476	1.66354	0.247774
PID_HNF3B_PATHWAY (44)	2.283		0.0216	0.351103	A_24_P772103	TACCTTTCTGATCATCTGACTCAGTAGGCTAGGAGACAATCTGTCATCTGAGCCATAGTT	AK094724	1.66555	0.351103
PID_INTEGRIN_A9B1_PATHWAY (25)	2.283		0.0214	0.383428	A_23_P142537	CAATCTGTGTCATTTTGAATATTGTTCGACTTTCACTTGGTTTTATAACCATTGGACTCC	BC014534	1.66959	0.383428
SCHWAB_TARGETS_OF_BMYB_POLYMORPHIC_VARIANTS_DN (16)	2.28		0.0214	-0.309668	A_23_P162866	CTGGGTATTGATGAAGATGACCCTACTGCTGATGATACCAGTGCTGCTGTAACTGAAGAA	NM_005348	1.66959	-0.309668
REACTOME_NUCLEOTIDE_LIKE_PURINERGIC_RECEPTORS (16)	2.28		0.0211	0.475133	A_24_P390909	CTGAGTGCCCGAGTGTTCTTCGAGAACTTCAAGTACGAGGACGCACTACGCCTGCTGCAA	NM_181882	1.67572	0.475133
LIU_VAV3_PROSTATE_CARCINOGENESIS_UP (89)	2.277		0.0211	0.33666	A_23_P256676	CTCAGTCGAACTCCTGCTGATGGAAGATAAACTGCACACTTTCCCTGAACACACTGTATA	NM_013396	1.67572	0.33666
KEGG_GNRH_SIGNALING_PATHWAY (96)	2.275		0.021	0.895468	A_24_P636301	ATTAGCGATGTGCAGACACTGTTTATTTTACAGGAATAAAAATGCCAGAAGAACCCAAGT	BC008632	1.67778	0.895468
CROONQUIST_IL6_DEPRIVATION_UP (17)	2.275		0.0206	0.90166	A_23_P149153	AAACAGCATCTGGATAAAACATGGGCTGATGTGGAGAATCTCAACAGTCAGAATGAAGCT	NM_014644	1.68613	0.90166
WIERENGA_STAT5A_TARGETS_GROUP2 (51)	2.274		0.0206	0.366178	A_24_P44462	CCTTGAAAGCATTAATGGCTGCAGAGGATAAGTACTCGCAGAAGGAAGACAGATATGAGG	NM_000366	1.68613	0.366178
REACTOME_COLLAGEN_FORMATION (81)	2.269		0.0204	0.311102	A_24_P304636	AGATTTGATCCAAGGACTTCTCACAGTAGATCCAAACAAAAGGCTTAAAATGTCTGGCTT	NM_004755	1.69037	0.311102
PID_HNF3A_PATHWAY (42)	2.267		0.0201	0.31833	A_23_P8522	GTTGAAATGGTAATCATCTGCATGTTTTTGTCACTTATTTCAGGTTAGTGATTGCCTAAC	NM_018374	1.6968	0.31833
KEGG_GRAFT_VERSUS_HOST_DISEASE (39)	2.266		0.0198	0.512196	A_24_P131718	CAAGTGGTGCTTGTTGGAAGAGTGCTTACTTACCTCGAGAGAATTTACAGGAGTCCACAT	NM_016577	1.70333	0.512196
PID_INTEGRIN5_PATHWAY (16)	2.266		0.0198	0.341957	A_23_P38457	TTTACCAGCTGCTGACTAATCTTCATCACCACTGTAGATTTTGCTGCATGTGCAGGTCCT	NM_020791	1.70333	0.341957
REACTOME_SYNTHESIS_OF_BILE_ACIDS_AND_BILE_SALTS_VIA_27_HYDROXYCHOLESTEROL (14)	2.263		0.0197	0.438665	A_24_P414187	TGACGTACAGCTTCCGACAGTCCTTCTCCTTGTACGGCATGCAGGTCCTGCTCTTCGAGA	NM_014869	1.70553	0.438665
CASORELLI_APL_SECONDARY_VS_DE_NOVO_UP (38)	2.26		0.0194	0.386403	A_23_P53126	GATGAATCACTGTTTTTAGACACCTTCATTTTGAGGGGAGGAGTTCCACAGATTGTTTCT	NM_005574	1.7122	0.386403
GENTILE_UV_LOW_DOSE_DN (63)	2.258		0.0192	0.246837	A_23_P345973	GAAGCACACAGGGGAGCGGCCCTACCTGTGCATCCACTGCAACGCCAAGTTCGTGCACAA	NM_001039360	1.7167	0.246837
REACTOME_ELASTIC_FIBRE_FORMATION (44)	2.257		0.0189	0.346393	A_24_P153511	CCTTGTGCCATATACACACAAAATTTTGTGGAAGGCAGTTTTAACTTTCTGAAGAATATC	NM_001003712	1.72354	0.346393
GHANDHI_BYSTANDER_IRRADIATION_UP (77)	2.255		0.0188	0.303016	A_32_P86400	AAATGTTGCTCAGGTAATCAGTATTTTCTTCCACGTATGTGCATATTGCACTGTTAGATC	NM_198273	1.72584	0.303016
TONKS_TARGETS_OF_RUNX1_RUNX1T1_FUSION_ERYTHROCYTE_UP (153)	2.254		0.0187	0.622412	A_32_P187320	TTTTATAGTGTTGACAGTACTGGAAATGAGATGAATAGTGACCGTTACCAATGAGGCATT	AK092668	1.72816	0.622412
ROY_WOUND_BLOOD_VESSEL_DN (21)	2.253		0.0184	-0.330707	A_24_P924697	GGCCAGAATACCCAAAATTATTCACACGACGTTAACTTATTGGTACTGGCTAAGCAATAC	AK055915	1.73518	-0.330707
PID_NETRIN_PATHWAY (32)	2.25		0.0183	0.4169	A_24_P69538	ATGGTAAATCATGGAATCCAGAAGGAACAGTGGGTACAGGATGCAATTGGCAGGAAGCAA	NM_138554	1.73755	0.4169
REACTOME_CYP2E1_REACTIONS (11)	2.249		0.018	0.345609	A_23_P143845	CTAGTTAATCCTGTTGTTTGCTGCCATTGGCATGAAATGGCCAACTGTGGCTGTTACAGT	NM_015508	1.74473	0.345609
REACTOME_INTERLEUKIN_17_SIGNALING (70)	2.249		0.018	0.26869	A_32_P69296	TCGTGTTTAAAGGGTATATTCTAATAGTGGAAGCATCAAACATGTCAGTGATTTCATCTC	AK130071	1.74473	0.26869
BONOME_OVARIAN_CANCER_POOR_SURVIVAL_UP (31)	2.246		0.0178	0.534846	A_24_P365767	GGTTTTTCTTAGTTCTTCTGCTTTTGCAATTGTGTTTGTGAAATTTGAATACTTGCAGGC	NM_000397	1.74958	0.534846
CERVERA_SDHB_TARGETS_1_UP (113)	2.245		0.0177	0.305797	A_24_P194931	TGTGGAAGATACTTTGAAATCACTTTCTACTTTGTTAGTAAAGTTCTGTCTTTCCAGAGC	NM_020463	1.75203	0.305797
KEGG_NITROGEN_METABOLISM (23)	2.241		0.0176	0.320211	A_32_P153505	CATGGCCCCTCCAGACAGGTGGCTCAAATGTGCAAAAAGATAAGAATGCATTTTTGCTCC		1.75449	0.320211
ZHAN_MULTIPLE_MYELOMA_CD2_UP (45)	2.241		0.0175	0.337663	A_24_P311845	TGGGATTTTTTAGTGGCCCTTTTTAAAAAGCTGTTTCTTATTTCTGATCATTGTGAGTGG	BX648891	1.75696	0.337663
REACTOME_CHYLOMICRON_REMODELING (10)	2.236		0.0174	0.412288	A_23_P20285	TCCACACTTGTGAGAAGTGCAGTACCAGCATCGCGAACCAGGCTGTGCGCATCCAGGAGG	NM_021630	1.75945	0.412288
LINDVALL_IMMORTALIZED_BY_TERT_DN (72)	2.233		0.0169	0.271842	A_23_P356109	AGACTCCAGCAGAGCCCTGAAGTGTGGACAAGCTTCCATTCACTGCAAATTCGTGAGCAC	NM_152749	1.77211	0.271842
MCCABE_HOXC6_TARGETS_CANCER_UP (31)	2.232		0.0158	0.596429	A_23_P137935	CAAGCTGAAACTGGTGTGTGGAAGTCACAGCTTCATCAAGGTCATCAAGGCCAAGAAAAA	NM_002432	1.80134	0.596429
BIOCARTA_ACE2_PATHWAY (13)	2.23		0.0158	0.332095	A_24_P111061	GTTCGATCTGGCAGTGGTATATCTGTCATAAGCTCAACATCTGTAGATCAGAGGCTACCA	NM_001001132	1.80134	0.332095
DAVIES_MULTIPLE_MYELOMA_VS_MGUS_DN (25)	2.228		0.0157	0.444086	A_23_P64019	CACACTGCATGTAAAAGATGTATTACAATCTCAAAGCCAGTAAAAGAAATCTTGCTTCAC	NM_201278	1.8041	0.444086
SENESE_HDAC3_TARGETS_UP (468)	2.228		0.0156	0.372777	A_24_P132019	CTGTATGGCATTTTACTCCTTCTGAAAGAGAAATACTGTACTTGAATTTTTGAGCTATGC		1.80688	0.372777
KEGG_ADHERENS_JUNCTION (73)	2.226		0.0154	0.505707	A_23_P405049	CTATTTTTACCTACTGTGTCTTGGAATCTAGCCGATGGAAAATACCTAATTGTGGATGAT	NM_002843	1.81248	0.505707
REACTOME_TOLL_LIKE_RECEPTOR_9_TLR9_CASCADE (92)	2.219		0.0154	0.301442	A_23_P54781	GTTCTAGTACTTTGGATACAACTTTCATTGATAGCCAAGGTTTGCAGCAGTTGGCCTTGG	BC051317	1.81248	0.301442
TAKEDA_TARGETS_OF_NUP98_HOXA9_FUSION_6HR_DN (43)	2.215		0.0153	0.399607	A_23_P259270	GATGGATTTGCTGAGAGGTTTTCCCAAGAACTACAGTTAAAAGTACAGAAAGATGCCAGA	NM_003948	1.81531	0.399607
REACTOME_NEGATIVE_REGULATION_OF_THE_PI3K_AKT_NETWORK (110)	2.215		0.0149	0.542071	A_23_P256142	CATTTGCTTGGTCTAAAGAAGATCATTAATGTTTTGTGACCATACAAGTTGTAACAGTGG	NM_024595	1.82681	0.542071
PID_IL12_2PATHWAY (62)	2.214		0.0149	0.332465	A_24_P347458	GAGTTAGGTCTGTCTTTTCAAAAAGGTGATATACTTCATGTGATCAGTCAAGAAGATCCA	NM_022474	1.82681	0.332465
KEGG_ASTHMA (30)	2.212		0.0147	0.325222	A_23_P65877	TCAGCATTAAAGATGAATCTCAGAAGTCATGGTTCAATGTTGACACTGTGAGGATAACAA	NM_005135	1.83268	0.325222
FIGUEROA_AML_METHYLATION_CLUSTER_5_DN (42)	2.212		0.0145	0.59168	A_23_P17620	TTGGTAGAGACACGCTCCAGAAGGGATAACAAAATCAAATAGTAGATGGGTTCATTGGGC	NM_052954	1.83863	0.59168
WEINMANN_ADAPTATION_TO_HYPOXIA_DN (38)	2.212		0.0144	0.403067	A_24_P262543	GGGAGGTGCTGCCCTTAACCATGACACCATTGTAAGAGCTGTCCACATTTGTATGTTGTG	NM_004823	1.84164	0.403067
PECE_MAMMARY_STEM_CELL_DN (133)	2.208		0.0141	0.5404	A_23_P203505	GTGTCAGTTTACCCTCGATGCCCTTATTTGTGAGTTAAAGAGAAAATATCATAAATGGTA	NM_033034	1.85078	0.5404
SHIPP_DLBCL_VS_FOLLICULAR_LYMPHOMA_DN (43)	2.207		0.0137	0.722749	A_23_P212061	TTTATTACTCCCAGAACAACAACTATCCTGACTTCTAATATCATTCACTAGCTTTGCCTG	NM_007289	1.86328	0.722749
KEGG_BASAL_CELL_CARCINOMA (55)	2.204		0.0134	0.379237	A_23_P165521	CTGACGCACTGGCTAAAGTCTTTGTATGACGCAATGCATCATCTTCACCTTCTAGCTGTT	NM_003162	1.8729	0.379237
BIOCARTA_NUCLEARRS_PATHWAY (32)	2.203		0.0133	0.868935	A_24_P941359	GGTACATTGTACAGTCTGTAGTTAGGAGGTATAGCCTATAGCTTATGTTAAATGGTTGAA	AB002384	1.87615	0.868935
LIU_CDX2_TARGETS_UP (35)	2.203		0.0131	0.551366	A_23_P70398	CCAGCACATAGGAGAGATGAGCTTCCTACAGCACAACAAATGTGAATGCAGACCAAAGAA	NM_001033756	1.88273	0.551366
PID_IL23_PATHWAY (36)	2.199		0.0128	-0.237791	A_23_P153360	ACCTTGGGTTTCTGAGTCTGCTTTTTGAGTAGGTGATTTTGAGGTTGAAAAACCAGGGGC	NM_024104	1.89279	-0.237791
VERRECCHIA_EARLY_RESPONSE_TO_TGFB1 (54)	2.197		0.0126	0.741534	A_24_P175563	TTTTTTAATGATAACTTCTTTTCTGTTTATTGTAAAACTAAGTTAAAAATAAAAGGTTAA	NM_145698	1.89963	0.741534
BIOCARTA_CLASSIC_PATHWAY (13)	2.191		0.0126	0.658043	A_23_P435394	ACTGTTTCTGGACCCTTATAAAATCCTGTGCAATAGACACATACATGTCACATTTAGCTG	NM_000958	1.89963	0.658043
REACTOME_NITRIC_OXIDE_STIMULATES_GUANYLATE_CYCLASE (22)	2.186		0.0125	0.460264	A_23_P359762	ACAGACTCAGAGTTATTTTTGTAAGGACACTCATCTGTGCCCCACGTCCAGATCCCTGGA	NM_152914	1.90309	0.460264
FIGUEROA_AML_METHYLATION_CLUSTER_6_DN (30)	2.183		0.0124	0.401201	A_24_P7693	ACAGCCCAGACGGCCTGGCTGCAGGGCGCAGCGAGGGCGCGCTCCAGGTCCTCGACGGGG	NM_198471	1.90658	0.401201
PID_ANGIOPOIETIN_RECEPTOR_PATHWAY (48)	2.183		0.0123	0.42968	A_23_P207699	ACCAGTTCTCTTTGTAAGGACTTGTGCCTCTTGGGAGACGTCCACCCGTTTCCAAGCCTG	NM_016834	1.91009	0.42968
SANA_TNF_SIGNALING_DN (83)	2.182		0.0122	0.375259	A_23_P106	GCAAGGAGCAGATTCTGGCCAGATTTCTGAAGAAACATGGAATTTTCTGCAGTCTATTTA	NM_015017	1.91364	0.375259
AZARE_NEOPLASTIC_TRANSFORMATION_BY_STAT3_UP (124)	2.182		0.0121	0.516352	A_23_P205567	TGAATGGTGTTTGCATTCTGTGAAATGCCTCTCCACGTTGCATATGTCACACTTTTGTCT	NM_006255	1.91721	0.516352
CHICAS_RB1_TARGETS_CONFLUENT (532)	2.182		0.012	0.34084	A_23_P434352	ATTGTTCTGGGTGATTTCTAGAATGGTTTTTGTTGAGTCTCTGAACATCCTAAATATTGG	NM_001042444	1.92082	0.34084
CROONQUIST_NRAS_SIGNALING_UP (38)	2.181		0.012	0.302354	A_32_P95541	AAGAGTGGAACTAACACCGACAGGGATCTGGATGTGAAGGAAACATGGCAAAGTGAATCA	AA564209	1.92082	0.302354
REACTOME_NCAM1_INTERACTIONS (42)	2.181		0.0117	0.765994	A_24_P260101	GACATATCTCTAATTCCATCCATAAATCCAGTTCTACTATGGCTGAGTTCTGGTCAAAGA	NM_007289	1.93181	0.765994
PETROVA_PROX1_TARGETS_DN (55)	2.173		0.0117	0.347465	A_24_P237613	GGGTGCAGTAGAAAGAATCGGAATCTGTGCCGTATTGATAAGGAGATGATGTTGAACACA	NM_182488	1.93181	0.347465
REACTOME_DISSOLUTION_OF_FIBRIN_CLOT (13)	2.173		0.0117	-0.552845	A_23_P19020	ATGCCTCACCAGCAGAAGAACAGAATATCAGGATGCCTTAAATTTATAGTAGTAGACTGT	NM_005460	1.93181	-0.552845
REACTOME_SIGNALING_BY_PDGF (58)	2.173		0.0115	0.602829	A_23_P104522	TGTGTTCATGGTTTCCTTTGATTGGCTATTGAACCCTTCTGGGAAATGTATTTTTGTAGA	NM_006393	1.9393	0.602829
MAHADEVAN_GIST_MORPHOLOGICAL_SWITCH (15)	2.172		0.0115	0.343037	A_23_P149892	CATGGTGGTTCAGAATAGATGAGCATAGCATGGTTTTGTTTGTTTTTGCTTTCAATTTTC	NM_018590	1.9393	0.343037
REACTOME_PHASE_II_CONJUGATION_OF_COMPOUNDS (97)	2.17		0.0115	0.294225	A_23_P56894	GTTTTTGGAAATGGTCCTGTTACTCCAGAGAAAATTGAGCAGCTCAGATATTGTCAGCAT	NM_177538	1.9393	0.294225
REACTOME_PLATELET_ADHESION_TO_EXPOSED_COLLAGEN (15)	2.167		0.0114	0.247239	A_23_P15348	TGCTGTGTTGACTTCCTGTTGTCTTCATCAAAGCTTTTTTCCGTGGTATTCTAAAATTAG	NM_015134	1.9431	0.247239
WEBER_METHYLATED_LCP_IN_SPERM_UP (15)	2.164		0.0109	0.343296	A_24_P181944	CCCAGGAAAAGTCAAAAAACTACTCGGAAAACACTGACAAAGACTTATCGAGGAGACGTT	NM_016436	1.96257	0.343296
HALMOS_CEBPA_TARGETS_UP (48)	2.163		0.0108	0.632828	A_23_P218549	GGTCCTGACTCAAAACCCAGTGAGGGGGATGTTTTTCCAGGACAAGTGAAGAGAAAATAT	NM_032571	1.96658	0.632828
BLALOCK_ALZHEIMERS_DISEASE_INCIPIENT_UP (380)	2.162		0.0108	0.385433	A_23_P401106	ACCTGCCTTACCTTTCTGAGTTGCCTTTAGAGAGATGCGTTTTTCTAGGACTCTGTGCAA	NM_002599	1.96658	0.385433
ROSS_LEUKEMIA_WITH_MLL_FUSIONS (77)	2.157		0.0108	-0.545668	A_23_P435029	CATCACAGTTGACAGGTTAAAAGCATTCACTGCAGCGATCTATGAGAATTAAGAGGGGAG		1.96658	-0.545668
GRAHAM_NORMAL_QUIESCENT_VS_NORMAL_DIVIDING_UP (64)	2.155		0.0107	0.441369	A_24_P179400	CCAACTTCTGGGCTGTTCTCGCTTCGGAGGAGCCGTGGTCCGCGCGGGGGAAGCCGAGCC	NM_003376	1.97062	0.441369
REACTOME_SIGNALING_BY_NOTCH1 (72)	2.155		0.0107	0.4198	A_23_P167384	ACAAAGGATAATCGAGTTCACATTGGACCAAAAATGGAAATTCGGGTCGTTACGTTAGGA	NM_033228	1.97062	0.4198
KEGG_LINOLEIC_ACID_METABOLISM (26)	2.153		0.0107	0.408704	A_24_P116909	TGTGTATACATATGTTTATCTCACACACATTATGAGCTTGAATTCTTAATTCATCCTAGC	NM_006785	1.97062	0.408704
REACTOME_DISEASES_OF_GLYCOSYLATION (140)	2.152		0.0106	0.62695	A_24_P69084	CAGAGACCTGAAGTTTCAAGTAAATATGTCCTTCTGCAATCCCAAGACACGACCTGTCAC	NM_139056	1.97469	0.62695
REACTOME_INTERLEUKIN_4_AND_INTERLEUKIN_13_SIGNALING (108)	2.151		0.0104	0.634276	A_32_P83784	ACAGGCCCATACTTCAGTCAGTCCAATCATAGTACAGTGATGTGGTGGTAGATGCTATGA	NM_015230	1.98297	0.634276
BILD_CTNNB1_ONCOGENIC_SIGNATURE (73)	2.15		0.0103	0.394647	A_23_P10081	TGCACTTAAGAATGGCATCCATAAGATTCTGTATTTGGCATTTAGACTAACTTCTAGATG	NM_182896	1.98716	0.394647
HINATA_NFKB_TARGETS_KERATINOCYTE_UP (82)	2.15		0.0102	0.378526	A_23_P51339	TGAAACCCGGAATGAGGAGAAGAATTATTGGATATGGGCTGCCATTTCCAAAAAATCCTG	NM_007034	1.9914	0.378526
MAHAJAN_RESPONSE_TO_IL1A_UP (76)	2.15		0.0102	0.344216	A_24_P204214	CCAATTTCGGGGCAACCATGTGGAGATGATCAAAATGCTTCACCTTCAAAACTCTCAAAG	NM_006311	1.9914	0.344216
DORSEY_GAB2_TARGETS (30)	2.148		0.0102	0.336521	A_23_P207138	AGTCGTGACCTGCTAGGCCAGAGCCCACTCCATCTGGTAGAAGGGAAAGCCCATATGCTA	NM_203351	1.9914	0.336521
HOOI_ST7_TARGETS_DN (108)	2.143		0.0101	0.403753	A_23_P88347	ACGATTGTCCTTCATTTGTACTGAAGTAGATTGCAAAGTGGTTCATGAATTCATTGGTGG	NM_006832	1.99568	0.403753
REACTOME_PROTEIN_PROTEIN_INTERACTIONS_AT_SYNAPSES (88)	2.141		0.01	0.611023	A_23_P217258	ACAATTGCAAGTCAACACCCTAATACCAGAATAGGAGTTTTCCTCTGTGGACCTGAAGCC	NM_000397	2	0.611023
BOSCO_EPITHELIAL_DIFFERENTIATION_MODULE (64)	2.138		0.00998	0.379614	A_23_P216708	ACTCAGAAAAACATCTAAAGCTGTTGGAGAAGAGGGACTCATATAAATAGTTGGATTGCG	NM_018339	2.00087	0.379614
CHANG_IMMORTALIZED_BY_HPV31_UP (66)	2.137		0.00976	0.263577	A_24_P341504	TAATGGATATGTGCTTTTTGGAAAACCCATGGTGGTTCAGTTTGCTCGATCTGCTAGACC	NM_017619	2.01055	0.263577
RUTELLA_RESPONSE_TO_HGF_VS_CSF2RB_AND_IL4_DN (242)	2.136		0.00975	0.46829	A_23_P39840	CTGCAGCAGCGTTCAGACCAACTCCTGGATATGAGCTCAACCTTCAACAAGACTACACAG	NM_006634	2.011	0.46829
REACTOME_SYNTHESIS_OF_BILE_ACIDS_AND_BILE_SALTS (33)	2.133		0.00965	0.521836	A_23_P127525	CCTGCTGAGACCTTCCAAGGACAGCCGTGTTGGTTGGACTCTGAATTTTGAATTGTTATT	NM_005238	2.01547	0.521836
BROWNE_HCMV_INFECTION_4HR_UP (48)	2.132		0.00958	0.45994	A_23_P258151	GACAAACTTTTTGTAAAAAGCACCATCTCTGGACTTACTTGCATTAAATATTTTCAGGGG		2.01863	0.45994
KEGG_OTHER_GLYCAN_DEGRADATION (16)	2.13		0.00957	0.707298	A_23_P203498	GTACATAAGAATCTATCACTAAGTAATGTATCCTTCAGAATGTGTTGGTTTACCAGTGAC	NM_006074	2.01909	0.707298
LINDSTEDT_DENDRITIC_CELL_MATURATION_B (49)	2.129		0.00943	0.438184	A_23_P97871	AAGACTGGCAAACAGATGGCAAGGGATGCCCCTCTTTTTCATAAAACTCTCCAAGGTTCA	NM_032199	2.02549	0.438184
URS_ADIPOCYTE_DIFFERENTIATION_DN (30)	2.128		0.0093	0.275568	A_24_P286465	AGCTTCAGACTGGTCTGTAAAAATGGCGGGTCCCGTATTTACCACTAACTAGCAAAACTG	NM_033224	2.03152	0.275568
KIM_WT1_TARGETS_UP (210)	2.126		0.00925	0.709069	A_23_P25246	CATTCCTGTTTCAACTTGAGCCTTGCATTCATGCAACTTGATTCTTGTGATTGACTTTTT	NM_000706	2.03386	0.709069
REACTOME_CLASS_B_2_SECRETIN_FAMILY_RECEPTORS (88)	2.126		0.00921	0.328595	A_23_P86838	AAAGGAGGCCTAGAAAGGTTAAGTAACTTGGTCGAGACCACTCAGCCTTGAGATCAAGAA	NM_152313	2.03574	0.328595
REACTOME_EICOSANOID_LIGAND_BINDING_RECEPTORS (15)	2.126		0.00914	0.612203	A_24_P134356	TTAATTGCATCCTATCAGATTGTTGAGGTGGGTGTGATAGTCTTCAGGTGCAGTGCGTTC	NM_014962	2.03905	0.612203
BIOCARTA_LECTIN_PATHWAY (11)	2.125		0.00913	0.366404	A_23_P205273	TCTTAATGGTGCTCACTTTAGCAGACAGCGTCCACAATGTGAATCCTACAGTTTCCAGGT	NM_015316	2.03953	0.366404
ASGHARZADEH_NEUROBLASTOMA_POOR_SURVIVAL_DN (41)	2.125		0.00906	0.66723	A_23_P206212	TGAGCAGTGGACTCAAAAGCATTTTCAGGCATGTCAGAGAAGGGAGGACTCACTAGAATT	NM_003246	2.04287	0.66723
BIOCARTA_EICOSANOID_PATHWAY (22)	2.123		0.00904	-0.298778	A_23_P208009	TTCAAGTATGCTCTTTTGGCTGTAATGGGTGCATATGTGTTACTAAAACGTGAATCCTAA	NM_033280	2.04383	-0.298778
KEGG_AUTOIMMUNE_THYROID_DISEASE (48)	2.121		0.00897	0.528002	A_23_P16743	TTTAAATCAGAAGATTGAGCCATACATGCCATATGAATTTACGTGCGAGGGGATGCTACA	NM_002410	2.04721	0.528002
WESTON_VEGFA_TARGETS_6HR (53)	2.117		0.00896	0.505945	A_24_P936010	TCACCCTGCTTTGGGTGGGGTTTCCTTACCCCAGCTACCTGGGAACACACAAGGCAACTT	AY358253	2.04769	0.505945
REACTOME_DISASSEMBLY_OF_THE_DESTRUCTION_COMPLEX_AND_RECRUITMENT_OF_AXIN_TO_THE_MEMBRANE (31)	2.116		0.00895	0.670304	A_24_P707530	CCCCAAAGAATATCAGTTACCAAAGTAGGATGAAAGGATGTTGGGTAGATCAAAACAACA		2.04818	0.670304
REACTOME_GLYCOSPHINGOLIPID_METABOLISM (43)	2.115		0.0089	0.521932	A_24_P406939	TGTCTTATTGAATTAATTTTGGAGCAGATCTTAGAAATAGAATTTAATCTATAAAAATCT		2.05061	0.521932
NAKAYAMA_SOFT_TISSUE_TUMORS_PCA2_DN (78)	2.11		0.00861	0.348571	A_24_P166168	TGGTCCTTTGAAAACAAAACAAAACTTCCATACACAGCACTGCCCAGTAAAGCAGTGTTG		2.065	0.348571
KEGG_AXON_GUIDANCE (129)	2.11		0.00844	0.577763	A_23_P434890	AGGAGGGCGGCTGCTCTGTCATGAGAATGTACGGCCCGTGGATGATTAACGGGCCTTTTT	NM_014550	2.07366	0.577763
ZHU_CMV_ALL_DN (116)	2.11		0.00842	0.396817	A_23_P156061	GGGTCGACATTTTCCTGGACACTTACTGGCATGGGATTTTGTCAAAGAGAACTGGAATAA	NM_005575	2.07469	0.396817
LUI_THYROID_CANCER_CLUSTER_2 (42)	2.109		0.00835	0.544826	A_23_P79360	ATGGTGGTTTGGATCTTTGAATGGGAAAAAAGGCCATTTTCCTGCCGCTTATGTGGAGGA	NM_052946	2.07831	0.544826
REACTOME_REGULATION_OF_TLR_BY_ENDOGENOUS_LIGAND (18)	2.108		0.00834	0.254124	A_23_P126757	CTTGGTTTGTTCTGAAGGGACGTTTTATAGTCACTATCCACATGCCAGTGTGAAATGGGC	NM_023015	2.07883	0.254124
MATTIOLI_MULTIPLE_MYELOMA_WITH_14Q32_TRANSLOCATIONS (35)	2.106		0.00826	0.275102	A_23_P350824	ATTCCTTAAGAACTCTGTGTTATATTACCATGGAACGCCTAATAAAGCAAAATGTGGTTG	NM_001386	2.08302	0.275102
HUTTMANN_B_CLL_POOR_SURVIVAL_UP (270)	2.105		0.008	0.697495	A_23_P80918	GGAAGCTTGAAGACCATGGTGAGAAAAACCAGAAGCTTGAAGACCATGGTGTGAAAATCC	NM_001179	2.09691	0.697495
KIM_MYCN_AMPLIFICATION_TARGETS_DN (98)	2.103		0.00793	0.289347	A_24_P142151	CTTGCTGAAAGATTTGAACTTTCTGTCTCCAATCTCATTACCCAGAAGTCTCCTAGAGCT	NM_144598	2.10073	0.289347
POMEROY_MEDULLOBLASTOMA_PROGNOSIS_UP (43)	2.101		0.00792	0.327962	A_23_P134786	AGTTGTATGTGCCCCCAGTGCTACATACGCAGGTATGCGTAAGTGTGTATGCTTGTTTTA	NM_016018	2.10127	0.327962
FIGUEROA_AML_METHYLATION_CLUSTER_4_DN (15)	2.1		0.00789	0.526042	A_32_P231617	CATGAAAACTGTGGCAAACGATGTGCGATGCTTTCTTCTGTATTGGCTGCTCTCATTGGA	NM_014220	2.10292	0.526042
REACTOME_TRIF_TICAM1_MEDIATED_TLR4_SIGNALING (95)	2.099		0.00771	0.861177	A_32_P188186	GGTAAAGTGTGCTTCATGAAACAAACATCTGGAAAACTCCAAGTATAAGAGACCCTGGAC		2.11295	0.861177
REACTOME_HDL_REMODELING (10)	2.096		0.00768	0.366185	A_24_P839239	GGTGGTTTTTTGTTTTTCACAAGTCAAGTAGCTTGAACACTATCACTTGTCCAATGGGAA		2.11464	0.366185
REACTOME_GAMMA_CARBOXYLATION_TRANSPORT_AND_AMINO_TERMINAL_CLEAVAGE_OF_PROTEINS (11)	2.094		0.00766	0.801264	A_24_P937468	CCGACCAATCCAAGAAGGTTGGTGCAATCTTCGGCTCTACTCGGCTGTTTTCGCTGATGC		2.11577	0.801264
REACTOME_INOSITOL_PHOSPHATE_METABOLISM (48)	2.094		0.00766	0.509182	A_23_P204654	GAGGGGAGACTCCAAAAGAGTCATCGCAGGAAGAAGTTAAGAACACTGAACATCAGAACA	NM_000899	2.11577	0.509182
REACTOME_COLLAGEN_DEGRADATION (61)	2.089		0.00765	0.518015	A_24_P237559	GTCTGGTGAAGTTACTCGAAGAATTAAGGAAGGTTTGAGCTAAAATGAACTAGAGACCAT	AK096804	2.11634	0.518015
EPPERT_CE_HSC_LSC (40)	2.088		0.00763	0.284662	A_23_P385217	TTAGGTGGATGCATTTTTTGTCTGTTTACTGCTCTTCTCAGCTTTATTCAATAAACTTGC	NM_018184	2.11748	0.284662
RODWELL_AGING_KIDNEY_NO_BLOOD_UP (208)	2.088		0.00759	0.507895	A_23_P102037	CATCACCATTGCTAGAATACTGGCATGATTCTTCTGAGCAGAAGTTGAAACTGTAAATTT	NM_025147	2.11976	0.507895
CHARAFE_BREAST_CANCER_LUMINAL_VS_BASAL_UP (355)	2.085		0.00751	0.399323	A_24_P313186	CTCTTTATAAATGCATGTCTGATTGTACTTGTAACAATATTGTAATGAACGGCTGTGCAG	NM_006888	2.12436	0.399323
SUNG_METASTASIS_STROMA_UP (107)	2.08		0.00747	0.465977	A_32_P59648	ATTTACATAGTATTCATTATTTTAAATGACAAAATATCAAATTGGTTCTATAAATAGTAA	AK023631	2.12668	0.465977
PID_AVB3_OPN_PATHWAY (30)	2.08		0.00723	0.501091	A_23_P110896	TGAGCTGAAACAGACCTCCTGATACCTTTGCTTAATTAAACTAGATGATAATTCTCAGGT	NM_012434	2.14086	0.501091
REACTOME_REGULATION_OF_IFNA_SIGNALING (22)	2.08		0.00712	0.622161	A_24_P161018	AAATATTAACATTTCCCTGGACCATAAGAGACCTTTGATTAAGGTTTTGGGAATTAGCAG	NM_017554	2.14752	0.622161
ROZANOV_MMP14_TARGETS_UP (254)	2.079		0.00709	0.423868	A_24_P224488	AGTTTGCCATGTTGAGCAGGACTATTTCTGGCACTTGCAAGTCCCATGATTTCTTCGGTA	NM_016834	2.14935	0.423868
TONKS_TARGETS_OF_RUNX1_RUNX1T1_FUSION_HSC_DN (183)	2.078		0.00699	0.35726	A_23_P390722	TGTTGAAAATGAATGTTACCAGGTATTCTTAGACCGTATTAACAGAGCTGATTATTGTCC	NM_022347	2.15552	0.35726
LI_CISPLATIN_RESISTANCE_DN (32)	2.075		0.00691	0.469079	A_23_P155335	CTAACTTGTAAAAAGGGGGCTGCATTCTTGTTGGTAGCATGTACTCTGTTGAGTAAAACA	NM_002662	2.16052	0.469079
KEGG_ABC_TRANSPORTERS (44)	2.073		0.00682	1.00927	A_32_P8546	TCCTTCTGACGGGTTTTCTGAGGACAATGGAATCCACACTCTGTGTCGAACACTTTTCTA	BC008632	2.16622	1.00927
BIOCARTA_IL17_PATHWAY (14)	2.072		0.00677	0.654843	A_23_P392384	TCAACCATCTTCTTTCTGAAAGACCAAATCTAATGTAACCAGTAACGTGAGGACTGCCAA	NM_031426	2.16941	0.654843
XU_HGF_TARGETS_INDUCED_BY_AKT1_48HR_UP (13)	2.071		0.00677	0.54706	A_24_P405992	CTCGCCCGCCAAGCCCAGCTCCTTGGACCTGGTGCCCAACCTGCCCAAGGGGGCTCTCCC	NM_001109974	2.16941	0.54706
WONG_ENDMETRIUM_CANCER_DN (72)	2.069		0.00677	0.481948	A_24_P23411	GGGAATAGAAAGTCACCATGATTTTTTGGTGAAAGTAAAAGTTGGAAAATTCATGGCCAA	NM_016607	2.16941	0.481948
VALK_AML_CLUSTER_9 (34)	2.067		0.00675	0.78889	A_23_P155848	CAGCATCTGCTTTATTGCCAAAGGGCTAGTTTCGGTTTTCTGCAGCCATTGCGGTTAAAA	NM_014421	2.1707	0.78889
ZHAN_MULTIPLE_MYELOMA_MS_UP (47)	2.063		0.00661	0.572014	A_23_P204304	AACTGTTCTAGTTCTTGATGGTTTTCTTCCTTATTAACAGTTGGTGTTTCTTCCTTGGCC	NM_030670	2.1798	0.572014
KEGG_VIRAL_MYOCARDITIS (70)	2.06		0.00659	0.333747	A_23_P106002	TGATGTGGGGTGAAAAGTTACTACCTGTCAAGGTTTGTGTTACCCTCCTGTAAATGGTGT	NM_020529	2.18111	0.333747
BOHN_PRIMARY_IMMUNODEFICIENCY_SYNDROM_DN (35)	2.058		0.00654	0.426002	A_24_P179585	TAAAGCTGTGATAAATACTGTAATTCCAACCTACATTAGAAGGTCTAAGTGTAGGTGATG	NM_018650	2.18442	0.426002
REACTOME_POU5F1_OCT4_SOX2_NANOG_ACTIVATE_GENES_RELATED_TO_PROLIFERATION (13)	2.056		0.00641	0.321402	A_23_P169529	GAGAAATGTTACTGGGGAAATAGATCAGCCACTTTTAAGGTGCTGTCATATATCTTGGAA	NM_004504	2.19314	0.321402
WU_HBX_TARGETS_1_DN (22)	2.056		0.00637	0.5197	A_23_P217755	GTGGTCATTTTGATGATATGTGTGTAAAATGTGAATAATCCAATTGGTGTCTGTACTCAG	NM_001649	2.19586	0.5197
NIKOLSKY_BREAST_CANCER_21Q22_AMPLICON (14)	2.055		0.00627	0.497116	A_23_P51105	GCAGAGTCAGCACATGAACAAGATCTAAGTCATTTCTTGATGTGAGCACTGGAGCTTTTT	NM_016441	2.20273	0.497116
VERRECCHIA_RESPONSE_TO_TGFB1_C2 (21)	2.05		0.00625	0.447885	A_32_P103678	AACAAGATTCTCCTGTCAAAAAGGCGTCTTACTGTAAATAGTCCAAGGTGACATTTGTTA		2.20412	0.447885
REACTOME_SYNTHESIS_OF_IP2_IP_AND_INS_IN_THE_CYTOSOL (14)	2.048		0.00623	0.42438	A_23_P141429	AGCTGTGTTCTGTCCTTCCTCCCATCGGAGGGAGAAGGGGTCCTGGGGAGAGAGAATTTA	NM_016428	2.20551	0.42438
MARIADASON_REGULATED_BY_HISTONE_ACETYLATION_UP (59)	2.048		0.00621	0.273333	A_24_P68229	GAAGAATATTAACCAAGCACCTTTTATGGACCCTTGCATTCACTGATAACTTTCTGGCAG	NM_015030	2.20691	0.273333
ACOSTA_PROLIFERATION_INDEPENDENT_MYC_TARGETS_DN (108)	2.046		0.00618	1.4445	A_32_P65473	GTCTCTGTAAGCAAGCTTGCAAGTGTATTTTGTGTACATTTTATCTGAGGTGGAAATGAA		2.20901	1.4445
MOOTHA_FFA_OXYDATION (22)	2.045		0.00614	0.352796	A_24_P316939	AAGGGGAAATGTTACAGTGTTGGGACTTCCTTTCATGGCAGAATCTACAATTTGAGCGAC	BC010662	2.21183	0.352796
REACTOME_SIGNALING_BY_MET (79)	2.045		0.00609	0.408512	A_24_P921032	AGAACTAGTGCCTTTTAAGTTCTACACTCATCTTTTCCAAAGACTATTAGTAAACTTGCC	M55536	2.21538	0.408512
MARTINELLI_IMMATURE_NEUTROPHIL_UP (11)	2.044		0.00604	0.706611	A_24_P408693	TTACAAATTTAACATTTTGTCTGTATTCTAGGAATAGTCCTGCACTAGTCTATGCCATCC	BC042872	2.21896	0.706611
REACTOME_BIOSYNTHESIS_OF_SPECIALIZED_PRORESOLVING_MEDIATORS_SPMS (19)	2.043		0.00602	0.570463	A_23_P156425	AATTTGATTTGACTGCAAAACTTTTTCCTCCTCTAAGAGGAGATGATGTCTGCTTTAAGC	NM_005907	2.2204	0.570463
PID_TCR_JNK_PATHWAY (14)	2.042		0.00594	0.364835	A_32_P50005	GGTCTGTGCCAATAACCTAGAGAAGAGCAGTGCTTTTAGAGTTGAGCTATATTCCCAATC	NM_001918	2.22621	0.364835
BIOCARTA_TCRA_PATHWAY (14)	2.041		0.00594	0.356299	A_24_P234792	GGGTTTTTTGGATTGTACAGTGTTTATATGATCTGAACTCCTTATACATAAGAAGGTGTG	NM_004384	2.22621	0.356299
WEST_ADRENOCORTICAL_TUMOR_MARKERS_DN (19)	2.041		0.00589	0.300589	A_24_P405190	CTGTCAACCATCTGTACATTTGTCATACTTGCCAAATTGAGGCGGAGAAAATTGAAAAAA	NM_201626	2.22988	0.300589
HOFMANN_MYELODYSPLASTIC_SYNDROM_RISK_DN (22)	2.04		0.00585	0.561026	A_23_P69109	GTTTAGCTCTTACACTCTATCCTTCCTAGAAAATGGTAATTGAGATTACTCAGATATTAA	NM_021105	2.23284	0.561026
GOLUB_ALL_VS_AML_DN (22)	2.039		0.00585	0.383769	A_23_P303423	GCATTTTCATACCAAATGCGAATATTTAGGTGATCACGTGCATCTTTTCTTGTATGGATG	XM_044434	2.23284	0.383769
WEBER_METHYLATED_LCP_IN_FIBROBLAST_UP (13)	2.038		0.00585	0.337186	A_23_P117346	CCAGGACACTCAGACACTGACCGTGATAACTCGTCCCTGACAGGGACACTCCTACACAAA	NM_003861	2.23284	0.337186
REACTOME_KERATAN_SULFATE_DEGRADATION (13)	2.036		0.00583	0.343933	A_24_P386622	GAGACGCCAGTAGATACCAATCTCATAGAACTTGACACAAATGATGACGACATTGTATTT	NM_004041	2.23433	0.343933
REACTOME_PASSIVE_TRANSPORT_BY_AQUAPORINS (13)	2.036		0.00576	0.313038	A_32_P193908	TGGCTTTTAGTCTAGATGCTTAACATAGTTAAGGCGACAGTTCAAGCATATTAAGTGAAG	BM968705	2.23958	0.313038
DIAZ_CHRONIC_MEYLOGENOUS_LEUKEMIA_DN (116)	2.035		0.00572	0.512523	A_23_P102759	GCTTAGCTCATCTGCAAATATGTGATCAGTGCCGGTAATTTGTAATGAATGAAGCGGTAG	NM_181443	2.2426	0.512523
FERRARI_RESPONSE_TO_FENRETINIDE_UP (21)	2.034		0.00565	0.495111	A_23_P209394	AATCTGGTTGCCCCAGATCAACTGGATTTATTAGAAAAATGCCTAAAGAACATCCACAGA	U97075	2.24795	0.495111
HELLEBREKERS_SILENCED_DURING_TUMOR_ANGIOGENESIS (74)	2.034		0.00565	0.353663	A_24_P226355	GCACCGCACATTTTTCAGGTTTTGAAAGTTGTAGTAATGGTGTAATATCAAATAAAGCAC	NM_005493	2.24795	0.353663
REACTOME_NCAM_SIGNALING_FOR_NEURITE_OUT_GROWTH (63)	2.034		0.00556	0.430627	A_24_P399454	CAGACATCCCTGTGCCCCGCCCATCTTTCTGTCTCAGCCTCCCTCTCTTCCTGGGCCGCC	NM_138568	2.25493	0.430627
REACTOME_GLUCURONIDATION (17)	2.033		0.00555	0.391058	A_24_P364066	AATGTCTATTACGGTTTGCGATAGTATTTCTCTCTAGTTCTCAGTGATTTAAATGTGACC	BC030112	2.25571	0.391058
REN_ALVEOLAR_RHABDOMYOSARCOMA_UP (95)	2.032		0.00553	0.59558	A_32_P66881	TTACTGAGTGTTTCAGAGTGTGTTTGGTTTGAGCAGGTCTAGGGTGATTGAACATCCCTG	NM_138554	2.25727	0.59558
WANG_BARRETTS_ESOPHAGUS_AND_ESOPHAGUS_CANCER_UP (26)	2.028		0.00549	0.265988	A_32_P118586	AATCACTGCTTTAAGGGTATTATGTAATGCCTAGTGCCTTCTATTTACAGTGAAAAAGAG	NM_152678	2.26043	0.265988
REACTOME_MYD88_CASCADE_INITIATED_ON_PLASMA_MEMBRANE (82)	2.028		0.00543	0.682261	A_24_P136029	TACTATCTTATTTCCAGAAGTTTAGGGCCCGAGTTCGGTGGGTCAATAGGCCTGATCTTT	NM_000338	2.2652	0.682261
SETLUR_PROSTATE_CANCER_TMPRSS2_ERG_FUSION_DN (20)	2.027		0.00543	0.349229	A_23_P24884	TCTATTTTTTGCTGGTAGTCCGCATACCCATACCCTCTGTTTTTGAAAGGCAAAGGCCAA	NM_005418	2.2652	0.349229
REACTOME_DCC_MEDIATED_ATTRACTIVE_SIGNALING (14)	2.026		0.00517	0.34022	A_23_P63083	GAGGAAAGGGTTCTGTCCAAGACAGTTCAGGTTAATTAATTTTCTTCTCCATTGCTTCAC	NM_018489	2.28651	0.34022
REACTOME_BILE_ACID_AND_BILE_SALT_METABOLISM (42)	2.023		0.00516	0.664397	A_32_P56759	GAAAACTTCCAATTCAAGAAGGATGGACACTGCTTGAAAGAAATCTACCTTGTGGATGTA	NM_017554	2.28735	0.664397
REACTOME_REMOVAL_OF_AMINOTERMINAL_PROPEPTIDES_FROM_GAMMA_CARBOXYLATED_PROTEINS (10)	2.021		0.00513	0.601856	A_32_P49054	AATGTAAAGGGGCTTCAAATCAAGAACTTAGAAGGAATTTCTTGCAATCTATTGAGACAC		2.28988	0.601856
DOUGLAS_BMI1_TARGETS_DN (304)	2.019		0.00508	0.411638	A_23_P214658	TGTATCTTCCTCAATTTCCCCATAAATGAGGTATCTTTTTGTCACACCAAAATCAAGGGG	NM_002586	2.29414	0.411638
TURASHVILI_BREAST_LOBULAR_CARCINOMA_VS_DUCTAL_NORMAL_UP (67)	2.018		0.00507	0.613289	A_23_P75848	AACACATTAAGAGATGAAAATTTCCAGTAAAAGGACTTCATTTCTCTCTGCCTCAATTCC	BX538342	2.29499	0.613289
VERRECCHIA_RESPONSE_TO_TGFB1_C5 (21)	2.017		0.00504	0.4294	A_24_P148750	GGAGGCCTTTGAAGATGACAGCTGTAGCAACTTTGTGTCTGAAGATGACTCGGAAACCCA	NM_004844	2.29757	0.4294
YAMASHITA_LIVER_CANCER_WITH_EPCAM_DN (15)	2.013		0.00503	1.39095	A_23_P393880	GAAACAGGTAATCAGCTATTTGATCTTAAAAGGCAATGAATTGTTGGGATATCAGTGAAC	NM_020340	2.29843	1.39095
SMID_BREAST_CANCER_ERBB2_UP (136)	2.013		0.00501	0.413652	A_24_P922378	CCAGCTTTGGCAGTTCCTCCTGGAGCTCCTGTCGGACAGCTCCAACTCCAGCTGCATCAC	NM_182918	2.30016	0.413652
HUMMEL_BURKITTS_LYMPHOMA_DN (14)	2.012		0.00497	0.382829	A_24_P567349	TGTATATGCTTTATTTGTTACTCGTTTTCATAGCAGGATTGTAACTACTTGTTTCAGGGC		2.30364	0.382829
PID_GLYPICAN_1PATHWAY (27)	2.011		0.00495	0.479712	A_24_P7232	CATCTGCACACCTAGACTCAGTTCATAAGTCCACAGACTCTGGCCCTTCAGAACTGCCAG	NM_024519	2.30539	0.479712
ACEVEDO_LIVER_CANCER_WITH_H3K27ME3_UP (252)	2.008		0.00493	0.882149	A_32_P498899	CCGAGCAAGTGAAGAAGGTCCTTTTTGAGGACGACGAGAGAAGCACGGATTCTTCCCAGC	NM_020340	2.30715	0.882149
PAPASPYRIDONOS_UNSTABLE_ATEROSCLEROTIC_PLAQUE_UP (53)	2.008		0.00492	0.712162	A_23_P91390	ACAGGGTCTGCAAGGTCTTTGGTTCAGCTAAGCTAGGAATGAAATCCTGCTTCAGTGTAT	NM_000361	2.30803	0.712162
BEGUM_TARGETS_OF_PAX3_FOXO1_FUSION_DN (45)	2.004		0.0049	0.306373	A_24_P114739	AAAGGGAAATGTCCTAGGTTTTCTTTGTGCTTCTCATTTTTCCTTTGTTGATTCAATTCC	NM_172127	2.3098	0.306373
REACTOME_DEFENSINS (26)	2.003		0.00484	0.534513	A_23_P430785	CTGCATTATTAAACTATGAAAATCTACCATCTTTGCCTCCTGTTTGGGAAGCCCGCAAGC	NM_006654	2.31515	0.534513
REACTOME_PHOSPHORYLATION_OF_CD3_AND_TCR_ZETA_CHAINS (21)	1.999		0.00477	0.401647	A_24_P67142	AAACAGATCGCACAGAGTAAAGAAGATGATGATGTAATAGTGAATAAACCTCATGTTTCG	NM_032195	2.32148	0.401647
SHEN_SMARCA2_TARGETS_UP (421)	1.998		0.00468	0.305134	A_24_P187131	TAGGATTAGATGATCCAAGTCACCAAGAAATTACTGTCTCAAGTGATACGCTTCAGCGCC	NM_015030	2.32975	0.305134
REACTOME_P2Y_RECEPTORS (12)	1.998		0.00462	0.661368	A_24_P910923	GCATACCGAGAAAATGGATTTAACATCTACGTCAGTGATAAAATCTCCTTGAATCGCTCT	NM_198321	2.33536	0.661368
NABA_COLLAGENS (42)	1.997		0.00462	0.352245	A_32_P203500	CTTTTCTTAACCTGGGAAGTGGAACCGGATATTTAAGTACAATGGTGGGCTTAATTTTAG	NM_052937	2.33536	0.352245
REACTOME_COLLAGEN_CHAIN_TRIMERIZATION (42)	1.997		0.00457	0.386439	A_24_P402495	CAGTAGGTTATCTTTAATCTTTACACTACATGCAGATCCATAGTATCCTTTGTAGTGTTG	NM_015017	2.34008	0.386439
BROWNE_HCMV_INFECTION_20HR_DN (100)	1.997		0.00456	0.684645	A_24_P290609	TGTGTGTTAGGGGGTTTGTCAAAGTGAGATTCCTGTGTGCAGCTTCAAGAATCAAGTCTC	AK074031	2.34104	0.684645
BROWNE_HCMV_INFECTION_2HR_UP (37)	1.994		0.00456	0.33869	A_23_P32253	TGTGTTATCACTCTGCCTGTGTATAGTCAGATAGTCCATGCGAAGGCTGTATATATTGAA	NM_005384	2.34104	0.33869
AMIT_EGF_RESPONSE_40_HELA (41)	1.992		0.00439	0.615585	A_23_P110386	GGTTGGTGGTTTTGGCCCAGACACCAAAGAAGGCTTCTTACAAGTAACTGGAGAAATCTA	AK021912	2.35754	0.615585
REACTOME_REVERSIBLE_HYDRATION_OF_CARBON_DIOXIDE (12)	1.992		0.00439	0.355501	A_23_P408675	GACAATGAATTTAATCGGGCCCTTGGTGGAAACATTTATATATTTAATGCAGATGCATAG	NM_003972	2.35754	0.355501
KEGG_FATTY_ACID_METABOLISM (39)	1.99		0.00435	0.577374	A_24_P202319	CAACTTCTACCAGCTGAGGAACTTCCTGAAGTGCTCCGAAGACAACCCGCTCTTTGCCGG	NM_174958	2.36151	0.577374
ZHU_CMV_24_HR_DN (82)	1.99		0.00435	0.496936	A_23_P132856	CACTGTCATCGTCCTCACTTTTAAGAAGCCTCTGCTTCAGGTCATCAAGAGCCGCTGCCA	NM_198565	2.36151	0.496936
PID_PDGFRB_PATHWAY (129)	1.989		0.00434	0.488449	A_24_P354954	AATGGAACTCTTGAGGACTTTAGCCAGGTGTATATAATAAAGGTACTTTTGTGCTGCATT	NM_138771	2.36251	0.488449
REACTOME_GPVI_MEDIATED_ACTIVATION_CASCADE (34)	1.988		0.00433	0.897869	A_23_P357966	GTCAATATATTTGGTTCTAGTATTAATAAAGAAAAATGTTATTAAAATAGCATACATAGT	NM_052937	2.36351	0.897869
MAHADEVAN_IMATINIB_RESISTANCE_UP (19)	1.986		0.00426	0.66487	A_23_P385851	CATTACTCTTTGTGATTTTCTAATAACCATGCTAAGTGTATTTCCACAGTGAGCTTTTGG	NM_133486	2.37059	0.66487
YANAGIHARA_ESX1_TARGETS (28)	1.984		0.00422	0.402907	A_23_P29830	ATGCTGAATGGAACACATGGTCCATCTTCAGAGAAGAAATCAAACATCCCTGACTTAAGC	NM_170662	2.37469	0.402907
REACTOME_ONCOGENIC_MAPK_SIGNALING (79)	1.983		0.00421	0.3372	A_23_P332374	TGCAGTGGGGTTTGCTGCAGAATTCACTGCATAGCAGGAGATGTAAGCAGATGAGTTATT	NM_007147	2.37572	0.3372
FLECHNER_BIOPSY_KIDNEY_TRANSPLANT_REJECTED_VS_OK_UP (85)	1.981		0.00418	0.631886	A_23_P347070	TCTCTCACATGATGGGGTTCTTTAGTACATGGTAACAGCCATGTCATCTTACACACCTAG	NM_018440	2.37882	0.631886
REACTOME_CELL_DEATH_SIGNALLING_VIA_NRAGE_NRIF_AND_NADE (74)	1.98		0.00417	0.556605	A_24_P475349	TCAGGACACCCTTTGAATTTTTGTTTGACATGAACTATTTAGGTGTTCCAAAACCTTGGG	NM_016577	2.37986	0.556605
REACTOME_ETHANOL_OXIDATION (11)	1.978		0.00416	0.897625	A_24_P111096	GAAACACTGAGGCAGACGTGTCGGTTCCATTCCATTTCCATTTCTGCAGCTTAGCTTGTG	NM_004566	2.38091	0.897625
PID_RHOA_REG_PATHWAY (46)	1.977		0.00413	0.471562	A_24_P406934	ACTGAGAGATACTGCCCATATGTTGTCCTCGTAAGCAAGGAGATATTTTTTATCTCCCAT		2.38405	0.471562
VANTVEER_BREAST_CANCER_ESR1_UP (200)	1.975		0.00409	0.480138	A_24_P341938	TCATGACTCAGAGGAAATTTGTCTTGACCATCTGTGTAAGGGTTGTCCGCTTAATGGTAG	NM_024625	2.38828	0.480138
GENTILE_UV_RESPONSE_CLUSTER_D4 (53)	1.975		0.00409	0.348219	A_23_P89187	CTGGTCTTCTCTACAGTTCACAGAGGTCTTTCAGCTCATTTAATCCCAGGAAAGAGGCAT	NM_006148	2.38828	0.348219
WAMUNYOKOLI_OVARIAN_CANCER_LMP_DN (187)	1.973		0.00406	0.366378	A_23_P377141	GGCATCACTCGTGGAGGAAAAGGCTTAGTTTCTGGATTTGTTAGTGGCATAACAGGAATT	NM_015186	2.39147	0.366378
ENK_UV_RESPONSE_EPIDERMIS_DN (504)	1.971		0.00402	0.688669	A_24_P935033	CCAACGAGGACCTTACAGCTTAGTTGAAGAAATTTTGCATAACTCAAGGAGAAATTGAAG	U58146	2.39577	0.688669
HADDAD_T_LYMPHOCYTE_AND_NK_PROGENITOR_DN (62)	1.97		0.00383	0.705253	A_32_P135450	GGATAAACCCCTCATGATCATAATGAATAATGATGTGTGGAGAGTGGGGAGGGTTTACAT	BU685299	2.4168	0.705253
BIOCARTA_CTL_PATHWAY (13)	1.969		0.00381	0.377607	A_24_P290153	AACCTGGCTCCCCAGGATTACCTGGACAGAAAGGCGACAAAGGTGATCCTGGTATTTCAA	NM_000495	2.41908	0.377607
BALLIF_DEVELOPMENTAL_DISABILITY_P16_P12_DELETION (13)	1.968		0.00378	1.00236	A_24_P249626	CGCCCTTCTATGCTGAGTCCTTGGTGGAAACCTACGGCAAGATCATGAACCACGAGGACC	NM_017525	2.42251	1.00236
REACTOME_PHOSPHOLIPID_METABOLISM (206)	1.968		0.00376	0.440497	A_24_P393958	TTCTTTTGAGGGTTCATTAAATTGCATGAATAGAGACGGGTCAAATAAATAGGCAAAAGG	NM_007034	2.42481	0.440497
DUNNE_TARGETS_OF_AML1_MTG8_FUSION_UP (51)	1.967		0.00375	0.476371	A_23_P330999	GCGTGTTGAAGTCTAAGGTGTTCTGTCATCACACTCTCTTTACTAGAATAAGTGTGCCCA	NM_015979	2.42597	0.476371
FAELT_B_CLL_WITH_VH_REARRANGEMENTS_UP (46)	1.967		0.00374	0.506877	A_24_P264031	CCCTGTGGGTCATCCAGGAAATATACTCACCACTGTCTGTTCTCTGAGTTTTCATTTCCA	AK126415	2.42713	0.506877
ROSS_AML_WITH_PML_RARA_FUSION (78)	1.962		0.00373	0.412768	A_23_P502797	GTAACAGTTTACTGGTTGTTCCATTCCTGAATATGCAGGCTAATTTGTACAGATAGGGAT	NM_020830	2.42829	0.412768
REACTOME_PEPTIDE_HORMONE_BIOSYNTHESIS (12)	1.961		0.00372	0.358035	A_32_P22191	TCCATTTGCCTTCCTGGAATCCTGCTGCATCACAGAAGCTGGAAGTTCTGATGTTCCACT	NM_020235	2.42946	0.358035
KEGG_TIGHT_JUNCTION (129)	1.96		0.00371	0.564053	A_24_P25074	GTCACTTTGATTCAACTTCGATAGCTTTCTCGTAAATGGCACGTTTAGGTGGTGAGAGGT	NM_000333	2.43063	0.564053
PID_REELIN_PATHWAY (28)	1.955		0.0037	0.665114	A_23_P432056	ACATCTTCGTGGACCTGGTCAACCTCAGCCACCTGTTTCTCCACGGCAACAAGCTGTGGA	NM_178568	2.4318	0.665114
PID_EPHB_FWD_PATHWAY (40)	1.954		0.0037	0.485112	A_23_P161194	CCAGATGCGTGAAATGGAAGAGAACTTTGCCGTTGAAGCTGCTAACTACCAAGACACTAT	NM_003380	2.4318	0.485112
REACTOME_TANDEM_PORE_DOMAIN_POTASSIUM_CHANNELS (12)	1.954		0.00364	0.716181	A_23_P78018	ACTGGAGAACCAAGAACGCACTTGAAATTTTTCTAAGCTCCTTAATTGAAATGCTGTGGT	NM_018672	2.4389	0.716181
REACTOME_ACTIVATION_OF_MATRIX_METALLOPROTEINASES (31)	1.951		0.0035	0.337537	A_24_P135276	TGGAAAGTCCCGGAAACGGAGACACGACAGTGTGGAGAACAGTGACAGTCATGTTGAAAA	NM_032172	2.45593	0.337537
REACTOME_THE_ACTIVATION_OF_ARYLSULFATASES (12)	1.951		0.00348	0.500355	A_24_P918500	CTAGACACTATTATAAATTGTAGACTTACGTATTTGTCTAAAGGTTTGATGAAGCAGGGC		2.45842	0.500355
PHONG_TNF_RESPONSE_VIA_P38_PARTIAL (159)	1.95		0.00341	0.476281	A_24_P509948	TGGCATATGCAATCTGATCACCCCTTCCAAACTTCTCTCTTAAAAATGCAACATTCTGAC	AK091348	2.46725	0.476281
KYNG_DNA_DAMAGE_UP (202)	1.948		0.00341	0.404155	A_23_P99536	AGCAGAGGGACTGTGCTTCTATGCACTGGGCAAGGCAGTATTTGCTTAGGAAACTAATTT	NM_022474	2.46725	0.404155
REACTOME_SEMA4D_INDUCED_CELL_MIGRATION_AND_GROWTH_CONE_COLLAPSE (20)	1.948		0.00333	0.606244	A_24_P349039	ATGTCACCATAGATAAAAGCCTCATACAAAGGCAGAACTACACTCCAAATTTAATGTGTT	NM_020754	2.47756	0.606244
MAHAJAN_RESPONSE_TO_IL1A_DN (68)	1.948		0.00331	0.483811	A_23_P55584	CCAGATGTGTGGAATTTTTAGCTCAGCATTGAGAGAATAAAATGTCACTACCTCTCATCT	NM_145906	2.48017	0.483811
REACTOME_DEATH_RECEPTOR_SIGNALLING (137)	1.943		0.00328	0.380067	A_23_P133095	CTGCTAATCTCAGTTCGCTCTGTGATGTCAAGTGCAGAATGTACAATTAACTGGTGATTT	AB002311	2.48413	0.380067
NAKAMURA_CANCER_MICROENVIRONMENT_UP (26)	1.942		0.00327	0.371631	A_23_P94889	TAAGTTTTGTAAAAAGGAGCATCTTGAATCCACTTAGATAAAGACAGACTGTGTGTGTAG	NM_016033	2.48545	0.371631
REACTOME_INTRINSIC_PATHWAY_OF_FIBRIN_CLOT_FORMATION (22)	1.941		0.00321	0.497362	A_24_P102539	TTTCCTCTGGATGGAGAGAAGATGGGCAGAGAAGCATCATTATTTATTGTTCCATCAGTT	NM_001013406	2.49349	0.497362
HADDAD_B_LYMPHOCYTE_PROGENITOR (275)	1.94		0.0032	0.558438	A_24_P256526	AAGTCATCTATCACAAATATCTGTGAATTCCCATGATCAGACCTACCTTACAGGTGAAGA	BC005914	2.49485	0.558438
PID_INTEGRIN4_PATHWAY (11)	1.939		0.00317	0.661125	A_23_P81805	GTGACCCAGCACGGTCCCTCTTGGAATTGGATTCGCCATTTTATTTTTCTTGCTGCTAAA	NM_001025366	2.49894	0.661125
REACTOME_RHO_GTPASES_ACTIVATE_WASPS_AND_WAVES (35)	1.936		0.00317	0.378516	A_23_P150057	TGTGCCCCCACCTAAAATATCATCTTGAATTGTAATCCCTATAATCCCCACATCAAGGGA	NM_024756	2.49894	0.378516
REACTOME_ERYTHROPOIETIN_ACTIVATES_PHOSPHOINOSITIDE_3_KINASE_PI3K (12)	1.933		0.0031	0.456398	A_24_P687582	GCCAAGAGCTGTCAAATGAAAAACTTTGTGCTGAAGCAGGTTTTTAGTATGTATATCTTT	AK126966	2.50864	0.456398
PID_ARF6_TRAFFICKING_PATHWAY (49)	1.932		0.00306	0.768229	A_23_P53815	CGATGAGCAGTCAGACTTCACCTGCAACACCCAGCAGCCGGGCTGCGAGAACGTCTGCTA	NM_021954	2.51428	0.768229
KEGG_T_CELL_RECEPTOR_SIGNALING_PATHWAY (106)	1.931		0.00304	0.420468	A_23_P342654	GTGTGTGTGTGTGTGTATTAAAATTCCAGAGTGACCGTGGCACTTGGGTGTACAGGTAAT	NM_147150	2.51713	0.420468
LEE_NAIVE_T_LYMPHOCYTE (19)	1.931		0.00302	0.384406	A_23_P71033	AGAGATGGATTCTCAGGTTAGGGTGCTAGAGCTAGAAAATGAATTGCAGAAGGAGCGTCA	NM_005338	2.51999	0.384406
CLAUS_PGR_POSITIVE_MENINGIOMA_DN (12)	1.93		0.00301	0.414797	A_24_P538403	TTAGAGGTTTGTTGGACTTTCATAAATTGAGTACAATCTTTGCATCAAACTACCTGCTAC	NM_005406	2.52143	0.414797
PEDERSEN_TARGETS_OF_611CTF_ISOFORM_OF_ERBB2 (72)	1.93		0.00298	0.842912	A_23_P207632	CTCTGATGGACAGAATTTTTCTCTTAACTCAGCTTTTGCTACTTTGGCAAAAACTAGCGA	NM_005173	2.52578	0.842912
REACTOME_APOPTOTIC_CLEAVAGE_OF_CELL_ADHESION_PROTEINS (11)	1.929		0.00298	0.681348	A_23_P329212	GTCAACCCAGCCTATCCAGAATCCCGCTATACCTCGGATTACTTCATTAGCTATGGTATT	NM_005238	2.52578	0.681348
SESTO_RESPONSE_TO_UV_C5 (46)	1.927		0.00291	0.467034	A_23_P201823	TGTTGGATCTGCTTCCGTGGCCTATACATATTTTATTCACATGAATTTAGTTAGTATTCC	BC065285	2.53611	0.467034
BIOCARTA_NPP1_PATHWAY (10)	1.924		0.00291	0.333301	A_23_P202945	AACCTAAAGCAGCACATGCTCATCCACTCAGGAATTAAACCATTTCAGTGTGACCGCTGT	NM_014155	2.53611	0.333301
KYNG_WERNER_SYNDROM_UP (13)	1.924		0.0029	0.627851	A_23_P57983	TAATGTCCGTAAATCAAAAAGCAAACCATTTGATAAGGAGGCTCACAGCTCCTCACAATA	AB033094	2.5376	0.627851
PID_IL8_CXCR2_PATHWAY (33)	1.921		0.00287	0.742596	A_32_P38345	TTGGTTTTTCCTCTATAAAAGTCAGGGACTATGATTTATATGGGTGAGAAGGTTTGGAGT	AF011889	2.54212	0.742596
GUTIERREZ_CHRONIC_LYMPHOCYTIC_LEUKEMIA_DN (55)	1.918		0.00287	0.369646	A_23_P37375	CTGTGATGATACCTTTTGCTTTGCCTTGTGGACAATGTGGGTTTTTGAAATTTGCACCCT	NM_004755	2.54212	0.369646
REACTOME_FOXO_MEDIATED_TRANSCRIPTION (65)	1.913		0.00273	0.632843	A_24_P93728	ATCAAGTCAGGGAAACTCATGTTTTGTGGCTAAGAAGTATTGCTACCCTTAATCTCTTCA	AK096488	2.56384	0.632843
BIOCARTA_RAB_PATHWAY (13)	1.91		0.00258	0.521467	A_23_P369316	CTGTCCACCCTGAAAAAGAGTGACTGATGACATCTGACTTTTGTCGATGGGACTTCTCAA	NM_138959	2.58838	0.521467
YAMASHITA_LIVER_CANCER_STEM_CELL_UP (47)	1.91		0.00257	0.475174	A_23_P90696	ACGGCTTTTCTATTGCTGTATGATACAGAACTCTTTTGGCATAAATATTTGTGTTCCCAG	NM_021643	2.59007	0.475174
THUM_SYSTOLIC_HEART_FAILURE_DN (181)	1.91		0.00254	0.373852	A_23_P212715	TTGAACTTTGAACCTGTGAAATGCTTTACCTTGTTTACAGTTTGGCAAAGTTGCAGTTTG	NM_170662	2.59517	0.373852
TSAI_DNAJB4_TARGETS_UP (13)	1.905		0.00253	0.461623	A_24_P7887	TGGCAGTATGTCGATGATATTTGGCTTATGTTCAATAATGCCTGGTTATATAACCGGAAA	NM_001429	2.59688	0.461623
REACTOME_PROLONGED_ERK_ACTIVATION_EVENTS (12)	1.905		0.00251	0.802288	A_23_P304509	GCAGGTGGACCTCAATTTAGCTTCCTGCTTATTGTTACTGGACATTTGAAGCTGCTGTAA	NM_144984	2.60033	0.802288
RICKMAN_HEAD_AND_NECK_CANCER_F (54)	1.904		0.00251	0.507347	A_23_P256641	CCTCTATTGATTCAGTTGTTATTGCAGTGTCTGCTTCATCCGTGGAACTTGAGGCTCAGA	NM_012282	2.60033	0.507347
REACTOME_TRANSLOCATION_OF_SLC2A4_GLUT4_TO_THE_PLASMA_MEMBRANE (69)	1.903		0.00246	-0.310969	A_23_P96542	GAATGAAGGCTCACGACAGTGGCGTGAAGGCAAACAGGATTAAAGTGAACATCACCTTTT	NM_001017980	2.60906	-0.310969
ROZANOV_MMP14_TARGETS_DN (32)	1.9		0.00244	0.381637	A_24_P110967	GGAACCGGATATTTAAGTACAATGGTGGGCTTAATTTTAGGTCCTTTTGGAATAAATCAT	NM_052937	2.61261	0.381637
PID_EPO_PATHWAY (33)	1.899		0.00241	0.689117	A_32_P178746	TGGGGAGAAGTAGAGAACAAATGCTGGGTAAGAAACCAATAGCACCATTAAAATGGGGCC		2.61798	0.689117
REACTOME_SYNTHESIS_OF_IP3_AND_IP4_IN_THE_CYTOSOL (26)	1.899		0.00237	0.645648	A_23_P60089	AATCTACTCCTTGGAAGGATTTTTTGCTTTGCTTATGAAAAGCTGTGCTTGAGACTTAGG	NM_024940	2.62525	0.645648
BIOCARTA_MAPK_PATHWAY (80)	1.895		0.00236	0.582289	A_32_P187009	ATTCACATGAGTAAAATGATGGAAGAACTCTTTAAGGTAATCCTTTGGGATAAAGGATCC	AK026295	2.62709	0.582289
TIAN_TNF_SIGNALING_VIA_NFKB (25)	1.885		0.00236	0.400965	A_24_P236437	GCTCTGTACATCATGACCTTAACAATGTTAATGCTGTAAGTGAAAGTTCACTGTCGTCTG	NM_006141	2.62709	0.400965
REACTOME_SPHINGOLIPID_METABOLISM (84)	1.885		0.00234	0.737689	A_24_P352608	GTAAAGTAAATCTAGAATTATTTATAAGAATTACTCATTGAACTAATTCTACTATTTAGG	NM_000153	2.63078	0.737689
REACTOME_CASPASE_MEDIATED_CLEAVAGE_OF_CYTOSKELETAL_PROTEINS (12)	1.884		0.00232	0.679279	A_24_P160380	TGTGTGTGTGGAGGTTCTTTTGAGTCACACACAAAGCATTGTGCTGAGACACTGCATTCC	NM_176871	2.63451	0.679279
STREICHER_LSM1_TARGETS_UP (44)	1.881		0.00231	0.569748	A_23_P81760	CAGAGCAGAAATCAAATTGAAGAGAGCAGTTGAAGAAGTGAAGAAATTATTGGTACCTGC	NM_006775	2.63639	0.569748
REACTOME_AQUAPORIN_MEDIATED_TRANSPORT (50)	1.877		0.0023	0.505491	A_24_P396753	GGACCATCCTTGGTTTTCTACAGATTTTAGCGTCTCGAATTCAGCATATGGTGCTAAGGA	NM_021643	2.63827	0.505491
REACTOME_ACYL_CHAIN_REMODELLING_OF_PC (25)	1.876		0.00225	0.463904	A_23_P334795	TCAATGGCTGGTAAGCAATGTCAGGACCTCTGGGGAAGGAGAAGCTGACGGGATCCCAGA	AK095276	2.64782	0.463904
PID_NCADHERIN_PATHWAY (33)	1.875		0.00221	0.382955	A_23_P210829	TCCTGCGCACCTTATACCAGAATTCAGTATAATACACTACTTTCTGTTTTCAAACAGATA	NM_018257	2.65561	0.382955
REACTOME_SYNDECAN_INTERACTIONS (25)	1.875		0.0022	0.492402	A_24_P11575	CAATATTTTTATCTTTTCCAAAATAAATTTGTTAATGATACATTACAAAAATAGATTGAC	NM_016441	2.65758	0.492402
REACTOME_SYNTHESIS_OF_BILE_ACIDS_AND_BILE_SALTS_VIA_7ALPHA_HYDROXYCHOLESTEROL (23)	1.875		0.00216	0.361483	A_32_P127105	AAATGGTCCACAGCACTAACTGGTAAGGCTTATTGTACAGTATATTGTCAGTATTCTTCT	BC037740	2.66555	0.361483
HENDRICKS_SMARCA4_TARGETS_DN (50)	1.875		0.00214	0.356758	A_23_P10701	CAGCTTTCCCTGACAAGCTCTTTGACACATGGACACCATTTCATGTCTACAGCTGTTTGT	NM_173075	2.66959	0.356758
REACTOME_METALLOTHIONEINS_BIND_METALS (11)	1.873		0.0021	0.690031	A_23_P156289	AGACAAGGACAGTCTCCCAACAAACCCAGTAGAGGCACCACACTGTTCAGAGTATAAAAT	NM_003999	2.67778	0.690031
BOYAULT_LIVER_CANCER_SUBCLASS_G23_DN (10)	1.872		0.00208	0.376676	A_24_P55391	AATGCAGTTGTCTCAAACTTATAACAGACTCTTTCACATTTCAGTTTGCAGGGATAGGGT	BC082970	2.68194	0.376676
NIKOLSKY_BREAST_CANCER_7P15_AMPLICON (11)	1.868		0.00202	0.736152	A_23_P256205	TTTCTGGAAGAGATTGCATCTGAGGAAATTCAGGAAGGATCTTTGTAGATTGGGGGGAGA	NM_014945	2.69465	0.736152
VALK_AML_CLUSTER_11 (38)	1.868		0.00196	0.616567	A_23_P356526	GAAGCCAGAAACTTTTCCAAAAAATCAAAGGAGAGTGTTTCGAGCTCCTGATCTGAAAGG	NM_033092	2.70774	0.616567
REACTOME_WNT_LIGAND_BIOGENESIS_AND_TRAFFICKING (26)	1.864		0.00195	0.509627	A_23_P321972	AATATGTGAATGCTTTTAGAAGCTAAGCTGTGGCTCAACTCATCCGGACACACACCTGGA	NM_152536	2.70997	0.509627
REACTOME_PRESYNAPTIC_DEPOLARIZATION_AND_CALCIUM_CHANNEL_OPENING (12)	1.862		0.00195	0.421616	A_24_P342316	TTCTCTGATCAGTGCTTATGTTATGATTGTTGATAACTAACCAAAGTAGATGCCTGCAGA	NM_015030	2.70997	0.421616
BASSO_CD40_SIGNALING_UP (103)	1.86		0.00195	0.380711	A_23_P424513	GACAGGTTTTTGTCGCTTTACATTGCTTCCTAGTTTACAGCATGATGCAAATGATTTTCT	NM_005493	2.70997	0.380711
REACTOME_FCGAMMA_RECEPTOR_FCGR_DEPENDENT_PHAGOCYTOSIS (89)	1.859		0.00194	0.391315	A_23_P125639	ACGCATGTCAAAACTAAGCATAGTAAAGAGATGCCATTCAAGTGTGACATTTGTCTTCTG	NM_003410	2.7122	0.391315
PID_INTEGRIN_A4B1_PATHWAY (32)	1.856		0.00192	0.965602	A_24_P911132	ACAGTGACTGGTATCACTGGTTTATCCACCTCTGCTATTGCCACAAATGGATGTGTCAGA	AB032526	2.7167	0.965602
MARTINELLI_IMMATURE_NEUTROPHIL_DN (11)	1.855		0.0019	-0.565251	A_23_P102000	TGCTGGTTTTTCAGTTTTCAGGAGTGGGTTGATTTCAGCACCTACAGTGTACAGTCTTGT	NM_003467	2.72125	-0.565251
REACTOME_CHONDROITIN_SULFATE_DERMATAN_SULFATE_METABOLISM (49)	1.853		0.00188	0.5927	A_23_P200801	TTCCATCACCTTTCCTTGAAAATATATCTTCAGCTTTGGGTAGGAGGAATCTTGGTGTAT	NM_001002811	2.72584	0.5927
GUENTHER_GROWTH_SPHERICAL_VS_ADHERENT_DN (26)	1.85		0.00187	0.481425	A_23_P348281	AAACAAATTGCTCTCTGGCTGAAAGCCTTCAGTGGTGATAGTTGGAAAGTAGAATGATTG	NM_153035	2.72816	0.481425
REACTOME_CELL_SURFACE_INTERACTIONS_AT_THE_VASCULAR_WALL (141)	1.85		0.00184	0.513943	A_23_P119812	TTTCTCATTTTCAATGCACATTAGTTTTGCATCTGTTTTGTGACCTGTTAGATGTGACAC	NM_000408	2.73518	0.513943
CHEN_LVAD_SUPPORT_OF_FAILING_HEART_DN (42)	1.849		0.00183	0.360333	A_24_P394047	GTTTTTGGAAATGGTCCTGTTACTCCAGAGAAAATTGAGCAGCTCAGATATTGTCAGCAT	NM_177538	2.73755	0.360333
BILD_SRC_ONCOGENIC_SIGNATURE (56)	1.848		0.00178	0.441662	A_23_P161269	TCCTAGAATCTGTCACCAGTGAGTCTAATTTTCACAATTACACCTTGGTCTCATTGAATG	NM_018590	2.74958	0.441662
BROWNE_HCMV_INFECTION_6HR_DN (158)	1.846		0.00177	0.471484	A_23_P143964	TTAGCATTTCTAAAAGAAAAAAGCAACCCTCTTTCAAACTGTTAATTCTGTCACAGCCTG	NM_004844	2.75203	0.471484
COULOUARN_TEMPORAL_TGFB1_SIGNATURE_UP (107)	1.845		0.00175	0.653436	A_24_P391230	TTGTATTAAGTGTCATAATAGCATCAATGTGCACATTACCAGTATAGACTGTTGGAGTTC	NM_052954	2.75696	0.653436
KEGG_RENIN_ANGIOTENSIN_SYSTEM (17)	1.845		0.00174	0.435062	A_24_P268210	AGTGTTCAAATAATCATAACTTCTACATTACAGGTTCTGTTTAGATGCAGAACTAGAGGG		2.75945	0.435062
REACTOME_PECAM1_INTERACTIONS (12)	1.844		0.0017	0.489556	A_24_P620456	AAACCAGAACTGGAGTGGTAATGGCACTTCTGATTCAATTAACTTACTTGGTGAAGCTGC	AL355834	2.76955	0.489556
BIOCARTA_TGFB_PATHWAY (19)	1.843		0.00168	0.793355	A_32_P105162	GGGAAGCAAAATCAATTTCTTTCTAGAGGTGGGATAATGGGTAGGGAGTGGAAGACTTTA		2.77469	0.793355
REACTOME_ACTIVATION_OF_RAC1 (12)	1.843		0.00167	0.429584	A_23_P62128	CTAGAGCATCATCCTTAGAAATCAGTGCCCCAGATGTACATGTGTTGAGCGTATTCTTGA	NM_000252	2.77728	0.429584
FONTAINE_THYROID_TUMOR_UNCERTAIN_MALIGNANCY_DN (25)	1.842		0.00164	1.03287	A_23_P35055	TCCACCCTGAATTCCTCACACCTAACCCTGATAGTTACCTAAAGTGACACTTAAATGTTT	NM_014625	2.78516	1.03287
NIKOLSKY_BREAST_CANCER_15Q26_AMPLICON (19)	1.842		0.00164	0.707948	A_32_P10165	CGGTGCCCGGGTCGCCTGTATAGTCGTACTCCAGCTCCTTGATGCCGTTGGAGGAGTAGT		2.78516	0.707948
ACEVEDO_LIVER_CANCER_DN (519)	1.841		0.00162	0.83341	A_24_P15658	ATTTTAGTTTCTAAAAAGTACTAATGTAAGTTAAGTTTATATCAAATGCAAATTACCTTG	NM_198273	2.79048	0.83341
IIZUKA_LIVER_CANCER_EARLY_RECURRENCE (11)	1.84		0.00158	0.442472	A_24_P205181	TTCCATGATCGGGACTTGATGCTGCGGAAAGCTTTGTATGCACTGATGGAGAAGGGAGTT	NM_020205	2.80134	0.442472
KOBAYASHI_EGFR_SIGNALING_24HR_UP (98)	1.84		0.00154	0.440645	A_24_P274615	AGCAAAACAAAGTGCAATATTAAATGTTTGCTTTATAGATTATATTCTATGGCTGTTTGT	NM_020801	2.81248	0.440645
REACTOME_DAP12_INTERACTIONS (38)	1.839		0.00153	0.369099	A_24_P306558	CAGCACGGGAGAAGCATCGGAAAACGGACTAGAAGATATCGATCGCATCCTAGAGAGGAT	NM_014972	2.81531	0.369099
PID_EPHRINB_REV_PATHWAY (30)	1.838		0.00152	0.472037	A_23_P63618	TTTGGGGTCCCTCAGGTTCCTTTTTCAAAAACCAGCCAGGCAGAGGTTTTAATGTCTGTT	NM_005063	2.81816	0.472037
PID_LYMPH_ANGIOGENESIS_PATHWAY (25)	1.838		0.00152	0.42137	A_24_P367666	ATAAACACAAATGTAAGCGCAGGAATCATGATTACCTCAGCTATGACAAGATGAAAAGGC	NM_018489	2.81816	0.42137
KONDO_HYPOXIA (10)	1.837		0.00152	0.374688	A_24_P924721	TGAGGAGCGCGCGGGCACCCTGCAGCGCGAGCTGGACCACGAGAGGAAGCTGAGGGAGAC	NM_001018008	2.81816	0.374688
KEGG_PRIMARY_BILE_ACID_BIOSYNTHESIS (16)	1.834		0.00151	0.518555	A_23_P97700	TCCACCCTTTTCTGAGAGTTATTACAGCCAGAAAGTGTGGGCTGAAGATGGTTGGTTTCA	NM_006472	2.82102	0.518555
TONKS_TARGETS_OF_RUNX1_RUNX1T1_FUSION_GRANULOCYTE_DN (18)	1.833		0.00149	0.574352	A_32_P232523	ATTTCCCTTCAAAATCTGAGCATGCAGGAATAAGCTGTTTTGGATAAAGTTTGAATCCCT		2.82681	0.574352
RADMACHER_AML_PROGNOSIS (75)	1.832		0.00149	0.428121	A_24_P342279	TCACCAACGTGCCAAATATGTCTCAGATGCAAACATCAGTGGGAATTGTACCCACACAAG	NM_004380	2.82681	0.428121
REACTOME_NUCLEAR_RECEPTOR_TRANSCRIPTION_PATHWAY (52)	1.832		0.00148	0.639807	A_24_P371399	TAAAATAGTTGCATTCGGTTAATTTTTACACATTAGTGCATTGCGTATATCAACTGGCCC	NM_173552	2.82974	0.639807
GUTIERREZ_WALDENSTROEMS_MACROGLOBULINEMIA_1_UP (10)	1.831		0.00148	0.491702	A_23_P42848	TGGTTGTTTTATGTGGCAATTGGGAGATACTGATACTTGTTTTCAGATCCATAGCATGGA	NM_194455	2.82974	0.491702
BROWNE_HCMV_INFECTION_24HR_DN (141)	1.831		0.00148	0.431029	A_24_P68275	AGGCTGCAGAACTGTAAGACGACTGTTTCATAAAGACCTAACAAGCCTAGAAACCACGTC	NM_024617	2.82974	0.431029
BILBAN_B_CLL_LPL_UP (61)	1.83		0.00144	0.860403	A_23_P31188	TAATGTCAAGTAGCTTGTAGTGGGGACAAACGCATGGCACAGGGAAAACAAGTGCCATTA	AK091818	2.84164	0.860403
ZHAN_LATE_DIFFERENTIATION_GENES_UP (32)	1.83		0.00144	0.4289	A_23_P151018	CCCCATCTTGTAACCTGTTGCAAGAGTGAATGTAAAAAATAGTTGTGGCATTTTAAAAGG	NM_014319	2.84164	0.4289
REACTOME_AMINE_LIGAND_BINDING_RECEPTORS (42)	1.83		0.00142	0.682136	A_23_P60306	TTTTTTCAGAACAAGTGATGTTTGATGGACCTCTGAATCTCTTTAGGGAGACACAGATGG	NM_138554	2.84771	0.682136
STAEGE_EWING_FAMILY_TUMOR (31)	1.828		0.00142	0.472035	A_23_P62133	AGCAAGGTGTTTAAGTAATTGCCAGCTTTTATACCATCATGAGTGGTGACTTAAGGAGAA	NM_000252	2.84771	0.472035
HOLLEMAN_PREDNISOLONE_RESISTANCE_ALL_DN (11)	1.827		0.00141	0.706951	A_24_P193961	TCGTAGTGACCGTCTGCTTTCTGGTGCCGGCTGTGATCTTTGCCCACCTCGAGGAGGCCT	NM_004823	2.85078	0.706951
CROMER_TUMORIGENESIS_DN (48)	1.824		0.00141	0.696932	A_24_P206776	TGTAGACCCTCTCACCATTACTTCATCCCTGTCATCTGATGGGGTCCTCACTGTGAATGG	NM_001885	2.85078	0.696932
REACTOME_TRAF6_MEDIATED_IRF7_ACTIVATION (25)	1.824		0.00139	0.694077	A_24_P311679	CACATCCCGGCTCTGGATGGTACTCGGCACAGAGATCGAAACCACGGTCATTACTCAAAC	NM_014421	2.85699	0.694077
DAVICIONI_MOLECULAR_ARMS_VS_ERMS_DN (171)	1.821		0.00139	0.653127	A_23_P13772	AGAGCATCCAGCGGTTGGTTAGCGGCTTGGAAGCCAAGCCGGACAGGTCCCGCAGCGCGT	NM_016569	2.85699	0.653127
REACTOME_EPHRIN_SIGNALING (19)	1.82		0.00135	0.336389	A_23_P121356	AGAATGATCCTGGAGCTTTGCTTTCTATTGAAGGCTTTTGACGGTAATAGGTGGTAACTT	NM_020235	2.86967	0.336389
MOROSETTI_FACIOSCAPULOHUMERAL_MUSCULAR_DISTROPHY_UP (18)	1.819		0.00131	0.678897	A_23_P502980	AGAAGCACCGTATTTCGAATAGTGCCAAAGTTTAAAAAGGAAAAGGTTCAGAAGCAGAAG	NM_152910	2.88273	0.678897
KYNG_DNA_DAMAGE_BY_UV (54)	1.818		0.00131	0.601905	A_23_P87435	TTCACCCACACACAGAAGGATGCCAGTCCCTCTGTCGGTCTGAGGTCAGCTTCCTGGGGC	NM_052924	2.88273	0.601905
REACTOME_IRAK4_DEFICIENCY_TLR2_4 (11)	1.818		0.00131	0.531085	A_23_P31046	CTATGAGTCCATCATCAAGGCATTCCCAGATTCCTGAGTAGGGTGGCTTTTGGTTTTTGT	NM_025107	2.88273	0.531085
REACTOME_MOLECULES_ASSOCIATED_WITH_ELASTIC_FIBRES (37)	1.816		0.0013	0.588422	A_24_P333857	CTCTGAATAGATGATCTTACTCATCCAGTATGGGGGAATGATACCTCACGTCTTCCTCTT	NM_032291	2.88606	0.588422
MCLACHLAN_DENTAL_CARIES_DN (79)	1.815		0.00129	0.715155	A_23_P312008	ACCTCAAAGACACACCATAGTAAATGTTTCAGCTACAGGAACCCTACCAACTCTTCAGAA	AY055760	2.88941	0.715155
LE_NEURONAL_DIFFERENTIATION_UP (18)	1.812		0.00127	0.814167	A_32_P97763	ATCTGGGTTCTTTTTAACCCTCTTCTTTCTCAGTCTATGAGAAACTTGCCCTGAGGGGCA	NM_015568	2.8962	0.814167
REACTOME_INTERLEUKIN_6_SIGNALING (11)	1.811		0.00125	0.747618	A_24_P868313	TTATGGGGGAAGTTCCAAAAGCTTAGGACTTTCCAGATGGTTGGAATAAGATCACACACT		2.90309	0.747618
MYLLYKANGAS_AMPLIFICATION_HOT_SPOT_22 (11)	1.81		0.00123	0.587246	A_23_P110571	AAGGACTTTGTGGTACGGCAGAGGCGGGGGAAAGAGAGTTTGCGTAGCAGCCCTCACAAA		2.91009	0.587246
NIKOLSKY_BREAST_CANCER_8P12_P11_AMPLICON (50)	1.808		0.00123	0.501736	A_23_P25515	CTGAATCACCTAACCTCAAAACTTCCCTGTGTTTTAAAGAGCAGACTCTGCTACCCGTAA	NM_004685	2.91009	0.501736
PEDERSEN_METASTASIS_BY_ERBB2_ISOFORM_4 (104)	1.807		0.00123	0.391731	A_23_P163178	CTGTTCACACAAATTTTTAATAAGAAACATTTACCAAGGGAGCATCTTTGGACTCTCTGT	NM_006888	2.91009	0.391731
FIRESTEIN_PROLIFERATION (161)	1.806		0.00122	1.20945	A_24_P42264	GATTATGGGATATTTCAGATCAATAGCCGCTACTGGTGTAATGATGGCAAAACCCCAGGA	NM_000239	2.91364	1.20945
KEGG_GLYCOSPHINGOLIPID_BIOSYNTHESIS_LACTO_AND_NEOLACTO_SERIES (25)	1.803		0.00122	0.474555	A_24_P649624	CTGTTAGAGCCAAAATTGTGATGAGCAATACTGATAATTGTCCAGTTTATGTCATCTTTC		2.91364	0.474555
AMIT_EGF_RESPONSE_20_HELA (11)	1.803		0.00121	0.42064	A_24_P334402	GAACATAAACATATCTTTGATACTTCTTTGTGAGTGAGAGAATGCTAGATAGGGTGGCTT	NM_024920	2.91721	0.42064
HUPER_BREAST_BASAL_VS_LUMINAL_UP (52)	1.801		0.00118	0.628173	A_23_P423457	TTTTGGTTCTTTAAACTTCTGCTGTTGGGGGCCATGTGCTCAGGAGCTTTCTTCATTCCA	NM_178276	2.92812	0.628173
REACTOME_APOPTOTIC_CLEAVAGE_OF_CELLULAR_PROTEINS (37)	1.801		0.00117	0.977665	A_24_P183150	GATGTGAGTGTGTTTCATCAAACATAGCTCAGTCCTGATTATTTAATTGGAATATGATGG	NM_002090	2.93181	0.977665
REACTOME_PRE_NOTCH_PROCESSING_IN_GOLGI (18)	1.801		0.00117	0.624095	A_23_P49674	GGCATTCTGCTGACTGTGGTGTGTGTGTGGTGATTGTGCTCCTGACCCACAAATGACTGA	NM_173728	2.93181	0.624095
REACTOME_INTERACTION_WITH_CUMULUS_CELLS_AND_THE_ZONA_PELLUCIDA (11)	1.8		0.00116	0.728582	A_24_P6517	CAGGAAAGCTGTTTCGCATTTTCGCTTTTTGATTGGTATTATCCAGTTCTATGTAGTTCA	NM_001029884	2.93554	0.728582
SIG_INSULIN_RECEPTOR_PATHWAY_IN_CARDIAC_MYOCYTES (49)	1.8		0.00112	0.624688	A_23_P62741	ATAGGACCAGCATGCCTAATCATTCTTGTTAATCTCTTGGCTTTTGGAGTCATCATATAC	BC025721	2.95078	0.624688
DORSAM_HOXA9_TARGETS_DN (32)	1.799		0.00111	0.616557	A_24_P919304	GCTAAAAGCAAGGAACTATATTATTAACAATCTTGGCTTTACTGTAGTTTAAGGCAGGTG	BC012204	2.95468	0.616557
GRAHAM_CML_QUIESCENT_VS_NORMAL_DIVIDING_DN (10)	1.798		0.0011	0.59374	A_23_P169003	ACCCTGCAGCAGAGCCAATACTGATCAACTGAAAGTAAAGTATCCATGGAGTCCTCATTG	NM_022071	2.95861	0.59374
REACTOME_DECTIN_2_FAMILY (25)	1.798		0.00109	0.461127	A_23_P109393	AGGCCCAGCCTCTTGTTCTTAGGGCTTGGATCGTGGAAGAAGGGCCACCCTGAGCAGATC	NM_001670	2.96257	0.461127
GHANDHI_DIRECT_IRRADIATION_UP (94)	1.797		0.00108	0.602944	A_23_P347169	GGTGCTGAAACCACTTTCCAAATAAACTAAAGCCTGGATTTGATATTACAAATTTTGGGA	NM_001001927	2.96658	0.602944
KEGG_ADIPOCYTOKINE_SIGNALING_PATHWAY (65)	1.796		0.00108	0.559455	A_23_P411162	TCCTCCTGAAAAGAGAATTTTTACAACCACCCATACACCAAATTGTTTGTTCCAGGATGT	NM_022817	2.96658	0.559455
REACTOME_THROMBIN_SIGNALLING_THROUGH_PROTEINASE_ACTIVATED_RECEPTORS_PARS (31)	1.796		0.00108	0.453385	A_24_P377065	AGATAGAAGCTTCCCGAAATGAGCTACATAATCTTCTAGATAAACCACAGTTACAAGGAA	NM_018184	2.96658	0.453385
SENESE_HDAC1_AND_HDAC2_TARGETS_DN (213)	1.795		0.00107	0.372128	A_23_P104193	TCCCACTGGTCCAGACATCATTCCAATTGTAGCTGGTGTGGTTGCTGGAATTGTTCTTAT	NM_133376	2.97062	0.372128
TOMLINS_METASTASIS_DN (19)	1.795		0.00105	0.396749	A_23_P217367	GGTCACTGTCCCCATTCTTACTGATACTTTTGTCAGATATCACCCTGTCCTTAAATCATG	NM_052936	2.97881	0.396749
MISHRA_CARCINOMA_ASSOCIATED_FIBROBLAST_UP (24)	1.794		0.00101	0.533319	A_24_P932988	AACCCATGTCCTCTGGTCAGGCCTGTCCATGTCATGGCTATACAAATACCATATTAGTAA	AK098307	2.99568	0.533319
HELLER_SILENCED_BY_METHYLATION_UP (281)	1.791		0.000987	0.529416	A_32_P92536	CTCTTGTAAGTTGTCTGTTGACCACATTCAAAAGTACTTTTTCCAAATAAAACTTTGCCT		3.00568	0.529416
GARGALOVIC_RESPONSE_TO_OXIDIZED_PHOSPHOLIPIDS_BLUE_DN (60)	1.788		0.00098	0.751775	A_24_P84340	TTCTGGCCCTGGAAAATCACTGAAGTATAAAAGACAGCTGAGTGAGGATGGAAGACAGCT	NM_198828	3.00877	0.751775
AMIT_EGF_RESPONSE_120_HELA (65)	1.787		0.000975	-0.527559	A_23_P209636	GCAGAGACTGTGGGCTACACCACATATGTTATTTGGAAATATAGGTATTTTAGTACAGTA	NM_006449	3.011	-0.527559
BIOCARTA_LAIR_PATHWAY (16)	1.786		0.000963	0.443871	A_23_P53226	GGGATATCACATCAGTGGTTCCAAGATTTCAAAGTGGTGAAATGAAAATGGAGCAGCTAG	NM_005188	3.01637	0.443871
BERNARD_PPAPDC1B_TARGETS_DN (54)	1.785		0.000961	0.59829	A_24_P226008	GACAAGACTCTCAAGATTTATGAAGGTGCCTACCATGTTCTCCACAAGGAGCTTCCTGAA	NM_007283	3.01728	0.59829
KEGG_ALDOSTERONE_REGULATED_SODIUM_REABSORPTION (42)	1.782		0.000961	0.444576	A_24_P59278	TATGCAGTTCACATCACCAGTAATTATCTCAAACAGATCTTAAATGCTGCCTATCATGTT	AF068286	3.01728	0.444576
REACTOME_MUCOPOLYSACCHARIDOSES (11)	1.782		0.00096	0.406736	A_32_P61145	GATAGGATTCTTAACAGTAAGCTCTTTATAATTCAACAATGTGATCTTTACTCCTACCCC	AK096154	3.01773	0.406736
ABE_VEGFA_TARGETS (18)	1.781		0.000953	0.676979	A_23_P121527	CTTTTGATATTGACAAAATTGTTTGGATATCCTTATGTTCTCAAGTCTGTATCTGCCTCC	NM_015990	3.02091	0.676979
REACTOME_SIGNALING_BY_BRAF_AND_RAF_FUSIONS (64)	1.779		0.000952	-0.664356	A_24_P91916	AACCATGCTTTCTTGTAGTACTGATTGAAACTTACACGTTTTATTCTACTCATAGTGAGC	NM_018698	3.02136	-0.664356
PID_CXCR4_PATHWAY (101)	1.775		0.000945	0.70208	A_23_P209146	TGGAGAATGTGGCAAAGCCTTTAAAGAGTCCTCAGCTCTTACTAAACATAAGATAATTCA	NM_003430	3.02457	0.70208
CHASSOT_SKIN_WOUND (10)	1.774		0.00094	0.662296	A_23_P382240	GAGACGGCCAAAGTTTTTGTGAATAACTTATCTACAGTATGTGAGAAAGTTTGGACATTG	NM_178505	3.02687	0.662296
WESTON_VEGFA_TARGETS_12HR (30)	1.774		0.000938	0.699503	A_24_P941038	CATTATGGACCCAACTGTAAGATGGCACATATGTTGGTTTTCCAAGGATCAGATGGCATT	NM_001031746	3.0278	0.699503
RICKMAN_HEAD_AND_NECK_CANCER_D (35)	1.767		0.000933	0.735675	A_23_P144134	TTTTTAATAGTTGTCATTCAGTGCTATTTGGTACATATTTACTGTTAGGGCAGGATTCCC	NM_173552	3.03012	0.735675
HOELZEL_NF1_TARGETS_UP (134)	1.765		0.000928	0.7268	A_32_P192480	TAGTGCTGTAGTGCTTGTTTATGTTTAAAAGTGCACATTATGCAGCTCATTTTAGTATGC		3.03245	0.7268
BIOCARTA_PTEN_PATHWAY (18)	1.764		0.000908	0.681079	A_24_P161964	ACTGCAGTGAAAGTGACCATAGGATCTTCATGAACACCTGCAACCCATCCTCTCTCACCC	NM_198321	3.04191	0.681079
OUILLETTE_CLL_13Q14_DELETION_DN (53)	1.762		0.000898	0.530552	A_23_P87379	TGTGGCATCTTGGAAACAGTCCTTAGTTCTGTGGGAGGACTAGAAACAGCCGCGGGGCGA	AK131525	3.04672	0.530552
REACTOME_CASPASE_ACTIVATION_VIA_DEPENDENCE_RECEPTORS_IN_THE_ABSENCE_OF_LIGAND (10)	1.762		0.000897	0.321564	A_24_P73408	ATCGCCAGTCTGGAAGTGGACAACCAGAGAGACCTGGCTGAACGTGCTGGAGAAGAGCTT		3.04721	0.321564
LU_IL4_SIGNALING (91)	1.761		0.000885	0.439753	A_23_P169934	AGATGCACCCTGAAAACTGACCCCTCAAACAGACTGTCTGATTTGAGGATGGACATTGAA	NM_178314	3.05306	0.439753
AMIT_DELAYED_EARLY_GENES (18)	1.759		0.000877	0.633691	A_23_P5863	AATTATCATTTTTGGATTGAGCCACTGTCGGTTTATTCTAAGATGTATTTATTAGTATTA	AK056503	3.057	0.633691
UCSD:GARGALOVIC_RESPONSE_TO_OXIDIZED_PHOSPHOLIPIDS_TAN_DN (10)	1.757		0.000875	0.464618	A_23_P86002	GCTTTGACAATACATTCAGCACCATTTCTGAGAAGGTGATTTTCTTTGAATTAATCCTGG	NM_016040	3.05799	0.464618
NABA_PROTEOGLYCANS (35)	1.756		0.000874	0.648511	A_23_P134887	ATCCTGTATTCACAGGCATTTGTATTGAGCTACAAGTTGGAAAGCCAGTCCCCCTAGCAA	AK023049	3.05849	0.648511
ISHIKAWA_STING_SIGNALING (10)	1.755		0.000871	0.769864	A_32_P56874	CTATTTAATTTTCCTGGCCCTTGTGCAAAAAATTGTGGACTCTATCTTAGTTACAACATG	BG502322	3.05998	0.769864
BIOCARTA_ALK_PATHWAY (37)	1.752		0.000867	0.706322	A_23_P57323	ACATTTGGGGACTGTGTACAATGAGTTATGGAGACTCGAGGGTTCATGCAGTCAGTGTTA	NM_182918	3.06198	0.706322
OSADA_ASCL1_TARGETS_DN (23)	1.752		0.000848	0.478475	A_23_P300797	GAAAATATTCCTGTTACTTTCAAATCTCCTGTTCCCGTTAACTCTGATGATAGTCCTCAA	NM_173529	3.0716	0.478475
REACTOME_SEMAPHORIN_INTERACTIONS (64)	1.751		0.00082	0.573135	A_24_P940135	GCCCCTGTAAATTGGAATACATGATGATTGAACCATCTGTTATGAGAATATTACATTTCC	BC024007	3.08619	0.573135
REACTOME_FATTY_ACID_METABOLISM (166)	1.746		0.000801	0.679278	A_24_P576191	ATGGAATTAAGGCCATTGCAATGTATCATCTTTGTAGCATTGTCATCACTCCTAAGCTGC	AK092472	3.09637	0.679278
HANN_RESISTANCE_TO_BCL2_INHIBITOR_DN (47)	1.745		0.00079	0.863966	A_23_P32233	CGTTCCAGTGCCAAAAATGCGACCGAGCATTTTCCAGGTCGGACCACCTCGCCTTACACA	NM_004235	3.10237	0.863966
DOANE_BREAST_CANCER_CLASSES_UP (66)	1.743		0.000788	0.912821	A_23_P383819	GGGGATTTAAAGGGAAGGAGTGGGCAAAACACATAAAATGAATTTATTATATCTAAGCTC	NM_016569	3.10347	0.912821
REACTOME_FRS2_MEDIATED_ACTIVATION (10)	1.742		0.000768	0.541878	A_23_P80966	GCGTGATGTTCTTTGGTGGTTCAAGTCTAAATCTGTACCACATTCGGAGATGCCAAATGA	NM_030648	3.11464	0.541878
KORKOLA_YOLK_SAC_TUMOR (55)	1.74		0.000767	0.543806	A_24_P134195	AATTCCTTGCACTCTAACCAGTTCTTGGATGCATCTTCTTCCTTCCCTTTCCTCTTGCTG	NM_138373	3.1152	0.543806
KANG_IMMORTALIZED_BY_TERT_UP (88)	1.739		0.000763	0.598915	A_24_P282172	GCCGGCGTCGAGTTGGCAGGAGTAACCCACGGAACTGAGGAAAGTCATTAGAGCTGAGAA	NM_004239	3.11748	0.598915
HATADA_METHYLATED_IN_LUNG_CANCER_UP (352)	1.737		0.000752	0.718967	A_23_P207299	CCAAAACAGCAATTTGAAATTAGAACTAGTGGTTTTAGAGAACTCAGGTATTCTTTCCTG	NM_016125	3.12378	0.718967
KEGG_TOLL_LIKE_RECEPTOR_SIGNALING_PATHWAY (96)	1.736		0.000729	0.769162	A_24_P920398	TCCTTCCCACAAAATTATTCTCCATTTGTACATATCTAGTTGTAAAACAAGTTTTAGCTT	NM_017554	3.13727	0.769162
PID_TCR_PATHWAY (65)	1.736		0.000722	0.514351	A_23_P161190	TGATTAAGACGGTTGAAACTAGAGATGGACAGGTTATCAACGAAACTTCTCAGCATCACG	NM_003380	3.14146	0.514351
GARGALOVIC_RESPONSE_TO_OXIDIZED_PHOSPHOLIPIDS_GREY_UP (17)	1.735		0.000719	0.373098	A_32_P217500	TGGAGATTGTAGAAGATGGGTCTGCTGATCTGGTCATCCAACAGGTTGATGATAGTGAAG	NM_001040441	3.14327	0.373098
KEGG_GLYCEROLIPID_METABOLISM (47)	1.734		0.000705	0.620364	A_24_P28524	GTTTTGTGACAGAAAAAAGGTTGTTTTAATATCTACTTGGTTTTTCTCAAAATGGAAATA	NM_001918	3.15181	0.620364
PID_PI3KCI_PATHWAY (48)	1.734		0.000697	0.650164	A_24_P323395	TGGACAGTTCCCAGAGAATGCTAAGAATTGCAGAACCAGATGCAAGATTCAGTGGCTTCT	NM_016441	3.15677	0.650164
AMIT_SERUM_RESPONSE_120_MCF10A (64)	1.732		0.000688	0.485926	A_23_P404821	TTGTTGACTGAATTTTTGTATAGGTCCGGGAAAATAAGCCTAAACAAATAGTTGTAGCCT	NM_001080392	3.16241	0.485926
REACTOME_PLATELET_AGGREGATION_PLUG_FORMATION (39)	1.732		0.00068	0.839455	A_32_P61684	GTAATGGTACCTGAGGAACTGAAATGGGTATTTGTTTTCGTATGTTTCTGCCAGTAGTAT	NM_018440	3.16749	0.839455
PID_CDC42_PATHWAY (70)	1.73		0.000659	0.764162	A_23_P211957	CATGCTGATACCATCCCAATAGCTGTTGCCCATTGACCTCTAGTGGTGAGTTTCTAGAAT	NM_003242	3.18111	0.764162
LINDGREN_BLADDER_CANCER_CLUSTER_2A_DN (131)	1.728		0.000659	0.685326	A_23_P104335	CATGGCAGTATATACTGCAAACAAGGCTAGTTGTCATTTCAAAAAGTGAAAATTTGGTCT	U79304	3.18111	0.685326
FUJII_YBX1_TARGETS_UP (41)	1.726		0.000657	0.575786	A_23_P41054	GTGTTACTGCCTATAATCTTATACAACAGCAAACCCTGATGTGACATTCCATGACGACAT	NM_002841	3.18243	0.575786
JEON_SMAD6_TARGETS_UP (23)	1.724		0.000649	0.588489	A_23_P110412	CTCATGGACAAAGATGTAGACCAAATGCAAGAGCTGAGCTTGCTTTGGGTTCAACCATGA	NM_001080506	3.18776	0.588489
REACTOME_SEMA4D_IN_SEMAPHORIN_SIGNALING (24)	1.723		0.000648	0.476817	A_24_P865	TTGGGCCTAGCTGTTTACATGATAGTATGGAGATGCTTAGGTTAGAGGACAAGGAAATAA	NM_206921	3.18842	0.476817
OSADA_ASCL1_TARGETS_UP (45)	1.722		0.000638	0.417423	A_23_P80566	CTGCCCCACTGTAATGTGTGATATCTTTTATTCTCTAAGGCAGATGGCTACTCAGAGATT	NM_006506	3.19518	0.417423
REACTOME_RAB_REGULATION_OF_TRAFFICKING (118)	1.722		0.000637	0.471356	A_23_P117546	GCAGACTATGACGTCTTTAGCTAATGAATTGCCTATTGTTATGGAAAACAGTTAATATGC	AK129920	3.19586	0.471356
BIOCARTA_MTA3_PATHWAY (17)	1.717		0.000632	0.663295	A_23_P394064	CTTGGGGAACCTCTCACGTTGCTGTGTCCTGGTGAGCAGCCCGACCAATAAACCTGCTTT	NM_012232	3.19928	0.663295
KEGG_SPHINGOLIPID_METABOLISM (37)	1.717		0.000612	-0.406833	A_23_P213069	CAGCTGGTACTTCTGCTAGGGGTTGTAAATTCCAGGTGTTACACTGACCTCAATCCAATT	NM_018126	3.21325	-0.406833
REACTOME_CGMP_EFFECTS (16)	1.717		0.000608	0.560716	A_24_P370471	CTGTTCTGATGGCTACATGTGCAAAATACACTTTCAAATTAAGAATGGGTCTGTGATGTC	NM_031482	3.2161	0.560716
REACTOME_PLASMA_LIPOPROTEIN_ASSEMBLY (19)	1.716		0.000603	1.10873	A_24_P206604	AGAGGTCAGAGGATGCAAAGAAGGGACCTAACCCGCTCATGAGACGCAATAGTGTCACCC	NM_004566	3.21968	1.10873
REACTOME_REGULATION_OF_COMMISSURAL_AXON_PATHFINDING_BY_SLIT_AND_ROBO (10)	1.716		0.000602	0.596664	A_24_P364072	TTTATATGTTCCAGCAGATTATTAGGATCTGCTTACTTCTTAGGAAAGAATCAATGCTGG		3.2204	0.596664
REACTOME_MITOCHONDRIAL_FATTY_ACID_BETA_OXIDATION_OF_SATURATED_FATTY_ACIDS (10)	1.715		0.000596	0.570145	A_24_P306425	GTCACGTATAATGGAACTGGAGAAAGACCTAGCATTGAGAGTACAGGAAGTAGCTGAGCT	NM_198240	3.22475	0.570145
REACTOME_GROWTH_HORMONE_RECEPTOR_SIGNALING (24)	1.714		0.000595	0.393962	A_23_P46907	GCAGAAAGAAGTCTGTGATGATAAACAATGATGAGGATGACCTAGGCACCCTACGCTAGT	NM_006077	3.22548	0.393962
KEGG_ARACHIDONIC_ACID_METABOLISM (54)	1.711		0.000582	0.64096	A_32_P18440	GAGCACTTAAAGTCCAGTGTTGGCTGTTAGTGTATTTGATATTCTGCCTGTCTCCTCATG	NM_032199	3.23508	0.64096
YAGI_AML_WITH_T_8_21_TRANSLOCATION (357)	1.711		0.000581	0.654841	A_23_P349267	CAGTACTTCCAAATGCCTCTCCTCTATTGATTCAGTTGTTATTGCAGTGTCTGCTTCATC	NM_012282	3.23582	0.654841
REACTOME_PEROXISOMAL_PROTEIN_IMPORT (63)	1.711		0.00058	0.574789	A_24_P54178	GCTCTGATATGCATTTGGATGATTAATGTTATGCTGTTCTTTCATGTGAATGTCAAGACA	NM_016040	3.23657	0.574789
YIH_RESPONSE_TO_ARSENITE_C5 (10)	1.709		0.000574	0.920424	A_23_P500741	TGAACCAGCCACGAACAGCCCGCCAGAGGCCTGAAGCTGAGCGTGTACGTTAATGTGAAT	NM_005187	3.24109	0.920424
PEDERSEN_METASTASIS_BY_ERBB2_ISOFORM_6 (28)	1.708		0.000573	0.950211	A_32_P173227	AGTCAGTCAATATGGGGTGGGCTTTTCTGAACAAAGATTCCGAGAAGACCATGAGCTTGT		3.24185	0.950211
REACTOME_MAPK_TARGETS_NUCLEAR_EVENTS_MEDIATED_BY_MAP_KINASES (31)	1.708		0.000567	0.432067	A_24_P234701	ATCCACTTTATGATTTCAAGATGGACACTTGTAAGATGACTCGACACAAGGCCATTGCCT	AL080130	3.24642	0.432067
REACTOME_FOXO_MEDIATED_TRANSCRIPTION_OF_CELL_CYCLE_GENES (17)	1.707		0.000565	0.56114	A_32_P78904	AGATATTTTGGTGGGCAGTTTGCTTTAAATAAATGGGATCATGTACGTTCTCTGCATCTC		3.24795	0.56114
REACTOME_GRB2_SOS_PROVIDES_LINKAGE_TO_MAPK_SIGNALING_FOR_INTEGRINS (15)	1.706		0.000565	0.465211	A_23_P53081	GAGGCTCAAGTTCGCCACTTTACTCAGACCGATGCACAGTCTTCCCATTTTACACTTTTT	NM_020896	3.24795	0.465211
REACTOME_THE_CANONICAL_RETINOID_CYCLE_IN_RODS_TWILIGHT_VISION (22)	1.706		0.000562	0.586659	A_32_P65303	TTCAAATAAAATGTTTATTTCAGAATGCATATAAAAAGTCAGTAGTGCTGCTGGGCGTGC		3.25026	0.586659
REACTOME_ACTIVATED_NOTCH1_TRANSMITS_SIGNAL_TO_THE_NUCLEUS (30)	1.705		0.000543	0.690652	A_23_P25888	AAGATGCTTTTCCAGTCAAAAGAACCAGCAAATACTTTTCTCTGGATCTCACTCATGATG	NM_152330	3.2652	0.690652
REACTOME_TBC_RABGAPS (43)	1.705		0.000534	0.489264	A_24_P146670	TGTGGTTGCTGGTGTGTGTAATTATTAATGAAATGTTCACTCCTAGTCCCTTATGAGGCT	NM_014720	3.27246	0.489264
ZHAN_MULTIPLE_MYELOMA_MF_UP (47)	1.704		0.000529	0.995592	A_32_P67223	TCCAAGTCAGAAAAACTATTCATATAGGGATGGGCTATTAGCAAGAGTATATGAATAACG		3.27654	0.995592
GU_PDEF_TARGETS_DN (40)	1.703		0.000528	0.506405	A_24_P180424	CAATGTGTATGCACATTCTCTTTAGTTAAGGCACCAATTGTTTTGGTTGGTTTTCCTAAG	NM_018247	3.27737	0.506405
HAHTOLA_SEZARY_SYNDROM_DN (41)	1.701		0.000526	0.757847	A_24_P34152	TGACTGCCTCTTTAACGGTACTGCTCATTGCCAGTTTTATTTGGGATAATAGATGCGGCT	AL833817	3.27901	0.757847
DACOSTA_UV_RESPONSE_VIA_ERCC3_COMMON_DN (460)	1.7		0.000521	0.396576	A_23_P144458	AATGGGGACTTTGAAGCCTACACAAAAATCTGTGACCCAGGCCTTACTGCTTTTGAACCT	NM_001221	3.28316	0.396576
STAMBOLSKY_RESPONSE_TO_VITAMIN_D3_UP (79)	1.698		0.00052	0.570903	A_23_P144677	TTGATTAAAGCCAAGTGTTCCATGTTGCTGTGAAGAATAGCCTCTTTCAAATACTTTGGA		3.284	0.570903
CHIARETTI_ACUTE_LYMPHOBLASTIC_LEUKEMIA_ZAP70 (63)	1.697		0.000515	0.475859	A_23_P212383	GCCTCTGAGAGGGTCTTGTTCTAGATTTCATATTGCACTTGGAGGGTAACAGCTGCTTTT	NM_014016	3.28819	0.475859
REACTOME_ACTIVATION_OF_SMO (17)	1.697		0.000509	0.478807	A_23_P217098	CAGAGTATTCAATGCATGTTGTATGTGCCACCAAGTTACTATTAACTGTTTTTGGAATTG	NM_033305	3.29328	0.478807
REACTOME_RHO_GTPASES_ACTIVATE_NADPH_OXIDASES (24)	1.697		0.000502	0.521662	A_24_P226782	TGGATCGCAATGAATTCGACCAGTATTTGAACACTCCTGGCCACCCAGACTCCGCCACAG	NM_031439	3.2993	0.521662
KEGG_REGULATION_OF_AUTOPHAGY (30)	1.695		0.000487	0.899701	A_24_P921129	GCTTCTGCCTTTAGTTTTAGGACACATTTATGCAGATGAGCTTATAAGAGACCGTTCCCT	NM_001037339	3.31247	0.899701
HAN_SATB1_TARGETS_DN (372)	1.695		0.00048	0.482853	A_23_P35667	TCTGTGACTTCAAATTGTAATTCTTATTTGCAGTTTTACCAGTCTTCATGTACAGTGACG	BC022564	3.31876	0.482853
PID_BETA_CATENIN_NUC_PATHWAY (78)	1.694		0.000477	0.539923	A_23_P14124	CATTTGTGCAGCTAAAAGACTGGGCTTCTCGCTTTTTAATCACACATTCAGAGTTTATTT	NM_206827	3.32148	0.539923
KEGG_PENTOSE_AND_GLUCURONATE_INTERCONVERSIONS (20)	1.692		0.000471	0.489981	A_24_P933400	CCCTTTTTCAACACAATCAAAATAGAGAGGTCACCAGTTGTTTACTACCTTATGGTAAAA	CR626911	3.32698	0.489981
REACTOME_SIGNALING_BY_RAS_MUTANTS (57)	1.692		0.000465	0.786321	A_23_P374695	AAAGTTTTAGTTTTGATGAGTTGTGAGTTTACCTTGTATACTGTAGGCACACTTTGCACT	NM_000459	3.33255	0.786321
MULLIGHAN_NPM1_MUTATED_SIGNATURE_2_UP (126)	1.691		0.000464	-0.470111	A_23_P405761	AGACAAGAAAGGCTGCCATTGTGTCATTTTCTAGAATCCCTTCAGTTTTAGCTACCAACG	NM_012250	3.33348	-0.470111
KEGG_LIMONENE_AND_PINENE_DEGRADATION (10)	1.689		0.000439	0.715901	A_23_P37503	GCTTTGTATGCCTATGACGCTCAGGACACAGACGAACTCAGCTTTAATGCCAATGACATT	NM_004998	3.35754	0.715901
REACTOME_ENDOGENOUS_STEROLS (27)	1.689		0.000431	0.841261	A_24_P566916	GCCTATCTAGTATCTTCAAATTGTAGTCTTTGTAACAACCAAATAACCTTTTGTGGTCAC	NR_002802	3.36552	0.841261
HOSHIDA_LIVER_CANCER_SURVIVAL_UP (73)	1.688		0.000424	0.524088	A_32_P179740	CAGTATTCTTCCTTGGCAGTCAACCACAGGTTTACTTTACAATGATGTATTAAAAACTTG	AB033044	3.37263	0.524088
KEGG_RIG_I_LIKE_RECEPTOR_SIGNALING_PATHWAY (64)	1.688		0.000399	0.444222	A_23_P324490	GTGTGTATAGTTACAATGCTTCCAAACTGGAACTCTACATTTTGTATCTTTTAAAGCTCC	NM_014686	3.39903	0.444222
PID_ARF6_PATHWAY (35)	1.687		0.000396	0.662005	A_24_P170774	ACTTTTGGTGCTATCTTGTACTCTTCAATCTGTAACACAATAAAATCCCTTTGTACGATG	NM_015116	3.4023	0.662005
KEGG_TYPE_II_DIABETES_MELLITUS (47)	1.686		0.000394	0.700882	A_23_P344531	TCCTGCTGCTGTGAAGATGAGAAGGTGCTCTTACTCAGTTAATGATGAGTGACTATATTT		3.4045	0.700882
REACTOME_FATTY_ACIDS (14)	1.686		0.000388	0.656874	A_23_P55578	CTTTAGTGGGTAGAACAAATGGAAATTTGGTTTCAGAATGGCTGACAGAAATCGACATAA	NM_145906	3.41117	0.656874
REACTOME_PLATELET_SENSITIZATION_BY_LDL (17)	1.686		0.000388	0.523923	A_32_P174398	CTTATGTGGTAAATGTCTCAGTATTTTGCTGCCTGGTATTTGTTCAGTTTCCTTGTATAT	AF085351	3.41117	0.523923
NICK_RESPONSE_TO_PROC_TREATMENT_DN (24)	1.684		0.000385	0.632593	A_24_P294199	TATAAGTTCACAAAATGGTGCCCTATATGGGGTATTGGACATAGATATTTTCACAATGTC	NM_006226	3.41454	0.632593
REACTOME_BETA_OXIDATION_OF_VERY_LONG_CHAIN_FATTY_ACIDS (10)	1.683		0.00038	0.464472	A_32_P47543	ATCAACATCCTCACAGACAATGAAAGCACACCGGAAGGACATGACCACAAGACAGATAAA	BX393727	3.42022	0.464472
BIOCARTA_NO1_PATHWAY (28)	1.678		0.000377	0.461213	A_24_P106166	GCTTTCGAGTGATTTCATTGAATAAAATTCTACTGACTTCTATGAACCTTTCATGGCTCT		3.42366	0.461213
TONKS_TARGETS_OF_RUNX1_RUNX1T1_FUSION_MONOCYTE_DN (56)	1.677		0.000368	0.664915	A_23_P206177	ACGCTTAGATTGGTTTTCATATGTCATGTTTAGTGTTTTCATCCTCCTCATATACTTCAG	NM_003825	3.43415	0.664915
KEGG_PEROXISOME (78)	1.67		0.00036	0.565321	A_23_P380076	ACAGTGAACATACTGTATGCTGTACAAGATATAATGTAACTTGCTGTTTTAGCATCTGTA	NM_001080412	3.4437	0.565321
GARCIA_TARGETS_OF_FLI1_AND_DAX1_UP (47)	1.67		0.000354	0.522337	A_32_P108436	CAGCCTCATTTCGTTACTCCTGTTACTCACGGTGCTTATAAGCAGGTAACCATATGGTCT	NM_001040441	3.451	0.522337
KORKOLA_EMBRYONIC_CARCINOMA_VS_SEMINOMA_UP (22)	1.67		0.000349	0.842725	A_23_P29922	CTGAACCATGCACTCTGTTTGCGAAGAGGAATGTTTAAATCTCACTGCATCTTGAACTGG	NM_003265	3.45717	0.842725
BOYAULT_LIVER_CANCER_SUBCLASS_G1_UP (114)	1.669		0.000348	0.445872	A_23_P212436	GCCTATTAGTAATGCTGATTTTATTGTTCCGGTTGAAATCGATGGAACTATACATCAGGT	NM_001008392	3.45842	0.445872
REACTOME_ACTIVATION_OF_THE_AP_1_FAMILY_OF_TRANSCRIPTION_FACTORS (10)	1.669		0.000344	0.670343	A_24_P388659	GACTGTCCACCTATGATAATGTCCATCAACAGTTCTCCATGATGAACCTTGATGACAAGC	NM_031305	3.46344	0.670343
GRAHAM_CML_QUIESCENT_VS_NORMAL_QUIESCENT_DN (45)	1.668		0.000341	0.439395	A_23_P29784	TTCAGTCAGCAAGGAAGTGGGAAGAGTGGACATGGTATTGTGTCTACACCCAAGTTCTTA	AL096748	3.46725	0.439395
REACTOME_ADHERENS_JUNCTIONS_INTERACTIONS (33)	1.668		0.000338	0.7053	A_23_P74022	GCTGTCACATTTTATAGGTCAGAGTGTGACTTCTTAATATGGTGCTGATGTTTTTGTGTC	NM_001918	3.47108	0.7053
REACTOME_ELEVATION_OF_CYTOSOLIC_CA2PLUS_LEVELS (16)	1.665		0.000336	0.417221	A_24_P419120	GAATAAGCATTTCTTATTCCTAGTTGTAGGGACTCCTATTTTTACCTTCCGTTACAGTGT	NM_015250	3.47366	0.417221
VANHARANTA_UTERINE_FIBROID_WITH_7Q_DELETION_DN (36)	1.662		0.000334	0.479183	A_23_P502241	GCTGAAGTGGTGACTTTTGAGAGAGGACACAAAATTATCATCAGCTCCAGTCGGAGAATC	NM_170606	3.47625	0.479183
LIEN_BREAST_CARCINOMA_METAPLASTIC_VS_DUCTAL_DN (105)	1.66		0.000333	1.00659	A_23_P66481	AGCATCCACAGTGTTAGTCCAAAGGGTCGGACCGTGTCGTCAGCCTAGCGTTTGGTCAGT	NM_178568	3.47756	1.00659
BIOCARTA_HER2_PATHWAY (22)	1.659		0.000329	0.698024	A_24_P273726	TTCAGGTTGGCCTTCATTCCACGATGTGATCAATTCTGAGGCAATCACATTCACAGATGA	NM_198080	3.4828	0.698024
REACTOME_DISEASES_ASSOCIATED_WITH_GLYCOSAMINOGLYCAN_METABOLISM (40)	1.659		0.000328	1.39718	A_23_P215744	TTTATGTTCACTTGATGGGGAATGACTAGAATGGGGCAATAACAAATCATTTCTAAACAG	NM_033427	3.48413	1.39718
CHEOK_RESPONSE_TO_HD_MTX_UP (22)	1.657		0.000327	1.01513	A_24_P416961	GAGAAAAAGCATTAAAAATAAGCCAAAATAAGACTATTGGTAAACACCTAAATTTTTGTA	NM_001670	3.48545	1.01513
REACTOME_EPHB_MEDIATED_FORWARD_SIGNALING (42)	1.654		0.000316	0.670637	A_23_P29769	CCTCTTCAATGATGTAGAGTCTGCTCTGAACAAAAGTGAGCCCTTTCTAACCTGGCTGTA	NM_015472	3.50031	0.670637
NAGASHIMA_EGF_SIGNALING_UP (56)	1.653		0.000312	0.693249	A_23_P143242	CACGACTTCCTCTCCGACCTCTTCTCCGACGACTACGGGGGCAAGAACTGCAAGAAGCCG	NM_005194	3.50585	0.693249
SHI_SPARC_TARGETS_UP (23)	1.653		0.000307	1.01075	A_24_P64781	CATTGCCAGCATTGTTTTCTCTTATAATTGGCTTTGCTTTTGGAGCCTTATACTGGAAGA	NM_000899	3.51286	1.01075
BIOCARTA_IL1R_PATHWAY (29)	1.652		0.000307	0.516528	A_23_P38860	AGTTCAAGACCAGCCTGGGCAACATAGTGAGACCTGCCCCCTATCTCTACAAAAAATAAA		3.51286	0.516528
HAHTOLA_MYCOSIS_FUNGOIDES_CD4_UP (62)	1.65		0.000305	0.54094	A_23_P51996	ATTCAGTCATTAATAGAAATGGAGTGATTTCACAGTGTGTACTGTTTTGCCACATACTTC	NM_007269	3.5157	0.54094
ALONSO_METASTASIS_DN (23)	1.647		0.000304	0.511251	A_24_P314159	AGTGAAGATGGATGCAGAATTCCGACATGACTCAGGATATGAAGTTCATCATCAAAAATT	NM_201414	3.51713	0.511251
OUELLET_CULTURED_OVARIAN_CANCER_INVASIVE_VS_LMP_DN (34)	1.646		0.000303	0.688533	A_23_P217972	AGACCCTTGTAATTGTTTTCTCGGTGCAGAGCTCTTTTGGGGTCTGGGGGTTTCCGTCGT	AF161533	3.51856	0.688533
DASU_IL6_SIGNALING_SCAR_DN (16)	1.646		0.000302	0.649886	A_24_P139208	CAATATACAGCAAGGTGATTATTTCAAGAGAATCCCAAAGTACTTGAATAAGGGCTATTG	NM_013396	3.51999	0.649886
BIOCARTA_SHH_PATHWAY (16)	1.644		0.000302	0.461802	A_23_P213661	GTATGTAAGTTTTCTGTTTGTGAAAATGTAGTTAATGTACTCACTGTGGAGGTCATAAGG	NM_015216	3.51999	0.461802
MAGRANGEAS_MULTIPLE_MYELOMA_IGLL_VS_IGLK_DN (23)	1.644		0.000301	0.551282	A_23_P104624	GGAGAGAACACATGGTACAATCGTAACACATGAAGGACAAGTAAGTGCTGCAGTAAAGGT	NM_015036	3.52143	0.551282
REACTOME_P75_NTR_RECEPTOR_MEDIATED_SIGNALLING (94)	1.642		0.000297	0.73379	A_32_P3914	AAAGCCAGAATTTATTATTATAACAGTGTCCACTCCACTGCCCTCACAGTTGTGTAAAAT		3.52724	0.73379
REACTOME_NEUREXINS_AND_NEUROLIGINS (57)	1.638		0.000295	0.516003	A_32_P80678	GCGGGAAAAGTTTCTTATCACACGTCGGAGACATGACAGTGCACAGCTAGTTCTAAAGAA	NM_001005845	3.53018	0.516003
NIKOLSKY_OVERCONNECTED_IN_BREAST_CANCER (22)	1.635		0.000288	0.912426	A_23_P170110	TATAATTTGACCCTAGTTAGAATGGTTATCTGAGGAAGTGGCCTGTACGATTTCTGCTTT	AF227517	3.54061	0.912426
REACTOME_INTEGRIN_SIGNALING (27)	1.634		0.000286	0.589115	A_32_P69475	AATTTTCCTTGCCATATGTGTTTCCATTTTGTGGGACATTAGCCACCACAGGAACACAAG		3.54363	0.589115
PID_THROMBIN_PAR4_PATHWAY (15)	1.631		0.000284	0.664916	A_24_P17719	TTGTCTCAAATCAGTAGAATGTTTTGATCCTCATACTAATAAGTGGACACTGTGTGCACA	NM_015990	3.54668	0.664916
REACTOME_SIGNALING_BY_NOTCH1_IN_CANCER (57)	1.631		0.000284	0.515794	A_23_P216038	AACCCATCCACTCTGGGCAGGTGACTGGAATAGCTGATTAAAACATAAATGCTGCTTTTA	NM_032205	3.54668	0.515794
BIOCARTA_ARAP_PATHWAY (17)	1.628		0.000283	0.431728	A_23_P50962	CAGCTACAACGGGCAGATCGGCTGGTTCCCCTCCAACTACGTCTTGGAGGAGGTGGACGA	NM_001004720	3.54821	0.431728
BIOCARTA_EDG1_PATHWAY (22)	1.623		0.000282	0.47431	A_24_P490857	TCCTTTCTACTAACTCCTTCCTTAAAGGCCATATCACTCCATTTGCATTATTTGTGCAAA	BC062764	3.54975	0.47431
SCHUETZ_BREAST_CANCER_DUCTAL_INVASIVE_DN (81)	1.623		0.000279	0.667363	A_24_P945059	TGTTTCTTTGAACAGTGGGATTTTCAGTGAAAAAGTACCCTCTTTTTCATTTCCTATTGC		3.5544	0.667363
HOEGERKORP_CD44_TARGETS_DIRECT_UP (26)	1.618		0.000279	0.466105	A_23_P154006	GCGACCTCTTGGTATGTATTTCTTTAGCAAACTTACCCATCAGGAAATATCCAGCACCTC		3.5544	0.466105
KYNG_DNA_DAMAGE_BY_4NQO_OR_UV (57)	1.617		0.000278	0.612672	A_23_P393686	ACAGAATATACAGTCTAAAAAACCAGATGAAATTGAAGGTTGGGAGCCTCCAAAACTTGC	NM_175075	3.55596	0.612672
PICCALUGA_ANGIOIMMUNOBLASTIC_LYMPHOMA_DN (130)	1.617		0.000276	0.936477	A_32_P79648	AGAGATCATGGTGTGCATGTTCTAGGATAAATAGGATTTACCAATCCTTGGATGAAGTGC	BC005300	3.55909	0.936477
WESTON_VEGFA_TARGETS (97)	1.617		0.000276	0.885978	A_24_P915464	TCCAAAATGGAAGTTGTAGACATTATCTGTAGTTTATGCACAACAATAAATTAGAAAGCC		3.55909	0.885978
YANG_BREAST_CANCER_ESR1_UP (34)	1.616		0.000274	0.378026	A_23_P32294	AGGGCCCCCAGCCACTCTGAAAGTGCCTTGAATAATGACTCTAAAACGTGCAATACAAAT	NM_014612	3.56225	0.378026
KIM_WT1_TARGETS_12HR_UP (161)	1.615		0.000273	0.530499	A_23_P70290	ATCTTCTGCCTCAACTGTAAACCACATGTAAGTGCTTAATGGAGACTGTTTTCATTCTTG	NM_018247	3.56384	0.530499
ZHAN_MULTIPLE_MYELOMA_MF_DN (40)	1.614		0.00027	0.711243	A_23_P62881	GGAGTCTCAGTTGTAAAACCTTCCCTCATTAATATCTGAAAATGTTAGTCTTCCTTTAAG	NM_032291	3.56864	0.711243
REACTOME_PLATELET_CALCIUM_HOMEOSTASIS (28)	1.612		0.000269	0.475325	A_24_P329815	TGACCACAGAGGCCGGGTCAGCAGCTTGCTGCACAAGCCCGAGTTCCCTGATGGAGAGAT	NM_130847	3.57025	0.475325
KORKOLA_TERATOMA_UP (16)	1.61		0.000266	0.794298	A_23_P151307	AGACATGACCTTCATTCATGAGGGAAACCACACACTAGTGGAGAATCTCATCAACTTTGA	NM_001098532	3.57512	0.794298
NELSON_RESPONSE_TO_ANDROGEN_DN (16)	1.61		0.000265	0.758727	A_24_P944437	ATGTAGAGATCCAGTGTTAAGAGTTCCATTTGCTTCAATTAATTATTTACCTTCCTGTGG	NM_032199	3.57675	0.758727
HIRSCH_CELLULAR_TRANSFORMATION_SIGNATURE_UP (235)	1.608		0.000265	0.71902	A_24_P940426	AAGCTGTTGAATGAGTCTTAAAAATTATACTACTGTTAAGTGGACCAAGTTTGGTGAAGC	NM_206855	3.57675	0.71902
TONKS_TARGETS_OF_RUNX1_RUNX1T1_FUSION_SUSTAINED_IN_GRANULOCYTE_UP (15)	1.608		0.000264	0.82406	A_24_P123408	TTTGACCGCAGCATGCACAAGCTCCAAAGTGGAATTGGCCGGCTGATTCTGAAGGAAGAA	NM_014945	3.5784	0.82406
WOO_LIVER_CANCER_RECURRENCE_UP (102)	1.607		0.000263	0.73925	A_24_P912684	AAGGCCCCAGTTTGGACATTGACACACCTGATGTCAATATTGAAGGTCCGGAAGGAAAAT	NM_001620	3.58004	0.73925
ZWANG_CLASS_2_TRANSIENTLY_INDUCED_BY_EGF (49)	1.607		0.000262	0.760864	A_23_P2831	GCTTCACTGAATTCCTGCATTAACCCAATTGCTCTGTATTTGGTGAGCAAAAGATTCAAA	NM_003991	3.5817	0.760864
ZHONG_RESPONSE_TO_AZACITIDINE_AND_TSA_UP (179)	1.606		0.000252	0.861804	A_24_P333571	GCTGTCCATTAAAATCAACTGCCTTTGAATCACTGACCAGAACAGATTAACTTCAGAAGT	BC022483	3.5986	0.861804
HADDAD_T_LYMPHOCYTE_AND_NK_PROGENITOR_UP (81)	1.602		0.000249	0.811625	A_23_P115645	GTTCATGCCTTTTGGAAATGTTATCTCTGCTAAAGTCTTCATTGACAAACAGACCAATCT	NM_006561	3.6038	0.811625
VALK_AML_CLUSTER_12 (29)	1.602		0.000245	0.440646	A_23_P37415	CTCTGATTCTAATTACACAACGCAAACTACGTAACTCAGGAAATGTCGGCTCTCTATCTC	NM_014701	3.61083	0.440646
URS_ADIPOCYTE_DIFFERENTIATION_UP (64)	1.602		0.000241	0.470836	A_23_P352365	TGTTGCCCTAAAATGTGTTGCTGCACTGGAAAGAAAGAACTAGCTTGAGTTGGCTTGATG	NM_001040441	3.61798	0.470836
GAJATE_RESPONSE_TO_TRABECTEDIN_UP (66)	1.601		0.00024	0.878707	A_24_P360993	GGAAATACGTCCCAAGAGTTGCAATCTCTTCAAGTCCAGAATATAAAGCTTGCAGGAAGT	NM_016511	3.61979	0.878707
HOQUE_METHYLATED_IN_CANCER (55)	1.597		0.000238	0.788738	A_32_P133526	GTTGCATAGAAATAAGAACCTCCTACCTCTGTTGAAATCAGAATACATATACACCCCTTC		3.62342	0.788738
VALK_AML_CLUSTER_3 (33)	1.597		0.000238	0.759245	A_23_P111260	TTCTTTGCACCAAGTGTCGAGTGCCCAGTTATGACCCTCTCAAAATGGACGAGGTATATA	NM_002526	3.62342	0.759245
BIOCARTA_CSK_PATHWAY (22)	1.596		0.000229	0.600659	A_23_P65532	AAATCCATCTCCATCCCTTTACTGTCAATCTTCTGTCCCAGTAGTTTAGCCTTTGTGGCT	NM_021255	3.64016	0.600659
GRABARCZYK_BCL11B_TARGETS_UP (73)	1.596		0.000229	0.509003	A_24_P199929	TACCATGATCACATAGCTGAAATATCAGCTAAGCTTGTAGCGATAATGGATAGCTTATTT	NM_016516	3.64016	0.509003
REACTOME_SIGNALING_BY_WNT_IN_CANCER (34)	1.596		0.000222	0.715965	A_24_P267619	AGAACACTGGATCTAATGAACGGAACATCTATATTGTGGTGGGTGTGGTGTGCACCTTGC	NM_080792	3.65365	0.715965
LIU_TARGETS_OF_VMYB_VS_CMYB_DN (40)	1.595		0.000221	0.596191	A_24_P605233	TGTTGCTGAAGCTCATGTTATCACACATGCTGTGGGAAGAGAGGTCATTGGCATTCAAGA		3.65561	0.596191
DAZARD_UV_RESPONSE_CLUSTER_G6 (140)	1.593		0.000219	0.494182	A_32_P194072	ATGGGGCTCAGGGCCTCTTTACCATGTGCAGTGACCATTTCTCAGAGCAGGACTTGCAAA	NM_015395	3.65956	0.494182
ZHANG_ANTIVIRAL_RESPONSE_TO_RIBAVIRIN_DN (45)	1.591		0.000217	0.793543	A_32_P76536	GGAAAAAGACAGACTTGAAATAAATTCTTGTTGGACTCCAGCCATGTACCATGCACAGAA		3.66354	0.793543
SAKAI_CHRONIC_HEPATITIS_VS_LIVER_CANCER_DN (34)	1.588		0.000217	0.613339	A_24_P916314	TCCATGAAGCAGGTGCCCAACCCACTGCCCAAGGTGCTGAGCCGGCGCGGGGTCGGCGCT	NM_005338	3.66354	0.613339
KLEIN_PRIMARY_EFFUSION_LYMPHOMA_DN (57)	1.586		0.000216	0.753064	A_24_P354715	TCTGCCTCCAAATCTGAACAGTCACTGTAAATCATTCTTAAGCCCAGATATGAGAACTTC	NM_002526	3.66555	0.753064
RODRIGUES_NTN1_AND_DCC_TARGETS (33)	1.582		0.000216	0.73413	A_23_P110151	AAACAAAGATATTCAAACTGCTTGGGTTCAAATGGTATACAATTTGCCAGCTGTTACTGA	NM_031305	3.66555	0.73413
NUTT_GBM_VS_AO_GLIOMA_UP (46)	1.577		0.000215	0.780642	A_23_P91379	ACTTTGTCTACAAACGCATCAAGAACGATCCTTATGGCATCATTTTCCAGAACGGGGAAG	NM_018993	3.66756	0.780642
FRASOR_RESPONSE_TO_SERM_OR_FULVESTRANT_UP (22)	1.574		0.000215	0.514842	A_23_P168419	GGGTGGGTTTCATTGTTTTGGTTTTCTAGTCTCACTAAGGAGAAACTTTTACTGGGGCAA	NM_170606	3.66756	0.514842
REACTOME_PD_1_SIGNALING (22)	1.573		0.000214	0.406345	A_24_P6494	GGGGAAGAATTTTTATTTAGGACTGGATTAGGAATCCTCCGATTATATGAAGATATTCTC	AB011180	3.66959	0.406345
STAMBOLSKY_TARGETS_OF_MUTATED_TP53_DN (50)	1.572		0.000213	0.648655	A_23_P364580	CCTTTGTTGTCTGACAAACACAAACATTCCCGAGAAAACTCTTGCCTGTCACCAAGAGAG	NM_014705	3.67162	0.648655
REACTOME_CONSTITUTIVE_SIGNALING_BY_ABERRANT_PI3K_IN_CANCER (75)	1.568		0.000211	0.520913	A_23_P254970	TTTTTTCCTAGAAATGTTTGTCCTTCCCCCACCTGTTGATCCAGGTTAAGGAATACTTTT	AK057799	3.67572	0.520913
ZIRN_TRETINOIN_RESPONSE_WT1_UP (23)	1.566		0.00021	0.702589	A_23_P342165	CTCCTTCCAGTTCACCGAAAGATTAACCACCTCCAAGGACTATTTAAGAGCCCCTCTCAG	AK093019	3.67778	0.702589
REACTOME_ACYL_CHAIN_REMODELLING_OF_PE (27)	1.563		0.00021	0.539165	A_23_P337168	GCTCAAACATGGATTCAGGGACTAAAAGGATGAACTGATTAGACATTTTCTATTAGGAGT	NM_001085411	3.67778	0.539165
REACTOME_ION_TRANSPORT_BY_P_TYPE_ATPASES (54)	1.563		0.000204	0.451234	A_23_P131737	AGGGAAAAAGGAAAGTATCAAGTGTTGGGAAACTGGATTCAGTGGGATCTACAAGGAATG	NM_016516	3.69037	0.451234
VALK_AML_CLUSTER_4 (27)	1.562		0.000202	0.527796	A_23_P8763	ACAGTCTAATTGTTCATCCTAATTGTTCCTGTTTTCATCTAGTCAGAGATTCAGTAAGTG	NM_002835	3.69465	0.527796
FRASOR_TAMOXIFEN_RESPONSE_UP (49)	1.558		0.0002	0.742919	A_23_P137196	TCAAGAGTTGTGACAACTTCCTGAGGGATCTATACTTGCTTTGTGTTCTTTGTGTCAACA	NM_001560	3.69897	0.742919
REACTOME_ION_HOMEOSTASIS (54)	1.557		0.0002	0.58201	A_24_P340390	TTGGATCCCCGAAAAACAATTTTTGTTGGAGGTGTTCCTAGGCCATTAAGGGCTGTGGAA	NM_182485	3.69897	0.58201
DORN_ADENOVIRUS_INFECTION_48HR_DN (39)	1.552		0.0002	0.536846	A_23_P114707	GCTGGGCATGGGTGCCGACGGGCACACAGCCTCCCTCTTCCCACAGTCACCCACTGGCCT	NM_004285	3.69897	0.536846
REACTOME_CLATHRIN_MEDIATED_ENDOCYTOSIS (145)	1.547		0.000199	1.08059	A_24_P398147	ACTTGGAAGAATCTTTGAGCAAATTTTCTCAGTTGTCTGTATGACTTCAGTATATTCCTG	NM_006393	3.70115	1.08059
GEISS_RESPONSE_TO_DSRNA_UP (39)	1.547		0.000196	0.38328	A_23_P550	AGGTATATATGGGGCTTTAGCAAGTTTGAGCATAGGCTCTTTTTGCTGCCTGTGAGCAGT	NM_001668	3.70774	0.38328
REACTOME_TRANSCRIPTIONAL_REGULATION_OF_WHITE_ADIPOCYTE_DIFFERENTIATION (82)	1.546		0.000194	1.09702	A_24_P166527	TTGAAGGATACTGCCAGAAGTGTTTCATTGAAGCTCAGAATCAGAGATTTCATGAGGCCA	NM_006290	3.7122	1.09702
MITSIADES_RESPONSE_TO_APLIDIN_UP (420)	1.544		0.000193	0.697338	A_24_P200848	AATTAGGATATTCCAAATAGTTGCTGAAATCAATTGTGCCATTGACCAATGGATGCACTT		3.71444	0.697338
SA_MMP_CYTOKINE_CONNECTION (15)	1.543		0.000188	0.751804	A_24_P838743	GCAATCTACTTTTAAGAAGACCTATATAGGAGAAATATTTACCCAAATCTTGGTGCTTCC	NM_004568	3.72584	0.751804
REACTOME_EPH_EPHRIN_SIGNALING (92)	1.542		0.000188	0.398396	A_32_P95397	GTCTTACTTTGAGTTAGTGCCATAACAGACCACTGTATGTTTACTTCTCACCATTTGAGT	NM_002211	3.72584	0.398396
BIOCARTA_RACC_PATHWAY (14)	1.538		0.000184	0.7704	A_23_P19673	GTTTTTATGGACCAATGCCCCAGTTGTCAGTCAGAGCCGTTGGTGTTTTTCATTGTTTAA	NM_005627	3.73518	0.7704
LUI_THYROID_CANCER_CLUSTER_5 (15)	1.537		0.000184	0.524676	A_24_P354257	GAAAAACAGATCTTTTTCTTAAGTGAAAGCACCTTTAATTTGCTCTAACGGTACATCCTG	AK025305	3.73518	0.524676
OKAWA_NEUROBLASTOMA_1P36_31_DELETION (21)	1.536		0.000183	0.440551	A_23_P359897	TTGTAGTAACGTTTTGCTAGCCTGACTGACTTTTCTTACTGGTTTTTATGCCCACGGTCC	NM_030647	3.73755	0.440551
BIOCARTA_ASBCELL_PATHWAY (15)	1.535		0.00018	0.520281	A_24_P98161	TATATTACTATTCTTCACATTAACTTCTGCTTATTTTTAATGGTACTATATGTAGGCCTT	NM_194455	3.74473	0.520281
PID_ECADHERIN_KERATINOCYTE_PATHWAY (21)	1.535		0.000179	0.405393	A_23_P110725	TGCTGAGGCTCAAGGAAAATCCTCAGAAGTTTCTCTTACCTCATCTGTGACCTCACTTGA	NM_206907	3.74715	0.405393
KYNG_DNA_DAMAGE_BY_4NQO_OR_GAMMA_RADIATION (15)	1.534		0.000178	0.693111	A_23_P120572	AATGGAGAATTGCATCTGATGGTTCAAGTGTCCTGAGATTGTTTGCTACCTACCCCCAGT	NM_018993	3.74958	0.693111
WIKMAN_ASBESTOS_LUNG_CANCER_DN (28)	1.534		0.000175	0.945462	A_24_P67096	GAACTCAATCCTATGGACAAGTTTACTCTTTCTAATCTAATTCTTGGATATACTCCAGTG	NM_018672	3.75696	0.945462
CHARAFE_BREAST_CANCER_BASAL_VS_MESENCHYMAL_DN (50)	1.533		0.000175	0.810669	A_23_P62679	CAGAACTTAAACCAAAAAGTAGAGCTGAGCAGCACAAATGTGGGCTGTAGTGGACACCAT	AF217973	3.75696	0.810669
BIOCARTA_FCER1_PATHWAY (39)	1.532		0.000171	0.526119	A_23_P211773	AGAGAATGTGTTTTCCCCGTTTGTTCATAAATGCGGTCGGTTATACTTCTTAGGTGACAG	NM_012287	3.767	0.526119
WILLIAMS_ESR2_TARGETS_UP (28)	1.532		0.000171	0.489041	A_23_P91964	AAGAATTTATTCCCTTTTTACCCTCAGTTTACTTAAGCTGCAGAAGATGGAAGAGGCTTG	NM_006506	3.767	0.489041
REACTOME_HS_GAG_DEGRADATION (21)	1.531		0.00017	0.762174	A_32_P171793	TTTCATGTTATTTGCCACCCTGACAGCTGAGACACTGCTTTTCAGCATTTTAGTTAAGAT		3.76955	0.762174
REACTOME_SURFACTANT_METABOLISM (27)	1.527		0.000169	0.462259	A_32_P153725	TTTTGTAAAAGATGGCAAGTTTGTTACCTCACTTGAGTGGGGTTTTCCTTTTCCCCCAAT	NM_015275	3.77211	0.462259
SIG_CHEMOTAXIS (45)	1.524		0.000165	0.720136	A_23_P360605	CTCAAAGTTTTCTTAAGGGAAAACACTACAAAAAGTCACAAGGATACCAAATGGAAACAC	BC040542	3.78252	0.720136
PEDRIOLI_MIR31_TARGETS_UP (200)	1.523		0.000164	0.762217	A_23_P395001	CAGTGTCATGGAACTGGTTTTGAAGAGACACTCTGAAATGATAAAGACAGCCTTTAATCC	NM_145176	3.78516	0.762217
BIOCARTA_INFLAM_PATHWAY (27)	1.522		0.000163	0.522692	A_24_P322025	CTTTCTTCTATGTGAAACTTGAAATGAGGAAAAGCAATTCTAGTGTAAATCATGCAAGCG	NM_001079846	3.78781	0.522692
OSWALD_HEMATOPOIETIC_STEM_CELL_IN_COLLAGEN_GEL_DN (261)	1.521		0.000159	0.618316	A_23_P345093	GAATTTGGGATAAGATCCTTCTTGGTTAGTATTACTTGTGCCGGAGCAATTCTTATTCCT	NM_152313	3.7986	0.618316
PID_RAC1_REG_PATHWAY (38)	1.519		0.000157	0.728258	A_32_P75264	TTCTAATTTCAGACTTGGCTTTTTACTTAGAGGACATTCTGATTTGCTCTCAGAAACATC	NM_178505	3.8041	0.728258
BENNETT_SYSTEMIC_LUPUS_ERYTHEMATOSUS (27)	1.517		0.000156	0.753595	A_24_P380061	TACAAAAGGCATAATCGGAAATAGAGACTACATACTTGAGTTTATGGGGTTTGTGTTGTT	NM_031305	3.80688	0.753595
XU_RESPONSE_TO_TRETINOIN_AND_NSC682994_UP (15)	1.514		0.000152	1.04574	A_24_P291814	TGAGATGTTTGCGCACGTGCTTATTAGGAAATGAGTCTGTATGGAAATCTCACCACAGAT	NM_004370	3.81816	1.04574
WATANABE_ULCERATIVE_COLITIS_WITH_CANCER_DN (15)	1.511		0.000152	0.470136	A_32_P163125	GAATGAAGAAGTATATATATCCATTCTGTATTTTACGTGCAGCAGAATTATCTTCCGTAG	NM_147156	3.81816	0.470136
PID_IL8_CXCR1_PATHWAY (27)	1.511		0.000151	0.70567	A_24_P82135	TGAAGATTACTTCTCAAAAGACAGATGTTCATATTAGCTTAATTTTCGGTTTAAATATGT	NM_014701	3.82102	0.70567
KEGG_ENDOCYTOSIS (179)	1.509		0.000149	0.867658	A_32_P529165	CTCTGAAAAGAGACTTAGAAGCCCTTCCAAAGTGATTGAAAGTTTACAAGAGAAACTGGC	AB040895	3.82681	0.867658
KEGG_EPITHELIAL_CELL_SIGNALING_IN_HELICOBACTER_PYLORI_INFECTION (66)	1.509		0.000147	0.748923	A_23_P502314	ACTGCCTGCTCAACAAGAAGGTTCGGGAAGAATACCGGAAGTGGGCCTGCCTAGTTGCTG	NM_078481	3.83268	0.748923
XU_RESPONSE_TO_TRETINOIN_UP (15)	1.509		0.000146	0.674317	A_24_P133253	GTGATGTGTATGTGTATATACTGTATGTGTACTTTTTAAAATAGGTGTATGTCCCAACCC	NM_000899	3.83565	0.674317
REACTOME_REGULATION_OF_LIPID_METABOLISM_BY_PEROXISOME_PROLIFERATOR_ACTIVATED_RECEPTOR_ALPHA_PPARALPHA (118)	1.509		0.000143	0.813715	A_23_P399078	CAAGATGGCACCCAAGTGTTTGGCTTCTGGCTACCTAAGGTTAACATGTCACTAGAGTAT	NM_000362	3.84466	0.813715
WANG_BARRETTS_ESOPHAGUS_UP (52)	1.508		0.000138	0.743928	A_23_P202071	TTTTTCTGATTCTTCTGTCCTCATTGTGAACATAACCGTGTAGTTGAAACAGTCAAACTT	NM_006561	3.86012	0.743928
WANG_METASTASIS_OF_BREAST_CANCER_ESR1_DN (27)	1.504		0.000137	0.62788	A_23_P133606	CATCACAATGGCGAATGGTGACTTTTCTTTCACGATTTCATTAATTTGAAAGCACACAGG	NM_001046	3.86328	0.62788
REACTOME_VESICLE_MEDIATED_TRANSPORT (659)	1.5		0.000135	1.12758	A_24_P388860	TACCTCAGAACATAAAAAGGAACGTATATCACATAATTCCAGTCACAGTTTTTGGTTCCT	NM_003999	3.86967	1.12758
REACTOME_SIGNAL_REGULATORY_PROTEIN_FAMILY_INTERACTIONS (15)	1.496		0.000135	1.03635	A_24_P157926	CCTTATGAAACTCCAGCTATGTAATAAAAAACTATACTCTGTGTTCTGTTAATGCCTCTG	NM_006290	3.86967	1.03635
REACTOME_RAB_GEFS_EXCHANGE_GTP_FOR_GDP_ON_RABS (87)	1.495		0.000133	0.794714	A_32_P165297	GAGGGGTATTTAGGGCCACTGTATTTTTGGTGCCACAATTTTCTACATTGTTGGCATTTT		3.87615	0.794714
WANG_METASTASIS_OF_BREAST_CANCER (14)	1.494		0.000131	0.676719	A_23_P251937	GTATGTCAGTTAATTGTACTACTTGGCTGAATTTCCATATAGTTTTTACTGTGTATGGGG	NM_030627	3.88273	0.676719
BIOCARTA_NO2IL12_PATHWAY (15)	1.491		0.000131	0.630097	A_23_P21376	GCACATCATCTAAATCCCATTCCAAATAATATTTGTGTAGTGTTAGCTGTGAATTTACCC	NM_012301	3.88273	0.630097
MASRI_RESISTANCE_TO_TAMOXIFEN_AND_AROMATASE_INHIBITORS_DN (20)	1.491		0.000125	0.611806	A_23_P83556	TTTTTAGACTGAACTGCTCCATTCCTAGTCTTAATTACCATATTCAGGGTACGAACTGGA	NM_005206	3.90309	0.611806
ZHAN_MULTIPLE_MYELOMA_CD1_DN (43)	1.49		0.000122	0.386332	A_24_P306561	AACCGCTTCGAGCTGATAAACATTGACGATCTTGAGGATGACCCTGTGGTGAACGGGGAG	NM_014972	3.91364	0.386332
BANDRES_RESPONSE_TO_CARMUSTIN_MGMT_48HR_DN (160)	1.487		0.000121	0.876403	A_24_P930796	AATCCTGGTTTTGGTCAAGCCAGTCAGGTTGCATAAAGAATATGAATACAGTATGCATCA	AK001062	3.91721	0.876403
FIGUEROA_AML_METHYLATION_CLUSTER_3_DN (33)	1.486		0.00012	1.13598	A_23_P19663	TGGAACTACATTAGTACACAGCACCAGAATGTATATTAAGGTGTGGCTTTAGGAGCAGTG	NM_001901	3.92082	1.13598
DORN_ADENOVIRUS_INFECTION_32HR_DN (38)	1.482		0.000119	1.21199	A_23_P25487	TGTTCTGGTCATCCTTGTGCCAACTATAAAATACATCTTCGGATTCATAGGGGCTTCTTC	NM_018018	3.92445	1.21199
TIAN_BHLHA15_TARGETS (15)	1.482		0.000118	0.9637	A_24_P145134	CACCAATGAGCTTACTACCCAACTTCAAAACTAGGACTCTAACAATAACTTCTGTCATAT	BC063468	3.92812	0.9637
RICKMAN_HEAD_AND_NECK_CANCER_C (104)	1.48		0.000115	0.663687	A_23_P500956	TCCTGGTGGTATCATAGTGTAATTTTAGTATTTGAAAATCAGTGTGATTCCTTAATGGCC	NM_006577	3.9393	0.663687
BIOCARTA_AMAN_PATHWAY (15)	1.478		0.000114	0.699612	A_23_P255952	AGTAAGTGTTCTGCTTCCAACATCTTTCTTTTTAAGAAATTCCTAGTGTCTTTTTTGGCC	NM_004999	3.9431	0.699612
AMIT_EGF_RESPONSE_240_MCF10A (21)	1.478		0.000114	0.627533	A_24_P942002	TGGATTCTCATGGTAGGATTTCTGAGATCTTAATCTAAGCTCCAAAGTTGTCTACTTTTT	NM_012287	3.9431	0.627533
FINETTI_BREAST_CANCERS_KINOME_BLUE (20)	1.477		0.000113	0.569349	A_23_P82402	ATCTTGGCAGGGACGGAACTCCTATTCAGCAGTTTTTGTGGAAAGCAGTAATGCTTGCAA	NM_138426	3.94692	0.569349
SESTO_RESPONSE_TO_UV_C2 (54)	1.477		0.000112	0.644775	A_24_P339944	AGACTGTGGTAGGGGCAGGGAGGCAACACTGCTGTCCACATGACCTCCATTTCCCAAAGT	NM_033016	3.95078	0.644775
REACTOME_INTEGRATION_OF_ENERGY_METABOLISM (106)	1.476		0.000111	0.821445	A_23_P201193	AACAGGTCCAACCTACATGCCCAAAGGAGCTTCTAGGACACAAGAATTGCATCGATGAAA	NM_005725	3.95468	0.821445
NEWMAN_ERCC6_TARGETS_DN (38)	1.475		0.000111	0.465274	A_23_P9688	TGTCAAATGTTCAGGAAGAACTGGATAGAATGACTCGAAAGCCAGACTCTATGGTAACAA	NM_006141	3.95468	0.465274
REACTOME_ACYL_CHAIN_REMODELLING_OF_PS (20)	1.475		0.000109	0.685608	A_32_P107219	TAGTTGTGATTTTCCGAATTTAAGACGTTTTCTTACTACATGTGTTAAATTGTTACCTAT		3.96257	0.685608
KEGG_MATURITY_ONSET_DIABETES_OF_THE_YOUNG (25)	1.471		0.000108	0.805463	A_23_P113034	GTCAGCTTGGAAAAGGATGAGGAAGACTACAAGAGATACAGATGCTTTGTTCTGTACAAG	NM_032024	3.96658	0.805463
REACTOME_RESPONSE_TO_METAL_IONS (14)	1.47		0.000108	0.706412	A_24_P239531	CTGTTGTAATAGGAAGTGTAAACTGCAATATCTAGAAAAGGAAGCAAGAGTATGTGTAGT	NM_014733	3.96658	0.706412
EBAUER_TARGETS_OF_PAX3_FOXO1_FUSION_DN (48)	1.468		0.000108	0.676766	A_23_P13946	CACTGTTTCAACTAACACCCATGCTATTTTTGTAGTCAGAAACAGCTATGCAAACCCTAC	NM_005475	3.96658	0.676766
RORIE_TARGETS_OF_EWSR1_FLI1_FUSION_DN (27)	1.465		0.000105	0.920605	A_32_P112331	GCAAACCAACTCCTCTCATGACGCAGAGAATCTAAGCTCAAACAAATTACCAGAGTTGGC	AK026225	3.97881	0.920605
REACTOME_INTERLEUKIN_2_FAMILY_SIGNALING (43)	1.465		0.000105	0.538027	A_23_P36496	AGAGGTGAGACTTGCTGGAATGACACTTACTTACGACCCAACTACAGCTGCTATACAGAA	NM_016836	3.97881	0.538027
BIOCARTA_PITX2_PATHWAY (15)	1.461		0.000103	0.864056	A_24_P78590	TCACTTAGATTGACTTTAGTTGACTGCACTATATAATATAGAACTATGAATATGTAGAAT	NM_172373	3.98716	0.864056
WHITE_NEUROBLASTOMA_WITH_1P36_3_DELETION (20)	1.46		0.000103	0.81007	A_24_P170667	AGAACGAATACCCTATTTAGGTTTTAAACAGATTAACCTTTGGACTATGTTTCAAGCTGC	NM_032199	3.98716	0.81007
BIOCARTA_NTHI_PATHWAY (21)	1.459		0.000103	0.695693	A_32_P393316	TGGCTGCTCTCCTTCCCAATAGTCACAAGATTTACCATGATAATAATAGGTTAAGACTTG	U79275	3.98716	0.695693
KEGG_LONG_TERM_POTENTIATION (70)	1.458		9.88e-05	0.82276	A_24_P380734	TACAGAACAAGATACCTGCTCAGACAAAGTCACCTGAAGAAACTGATAAAGAGAAAGTTC	NM_002998	4.00524	0.82276
LEE_SP4_THYMOCYTE (13)	1.453		9.88e-05	0.743362	A_23_P70355	GTGATTTCCTCTCATCTTTTAGAGATTCCTGCCAAAAATTCTACCAAGCAGAGATGGAGG	NM_004568	4.00524	0.743362
REACTOME_RECEPTOR_TYPE_TYROSINE_PROTEIN_PHOSPHATASES (20)	1.453		9.87e-05	0.834631	A_23_P11025	ACTAACACACAGGCACTCAATGAATGAGTGAAGGAAATAAAAGTCACCCCGTTGGTGAGA	AK095258	4.00568	0.834631
BIOCARTA_BLYMPHOCYTE_PATHWAY (14)	1.449		9.84e-05	0.534715	A_23_P213518	GTTTAGAAAATGGGCTTTTCCAAAAGCAAACAAAGATAGGTTCCTCAGGTGACCAAAACT	NM_001040458	4.007	0.534715
MIDORIKAWA_AMPLIFIED_IN_LIVER_CANCER (48)	1.449		9.81e-05	0.631927	A_23_P213199	TGATACTGAAAACTAAACTGAATAGTTGGTTCCTGAAATCTTGGACTGTTTATGACCTAC	NM_024920	4.00833	0.631927
XU_GH1_EXOGENOUS_TARGETS_DN (103)	1.448		9.75e-05	0.870601	A_32_P6868	TTATACAGAATTGTGTCTGCAGGATTGATTATGCAGAATACTTTTCTCTTTCTTCTCTGC	NM_015472	4.011	0.870601
KEGG_GLYCOSAMINOGLYCAN_DEGRADATION (21)	1.447		9.75e-05	0.844482	A_23_P208055	CTTCTATGCTGCCTTTGGAAACCGTCCAAATGATGTCTATGCCTACACACAAGTTGGAGT	NM_014646	4.011	0.844482
BARIS_THYROID_CANCER_DN (58)	1.447		9.7e-05	0.536047	A_23_P5405	CAGACTTCCCCAGAAATGAACCATAAATTTTGGAACTTCCTTTCAGCTCAAGAGGTTCAG	NM_172070	4.01323	0.536047
PID_A6B1_A6B4_INTEGRIN_PATHWAY (46)	1.447		9.43e-05	0.804157	A_32_P5168	CAGCATGTTATTTTAACAATCAAGTATACATATTAAAAATTGTGAGCAATCTCAAATGAA		4.02549	0.804157
DAVICIONI_TARGETS_OF_PAX_FOXO1_FUSIONS_DN (63)	1.446		9.29e-05	0.560237	A_32_P50834	GGATTTGTGCTGTCATTTCACCTTGGAATAAACACCTATCTCTAAGCAGGACCAAGAATG	NM_006729	4.03198	0.560237
FINETTI_BREAST_CANCERS_KINOME_GRAY (15)	1.444		8.81e-05	0.831094	A_24_P6790	TTGGGAAAAATAGCAGCCTAGCTTTGTCACAATCCAGTCCTTCAAGTATATCCAGCCCAG	AK097574	4.05502	0.831094
TARTE_PLASMA_CELL_VS_B_LYMPHOCYTE_DN (38)	1.443		8.75e-05	0.497831	A_23_P217596	GAACAGGGAAAGAGGGAAATGTTGTATTATGTGGGTCTTGGGGCCTCTAACCATCAGTAT		4.05799	0.497831
LU_TUMOR_VASCULATURE_DN (13)	1.442		8.01e-05	0.780295	A_23_P167599	ACTGAAGACTTTGAACACTTGCTTTTTGTGATTGCTTATGTCATTAGTGCCTCATGACTG	NM_019000	4.09637	0.780295
CHIBA_RESPONSE_TO_TSA_DN (20)	1.442		7.97e-05	0.808009	A_24_P794275	TCCCTGTGTCACTTTCTGCAAGACAAGGACCAGCCTCAAAGAGGAGAGCATGGTGTCCTG		4.09854	0.808009
INAMURA_LUNG_CANCER_SCC_DN (13)	1.44		7.95e-05	0.918543	A_23_P99879	GGCTTCCCTTCTGAGCAAATTTAGGATAAAATTTGCAGACATCCATATCATCGGTGACAT	NM_000338	4.09963	0.918543
REACTOME_GLUCAGON_TYPE_LIGAND_RECEPTORS (32)	1.439		7.93e-05	0.813707	A_23_P213415	GGGCTGAGGTTCTAAAGGAATTGAAAAGAGACGATAAACATTGAATGAGGGTGAGGGCAT	NM_003966	4.10073	0.813707
BIOCARTA_PPARA_PATHWAY (51)	1.438		7.88e-05	0.815108	A_24_P42755	TGTGGCTGACTCTAGAATTTCTGGAATCTACATTTGCATAGCTTCCAATAAAGTTGGGAC	NM_002019	4.10347	0.815108
PID_RXR_VDR_PATHWAY (26)	1.437		7.74e-05	0.858724	A_23_P127789	TCTGTGCCCAAGGTAGAAGGTGAAATGAAAGTGCCAGATGTTGACATTAAAGGGCCCAAA	NM_001620	4.11126	0.858724
REACTOME_TRAF3_DEPENDENT_IRF_ACTIVATION_PATHWAY (14)	1.434		7.74e-05	0.836341	A_23_P111804	TGATTCGGTTTCTCAGAGTCTCATGGCATCATAGTTTTTCCAGAATGACACAGTAGCCAC	NM_022750	4.11126	0.836341
VALK_AML_CLUSTER_7 (26)	1.431		7.74e-05	0.675333	A_23_P150064	AACTCTTCACCACACCCTGTATTCTACAACTTCTTTGGTGTTTTGCTCCTCCTGTGGTTG	NM_024756	4.11126	0.675333
REACTOME_SIGNALING_BY_NOTCH1_HD_DOMAIN_MUTANTS_IN_CANCER (14)	1.431		7.65e-05	0.914569	A_24_P123190	TATTCCTTTTCAGTCACTGTACGAACACGGCAGACTTTAGCCTACACAGTAGACTGTGTT	NM_002662	4.11634	0.914569
REACTOME_LYSOSPHINGOLIPID_AND_LPA_RECEPTORS (14)	1.43		7.56e-05	0.610208	A_23_P85004	TGGAAACTACATGAACTCAGGCTCAAGAAATGCCCAGTCTTTGGGATTTAAGATCAACTT	NM_007309	4.12148	0.610208
REACTOME_COLLAGEN_BIOSYNTHESIS_AND_MODIFYING_ENZYMES (60)	1.42		7.49e-05	0.602754	A_24_P270814	CTTACCCTGATTTATTCAGTGGTTTTGTTTTCATTCTGGAACCATACTATCAAATGGCGA	NM_016823	4.12552	0.602754
SuperArray:WNT_SIGNALING (89)	1.419		7.47e-05	0.642271	A_32_P88946	CCGGCTCTGTTAGTTGCCTGATAAGCAGTAGCTAATTCATCCTCCTCAGAATTTGAGAGT	AK095276	4.12668	0.642271
REACTOME_INTERLEUKIN_3_INTERLEUKIN_5_AND_GM_CSF_SIGNALING (48)	1.416		7.37e-05	0.651197	A_23_P346006	TATGGTCGCACTAATGGAAGACAAATGGCAAATCTTGAAATAGAATTGGGGCAATTACCT	NM_020739	4.13253	0.651197
MULLIGHAN_NPM1_MUTATED_SIGNATURE_1_UP (253)	1.414		7.27e-05	0.715615	A_24_P283225	AAGGAAATAGGTTTTAGGTGGCATAGTGGCTTAACTGGACTGAATTCAAATATTCTTTCA	NM_004999	4.13847	0.715615
SU_THYMUS (20)	1.413		7.26e-05	0.839539	A_24_P251764	TGTCTCAACCCCGCATCCCCCATGGTTCAGAAAATCATCGAAAAGATACTGAACAAGGGG	NM_002090	4.13906	0.839539
FARMER_BREAST_CANCER_CLUSTER_4 (19)	1.412		7.18e-05	1.25512	A_32_P144342	CTTCTATGTAGAAAATAATCAAATGATAATAGATACTTATAATGAAACTTCATTAAGGTT	NM_006437	4.14388	1.25512
PID_LPA4_PATHWAY (14)	1.412		7.14e-05	0.645266	A_23_P425224	CAAATGTAATGGATTATGTGGAATTGTAGTGCCATCGGTTTTTACTTAGAGCCCTTGACG	NM_020119	4.1463	0.645266
WANG_ESOPHAGUS_CANCER_VS_NORMAL_DN (100)	1.41		6.85e-05	0.910133	A_24_P929824	TTTTGATTGCAAGTAGATATCAGCATTTTTTAAATGAAAAGCTATATTATCTTCTCCCTT	NM_002214	4.16431	0.910133
PID_ALK1_PATHWAY (26)	1.41		6.83e-05	0.665964	A_23_P419107	AAATATACTTCGAAAGCTGCTCTTCAATGAGGAAGCCATGGGGAAGGTAGATGCTTCACC	NM_152772	4.16558	0.665964
BIOCARTA_TCR_PATHWAY (43)	1.409		6.76e-05	1.29674	A_23_P254522	TCCTAAAAGTTCAACCTGTTCATCTTGAACTTGGCCTGAGAACATTTTCTGGGAAGAGGT	NM_000092	4.17005	1.29674
KEGG_TYPE_I_DIABETES_MELLITUS (43)	1.408		6.73e-05	0.921186	A_32_P226620	CATTTAGTAATCTTGAGGTACATTAATAATGCAGAGATTACTTTTCTGTGAGGGTAAGGG		4.17198	0.921186
REACTOME_CHONDROITIN_SULFATE_BIOSYNTHESIS (20)	1.408		6.72e-05	0.510881	A_24_P347418	TTTTTTCTTTTAAATGCAGTCCTTCTATGGCTAAGACGTCTTCAAGATCCTTGTACACTG	CB051804	4.17263	0.510881
VILLANUEVA_LIVER_CANCER_KRT19_DN (60)	1.407		6.65e-05	0.765914	A_23_P59294	ACATGCGCTCCCACACAGGGGAAAGGCCATACAAATGTCAGACCTGCGAGCGAACCTTCA	NM_001003699	4.17718	0.765914
PID_IL1_PATHWAY (32)	1.406		6.65e-05	0.666108	A_23_P250800	ATGTCACGAAGTTCACCTAGCTGGTTTTAAATACAACTTTTCTGACCTCAAGAGTCCTTT	NM_006100	4.17718	0.666108
NAKAMURA_METASTASIS_MODEL_DN (42)	1.404		6.53e-05	0.999706	A_23_P337242	GACATCTCGCTGTAATGCAGTGGGAGAAGTAAAAGATTATGAGCCTCCATTTGGTTCCAA	NM_003242	4.18509	0.999706
PID_RAC1_PATHWAY (54)	1.404		6.35e-05	0.649216	A_24_P58740	TTTGTGTATCAAGTCCCACTATCAAGGATAAGCCAGTCCAGATTCGGCCTTGGAATCTCA	NM_030627	4.19723	0.649216
REACTOME_ABC_TRANSPORTERS_IN_LIPID_HOMEOSTASIS (18)	1.403		6.27e-05	0.722339	A_23_P165582	TGTACAGTGTCAGAAAGCAGGGATGGAGTTCCATGAAGAACTTCATAATTTGGGGGCAAA	NM_006226	4.20273	0.722339
REACTOME_SUMOYLATION_OF_INTRACELLULAR_RECEPTORS (30)	1.403		6.21e-05	1.16833	A_23_P356677	AAATGGAAAAATATGCTTCTACATATTTACCACCATAGGCGTTTTGTTCATATGAGCCTG	NM_006661	4.20691	1.16833
BIOCARTA_PAR1_PATHWAY (19)	1.402		6.17e-05	0.826127	A_32_P211558	ACCTTGGCAGGGACTGTGGACATTTCGCAAAGAGGCTTGATCTGAGCTTTAACCTTCTGA		4.20971	0.826127
CASORELLI_ACUTE_PROMYELOCYTIC_LEUKEMIA_UP (161)	1.401		6.16e-05	0.686638	A_23_P72643	ATTTCCGTTTCCATCATTGAATAAGTCTTATTCAGTCATCGGTGAGGTTAATGCACTAAT	NM_001005845	4.21042	0.686638
REACTOME_SIGNALING_BY_HIPPO (20)	1.4		6.15e-05	0.791926	A_24_P17710	AAGGAGCAACAAGCATTGAAAAGTATGATCTCCGTACAAATATGTGGACTCCAGTAGCAA	NM_015990	4.21112	0.791926
MUELLER_METHYLATED_IN_GLIOBLASTOMA (41)	1.398		5.94e-05	1.16727	A_24_P308469	ACAGTTTCTGGCTGGCTTCATTAAACCCAGAAAGAATGTTCAGAAAGCCTATTCCATCAA	NM_000091	4.22621	1.16727
SMID_BREAST_CANCER_LUMINAL_A_UP (79)	1.398		5.94e-05	0.615856	A_24_P412617	CTTATCTCTTTTTCTTGAAAAGTGAACTTTTTAAAGCAGCCAAGTCAACATCAGGCTACT	NM_173469	4.22621	0.615856
MASRI_RESISTANCE_TO_TAMOXIFEN_AND_AROMATASE_INHIBITORS_UP (19)	1.397		5.7e-05	0.740503	A_24_P25354	ACTTTGAATGTTCCAATGTTCCTGTGTCTACCATAAATCATGCGTTTTCATCCTCAGAAG	NM_006283	4.24413	0.740503
GARGALOVIC_RESPONSE_TO_OXIDIZED_PHOSPHOLIPIDS_RED_DN (26)	1.396		5.52e-05	0.884085	A_23_P94501	GGCTCTTTGTGGAGGAAACTAAACATTCCCTTGATGGTCTCAAGCTATGATCAGAAGACT	NM_000700	4.25806	0.884085
VERRECCHIA_RESPONSE_TO_TGFB1_C1 (19)	1.396		5.51e-05	0.644702	A_23_P40415	AACTCAATCTAAGTCAGTCCACTTTGACTTCGTACTGTCTTTCACCTTTCCATTGTTGCA	NM_007038	4.25885	0.644702
KEGG_VASOPRESSIN_REGULATED_WATER_REABSORPTION (43)	1.395		5.39e-05	0.873896	A_23_P41645	TGTCTTTTCAAAGTGCTGCCAGTTGAAAAGGGAAGCATTATGTTTACAAATCTGTTTTGA	NM_012081	4.26841	0.873896
ABDULRAHMAN_KIDNEY_CANCER_VHL_DN (13)	1.395		5.39e-05	0.67987	A_23_P113994	CTCTCTCCTTCCTCAGGGTACTGCAGAAGGGAGCGAACAGGGTACTGTTCGCTCTTGTCT	NM_018240	4.26841	0.67987
LIEN_BREAST_CARCINOMA_METAPLASTIC_VS_DUCTAL_UP (77)	1.395		5.35e-05	0.607323	A_24_P923113	AATTTTTCCAGTATTCCTACATGAAATTGTATGTATTAAAAACTCAATATTAGTGGCAAA	AL137543	4.27165	0.607323
LEE_DOUBLE_POLAR_THYMOCYTE (25)	1.393		5.04e-05	0.684287	A_23_P158775	GTGTACCTGAGGCCCCCATCTCCTTAAAGAGTGTGGCAAAATAATGATTTTTAAATCTCA	NM_003361	4.29757	0.684287
BIOCARTA_MHC_PATHWAY (14)	1.392		5.03e-05	0.791854	A_23_P141376	GCGCGAGAAACTGAAGACGTCGCGGGACAAGTTGCGCAAATCCTTCACGCCCGACCACGT	NM_012232	4.29843	0.791854
REACTOME_GLUCAGON_SIGNALING_IN_METABOLIC_REGULATION (31)	1.391		5.03e-05	0.578363	A_23_P250571	GTAGAGAGTTTATATGCACATAATAACCTGTACCTATAAATCGTGCAATAACCATATGCG	NM_005509	4.29843	0.578363
ELVIDGE_HYPOXIA_UP (167)	1.389		5.01e-05	0.596249	A_23_P1461	ACGTGATGGATTGCATCATTTAAGTGTTGATGTATCACCTCCCCAAAACTGTTGGTAAAT	NM_001008213	4.30016	0.596249
GARGALOVIC_RESPONSE_TO_OXIDIZED_PHOSPHOLIPIDS_YELLOW_UP (26)	1.387		4.92e-05	0.784329	A_23_P17345	ATTTTTAAGTTCCCATTTGAAATTGCTGGCGCTGCTGGCCGGATGCATTTTTGAGTTTGT	NM_005461	4.30803	0.784329
PID_HEDGEHOG_GLI_PATHWAY (48)	1.385		4.84e-05	0.493081	A_24_P28977	AAGTTATATATTTTGTCTACGATGGGATTATGCACTTCCCAATTGGGATTTTACATCTGG	NM_003304	4.31515	0.493081
[truncated: 2,876 more rows]
