# Supplementary material for: Kalirin-RAC controls nucleokinetic migration in ADRN-type neuroblastoma
Source: Life Sci Alliance. 2021 Mar 3;4(5):e201900332. doi: 10.26508/lsa.201900332 (PMC8017594; doi:10.26508/lsa.201900332)
Supplement: Supplementary file 10 [file LSA-2019-00332_Table_S3_Table_14.xls]

## Sheet: kalirin-GEF1-,RAC1-inh DEGs
kalirin-GEF1 inhibitor#1 (ITX3), 10 uM				kalirin-GEF1 inhibitor#2 (NPPD), 4 uM				RAC1 inhibitor (NSC23766), 5 uM
GeneName	p-value	LOGFC_mean	LOGFC_trimean	GeneName	p-value	LOGFC_mean	LOGFC_trimean	GeneName	p-value	LOGFC_mean	LOGFC_trimean	LOGFC, log2-transformed fold change
ZNF702P	0.010415	4.30394	3.02528	ETV1	0.0172017	4.6199	3.31702	KLHDC9	0.0143059	0.32156	0.272153
BOLA3	0.0253473	-1.95707	-1.2699	RNU6-672P	0.0244808	4.46899	3.15904	SLC30A1	0.0143059	1.49969	1.42774
ANXA2	0.0253473	-1.90081	-1.2523	RNU11	0.0253473	-2.32675	-1.42967	AC019186.1	0.0143059	0.494364	0.415179
NOP9	0.0253473	-1.60204	-1.13729	RP11-192P3.5	0.0253473	-3.58342	-0.940129	LPP-AS2	0.0143059	0.349742	0.301189
EIF1AD	0.0253473	-1.71651	-1.1163	SNHG8	0.0253473	-1.30729	-0.669372	NEUROG2	0.0143059	-1.65346	-0.270934
TOMM22	0.0253473	-1.68485	-1.07673	EHMT1	0.0253473	-1.30034	-0.581347	RAC1	0.0143059	0.443712	0.383953
POLH	0.0253473	-1.41947	-0.994388	FGF14-IT1	0.0253473	-1.92576	-0.573999	ADHFE1	0.0143059	0.363345	0.401708
GLA	0.0253473	-1.36511	-0.939589	ARL17A	0.0253473	-0.945129	-0.552943	TPM3P3	0.0143059	0.448021	0.446712
CTC-429P9.2	0.0253473	-3.16353	-0.920954	STK35	0.0253473	-1.46915	-0.505312	TRHR	0.0143059	1.12571	0.92992
ARPC4	0.0253473	-2.60341	-0.867563	SLC39A11	0.0253473	-1.103	-0.492608	RP11-80H5.9	0.0143059	0.734933	0.622524
IFFO2	0.0253473	-3.22594	-0.813836	C2CD2	0.0253473	-2.00873	-0.459412	RPL21P8	0.0143059	0.438844	0.388225
RCCD1	0.0253473	-1.30254	-0.750844	GNG4	0.0253473	-1.02605	-0.416333	KIAA1024	0.0143059	0.571238	0.331862
RP11-11N7.4	0.0253473	-3.0331	-0.721871	ZBED4	0.0253473	-0.965737	-0.410043	RP11-46C24.7	0.0143059	0.378849	0.300499
COL19A1	0.0253473	-2.46792	-0.703573	MAGI1	0.0253473	-0.440379	-0.283112	LRRC37BP1	0.0143059	0.410823	0.10231
PA2G4	0.0253473	-0.865587	-0.69195	RP11-69L16.4	0.0253473	-2.87556	-0.265956	RP11-286N3.1	0.0143059	0.375919	0.305761
RAB42	0.0253473	-3.32353	-0.634278	DDHD2	0.0253473	0.399712	0.240873	RP11-108P20.1	0.0143059	0.685855	0.49711
TSFM	0.0253473	-1.14085	-0.634069	S100PBP	0.0253473	0.415768	0.262727	RNU6-1196P	0.0249466	0.244905	0.263697
PGBD4	0.0253473	-1.73317	-0.62626	MGEA5	0.0253473	0.425836	0.394211	RP11-329A14.1	0.0274863	0.366618	0.168501
SCAND2P	0.0253473	-1.08894	-0.573617	ZNF572	0.0253473	1.25046	0.784317	ENO1-AS1	0.0274863	0.309334	0.263376
NME6	0.0253473	-1.36264	-0.573199	ERCC5	0.0253473	1.32453	0.791795	UBE2V2P4	0.0274863	0.41226	0.425188
MGMT	0.0253473	-2.58434	-0.569556	SIAH1	0.0253473	1.90284	1.04779	RP11-204L24.2	0.0274863	0.302586	0.139405
PRPF4	0.0253473	-1.11625	-0.564975	ZKSCAN7	0.0253473	2.1139	1.11154	TUSC7	0.0274863	0.78977	0.565822
PDCD7	0.0253473	-0.933087	-0.505254	RNF152	0.0253473	2.23217	1.19382	RP11-731J8.2	0.0274863	0.385725	0.284169
CIAO1	0.0253473	-1.46027	-0.494321	SLC3A1	0.0253473	2.6716	1.44037	RP11-710F7.3	0.0274863	0.491087	0.424442
ASB8	0.0253473	-1.0854	-0.460126	RP11-777F6.3	0.0253473	3.12499	1.89772	RP11-710C12.1	0.0274863	0.64246	0.570654
TPGS2	0.0253473	-0.678845	-0.44602	RIMBP2	0.0253473	3.15528	2.04245	UNC5C	0.0274863	1.03703	0.665797
ILF2	0.0253473	-0.68976	-0.445062	TRIM60P18	0.0253473	3.31656	2.12952	HMGB1P21	0.0274863	0.361249	0.327979
TFB1M	0.0253473	-0.804592	-0.400964	ZNF702P	0.0509619	4.63258	3.31613	CXXC5	0.0274863	0.872889	0.713469
KIF6	0.0253473	-2.71346	-0.400286	CCDC68	0.051228	4.489	3.22952	ZC2HC1B	0.0274863	0.425094	0.43873
CHCHD3	0.0253473	-0.81451	-0.396904	AKAP10	0.0526323	0.438727	0.151582	Y_RNA	0.0274863	0.599422	0.477079
TSR1	0.0253473	-0.618324	-0.384488	RP11-732M18.3	0.0526323	0.492318	0.22157	KB-1205A7.1	0.0274863	0.39531	0.312896
COG2	0.0253473	-0.511325	-0.325365	SLC4A1AP	0.0526323	0.224883	0.238899	RP11-347C18.3	0.0274863	0.4792	0.314757
RPL27A	0.0253473	-1.00528	-0.303294	SIX4	0.0526323	0.538647	0.262224	SLC26A7	0.0274863	0.42316	0.323078
RPL7L1	0.0253473	-0.438925	-0.296255	MUT	0.0526323	0.526206	0.267368	RP11-62E14.2	0.0274863	0.485781	0.408974
SCUBE1	0.0253473	-3.33623	-0.249312	USP53	0.0526323	0.513165	0.337058	CTAGE7P	0.0274863	0.419673	0.213256
RN7SL30P	0.0253473	-3.33681	-0.236539	BBS2	0.0526323	0.381406	0.380958	RP11-179B15.2	0.0274863	0.622034	0.532981
MPDZ	0.0253473	-0.381748	-0.216128	CYLD	0.0526323	0.593931	0.396154	RNU6-490P	0.0274863	0.586036	0.541129
NNT	0.0253473	-0.260489	-0.159387	DST	0.0526323	0.398241	0.396571	DSTNP2	0.0274863	0.458116	0.261947
CDH2	0.0253473	0.211733	0.0993828	SH3GL3	0.0526323	0.809214	0.403648	DRAM1	0.0274863	0.511682	0.313964
ERMP1	0.0253473	0.225565	0.186181	COL25A1	0.0526323	0.739943	0.404459	RP11-820K3.4	0.0274863	0.4147	0.376815
DDHD2	0.0253473	0.485391	0.32189	YIPF6	0.0526323	0.602602	0.408	RP11-1060J15.3	0.0274863	0.532593	0.622857
LYSMD3	0.0253473	0.477528	0.367009	ZNF555	0.0526323	0.494532	0.416498	RPL5P3	0.0274863	0.343054	0.309292
BCL2	0.0253473	0.493759	0.371802	FUT8	0.0526323	0.75238	0.42754	TMED6	0.0274863	0.52692	0.297054
TRA2A	0.0253473	0.83774	0.384385	KDSR	0.0526323	0.831404	0.429193	ERVK3-1	0.0274863	0.442157	0.163868
LPL	0.0253473	0.921793	0.390926	ZNF516	0.0526323	0.689371	0.445849	CTD-3030D20.1	0.0274863	0.368666	0.252287
MYO5A	0.0253473	0.852203	0.435324	UVRAG	0.0526323	0.851111	0.486352	BMP2	0.0274863	0.552715	0.445126
KCNQ5	0.0253473	0.912397	0.440252	GTDC1	0.0526323	0.90101	0.497365	BACE2	0.0274863	0.570212	0.513939
COL25A1	0.0253473	0.694566	0.450637	CCDC174	0.0526323	1.0192	0.510534	ZNF185	0.0274863	0.397947	0.250092
ZC3H6	0.0253473	0.776263	0.479777	RP11-347C12.2	0.0526323	1.09844	0.550974	GVQW1	0.0274863	0.43645	0.260224
NFXL1	0.0253473	0.565778	0.486109	WDR76	0.0526323	0.78303	0.584909	RNU6-1142P	0.0274863	0.513529	0.443694
CEP112	0.0253473	0.965911	0.503883	ITM2B	0.0526323	0.883844	0.665231	RP11-114I8.4	0.0274863	0.624726	0.487639
ARID4A	0.0253473	0.646524	0.521166	TAPT1	0.0526323	1.29956	0.724823	ZNF702P	0.029049	0.142214	0.145415
ZNF776	0.0253473	0.933541	0.538118	MAP1LC3B	0.0526323	1.10254	0.748347	RP11-57B24.2	0.0490901	0.451882	0.488205
GINM1	0.0253473	0.755148	0.545099	LZTFL1	0.0526323	1.10832	0.769915	SNHG18	0.0490901	-3.30117	-0.218587
C16orf52	0.0253473	0.737037	0.54938	RAB9B	0.0526323	1.34183	0.825062	RP11-539E19.2	0.0490901	0.431252	0.437378
ZNF572	0.0253473	1.01402	0.560489	TRPC1	0.0526323	1.3045	0.850527	GNB1	0.0500435	0.451459	0.165185
PROX1	0.0253473	0.870325	0.562043	STAMBPL1	0.0526323	1.65827	0.939419	TRNP1	0.0500435	0.430641	0.421562
SYNJ1	0.0253473	1.22418	0.584809	SESN3	0.0526323	0.746027	0.969503	TXNDC12-AS1	0.0500435	0.542253	0.423418
HNRNPH3	0.0253473	1.09204	0.598274	ZNF585A	0.0526323	2.02121	1.04053	PHKA1P1	0.0500435	0.574755	0.492486
HK2	0.0253473	0.927561	0.603075	CTD-2525I3.6	0.0526323	2.60327	1.62271	RP4-633I8.2	0.0500435	0.519713	0.55863
KAT2B	0.0253473	1.00304	0.629813	SNTB1	0.0526323	2.12979	1.74493	DHX57	0.0500435	0.194065	0.13418
TAPT1	0.0253473	1.11778	0.64223	CLIC2	0.0526323	2.96124	1.77287	MCFD2	0.0500435	0.369562	0.375588
SIAH1	0.0253473	0.865828	0.678809	CCSER1	0.0526323	2.74078	2.10246	C2orf15	0.0500435	0.52744	0.41305
LINC00669	0.0253473	1.29177	0.694219	C3orf80	0.0526323	3.53337	2.31871	ACADL	0.0500435	0.489597	0.435094
KIAA1598	0.0253473	0.931428	0.748322	VIP	0.0526323	3.99385	3.00391	NEK11	0.0500435	0.457968	0.197618
MYBL1	0.0253473	1.20464	0.75208	MIR3609	0.0526323	-3.03432	-2.56892	SMARCC1	0.0500435	0.463068	0.247915
HOXD8	0.0253473	1.55139	0.83445	RNU4-1	0.0526323	-2.98374	-2.52283	RP11-383I23.2	0.0500435	0.38318	0.251659
CELSR1	0.0253473	1.66248	0.924422	LINC00338	0.0526323	-2.71786	-1.80834	PLD1	0.0500435	0.380327	0.437606
TRDMT1	0.0253473	1.28042	0.930514	SNHG5	0.0526323	-1.39858	-1.07195	RP11-305K5.1	0.0500435	0.410693	0.476674
MPPED2	0.0253473	1.37162	0.972559	APEX1	0.0526323	-1.15627	-0.99272	SLC25A4	0.0500435	-0.983134	-0.435942
C7orf73	0.0253473	1.64783	0.975773	STK25	0.0526323	-2.00503	-0.990481	RP11-83A24.2	0.0500435	-0.466817	-0.299907
SPDYA	0.0253473	1.95022	1.12437	KIF18B	0.0526323	-1.66406	-0.900604	NAAA	0.0500435	0.45024	0.250803
MEMO1	0.0253473	1.76212	1.12815	AKAP17A	0.0526323	-1.92256	-0.871094	RP11-17E2.2	0.0500435	0.439988	0.411567
IRS2	0.0253473	1.60565	1.14682	SNRPC	0.0526323	-1.16926	-0.842122	RP11-159F24.5	0.0500435	0.475494	0.29112
ZBED3	0.0253473	1.61852	1.16167	SLC25A5	0.0526323	-1.09981	-0.819267	CTB-113P19.1	0.0500435	0.450461	0.437776
EID2B	0.0253473	2.22827	1.20043	UXS1	0.0526323	-1.17411	-0.806852	GABRA1	0.0500435	0.480791	0.439149
RGS20	0.0253473	2.48175	1.47762	URB2	0.0526323	-1.21454	-0.766287	PCDHGA10	0.0500435	0.387036	0.518764
HEBP1	0.0253473	2.74981	1.63823	RN7SL330P	0.0526323	-3.00712	-0.710266	RP1-30M3.6	0.0500435	0.593392	0.521612
RP11-166O4.6	0.0253473	2.8882	1.77647	EBF1	0.0526323	-0.889176	-0.631113	KIF6	0.0500435	-2.4138	-0.274259
RP11-435O5.4	0.0253473	2.89059	1.77689	TRIM25	0.0526323	-0.964137	-0.604365	RP11-73B2.6	0.0500435	0.370009	0.238103
AL627171.2	0.0253473	3.08727	1.85886	KIF6	0.0526323	-2.76001	-0.569825	AC005537.2	0.0500435	0.389035	0.357118
ANKUB1	0.0253473	3.12696	1.96571	KLF7-IT1	0.0526323	-1.65266	-0.494289	PTP4A1P3	0.0500435	0.400301	0.397091
RP11-329A14.1	0.0253473	3.33045	2.0657	IGF2BP3	0.0526323	-0.807697	-0.458909	CYP51A1	0.0500435	0.510303	0.477271
RP11-764K9.4	0.0253473	3.30756	2.12494	ARHGEF10	0.0526323	-0.859954	-0.383304	OPN1SW	0.0500435	0.739722	0.675767
RP11-305K5.1	0.0253473	3.38103	2.33467	SIK2	0.0526323	-0.915073	-0.352997	CTD-2336O2.1	0.0500435	0.385066	0.245883
Y_RNA	0.0253473	3.49926	2.40159	RPL17P25	0.0526323	-2.46414	-0.33354	TRIB1	0.0500435	0.53114	0.309821
RNU6-1196P	0.0470574	4.21313	2.98373	PTRH2	0.0526323	-0.468985	-0.24831	LRRC69	0.0500435	0.615862	0.346293
ZFY	0.0509619	4.29968	3.01418	RP11-613M5.2	0.0526323	-3.33067	-0.110303	RP11-582J16.4	0.0500435	0.52427	0.387115
RP11-1023L17.1	0.0526323	0.514202	0.226483	RPS26P21	0.0566639	-3.37662	-0.159922	RP11-629O1.2	0.0500435	0.439704	0.40939
USP3	0.0526323	0.493952	0.234216	RNF112	0.0929033	-3.36511	-0.354978	PABPC1	0.0500435	0.531014	0.446821
TBCEL	0.0526323	0.48852	0.241288	RP3-497J21.1	0.0929033	-0.147565	-0.189259	RP11-758M4.1	0.0500435	0.492314	0.498974
BACH1	0.0526323	0.326376	0.327782	HPCAL1	0.0929033	-0.399478	-0.165182	RNU6-432P	0.0500435	0.28384	0.271485
DOCK7	0.0526323	0.482184	0.354643	RP11-54D18.4	0.0929033	4.5394	3.30612	RP11-435O5.4	0.0500435	0.488948	0.293906
BRAF	0.0526323	0.404416	0.366102	RNU4-49P	0.0990183	4.28197	3.01256	NFIL3	0.0500435	0.558933	0.33527
TNKS	0.0526323	0.397551	0.396642	PDZK1P1	0.0990183	4.38609	3.11081	PTPRD	0.0500435	0.645482	0.441149
SEL1L	0.0526323	0.428318	0.406562	FBLL1	0.0990183	-3.24496	-0.665646	ENTPD7	0.0500435	0.532192	0.24836
IDS	0.0526323	0.688781	0.406603	SNHG18	0.0990183	-3.31791	-0.257296	NRBF2	0.0500435	0.54749	0.336457
GTDC1	0.0526323	0.70478	0.410619	RP11-67L3.4	0.0990183	-3.33125	-0.210094	KIAA1462	0.0500435	0.469216	0.367013
KLHL7	0.0526323	0.654254	0.412667	RNU12	0.10105	-3.17634	-2.4214	WDR11-AS1	0.0500435	0.387416	0.369382
ANKRD36C	0.0526323	0.640924	0.415475	RNU4-2	0.10105	-2.39259	-2.0431	TIMM9P1	0.0500435	0.49492	0.452212
USP53	0.0526323	0.436439	0.431285	AARS	0.10105	-1.047	-1.97064	IFIT2	0.0500435	0.563054	0.484198
WSB1	0.0526323	0.597836	0.436056	SNORA74A	0.10105	-2.90617	-1.73367	ZNF32-AS2	0.0500435	0.605464	0.553205
MUT	0.0526323	0.7623	0.437629	TMSB4X	0.10105	-1.42922	-1.69972	RANP3	0.0500435	0.391168	0.322691
ZNF516	0.0526323	0.599774	0.452228	CSNK1E	0.10105	-1.62437	-1.60461	GPR83	0.0500435	0.403835	0.328776
SLC16A4	0.0526323	0.731202	0.460813	RPAP1	0.10105	-2.54679	-1.5166	RP11-748C4.1	0.0500435	0.572891	0.408176
RAP1A	0.0526323	0.492829	0.509359	SNORA23	0.10105	-2.11127	-1.51653	PTPRJ	0.0500435	0.530887	0.417169
SCML1	0.0526323	0.683523	0.525073	PEX6	0.10105	-2.66529	-1.51491	RP11-797J4.1	0.0500435	0.582541	0.477959
IRAK1BP1	0.0526323	0.837002	0.527947	CCDC136	0.10105	-1.5751	-1.47968	RP11-45F15.1	0.0500435	0.779001	0.768836
C2CD5	0.0526323	0.74602	0.543078	SNORD78	0.10105	-1.5562	-1.46847	TMPRSS12	0.0500435	0.101911	0.0904706
ERMARD	0.0526323	0.674917	0.549331	WBSCR16	0.10105	-2.70251	-1.46826	ENDOU	0.0500435	0.339132	0.248749
SYT14	0.0526323	0.716905	0.550061	UNC13A	0.10105	-1.50556	-1.43589	PTPN11	0.0500435	0.382165	0.288824
ZC3H7A	0.0526323	0.583243	0.560688	RP11-473M20.16	0.10105	-3.01297	-1.42672	CORO1C	0.0500435	0.586945	0.341389
YPEL5	0.0526323	0.808498	0.565409	DCTN3	0.10105	-2.20874	-1.41302	HOXC8	0.0500435	0.456312	0.403308
RP11-122G18.5	0.0526323	1.08889	0.567996	STIP1	0.10105	-1.49614	-1.40647	HSD17B6	0.0500435	0.526634	0.431314
KIAA0408	0.0526323	1.0291	0.57665	MIAT	0.10105	-1.21362	-1.36652	RP11-2H8.2	0.0500435	0.66081	0.503062
SATB1	0.0526323	0.487779	0.594586	CHGA	0.10105	-2.03469	-1.33367	RP11-996F15.2	0.0500435	0.786025	0.589435
TAS2R19	0.0526323	1.04429	0.596741	PPIB	0.10105	-1.45306	-1.32679	CUX2	0.0500435	0.830257	0.697504
FAM126B	0.0526323	0.530024	0.597617	PSME1	0.10105	-2.19793	-1.31926	C12orf66	0.0500435	1.01134	0.883803
ARHGAP5	0.0526323	0.569917	0.608923	ENDOD1	0.10105	-1.38703	-1.25022	RGCC	0.0500435	0.191456	0.145141
ZIC3	0.0526323	0.747871	0.623108	TRO	0.10105	-1.20705	-1.24628	SPG20	0.0500435	0.369649	0.293455
TEX9	0.0526323	0.760277	0.628013	SNORA73B	0.10105	-3.12026	-1.23594	PHF11	0.0500435	0.533231	0.322963
RAD21	0.0526323	0.601321	0.654013	RNMTL1	0.10105	-1.98381	-1.2117	LINC00449	0.0500435	0.372182	0.342851
ZNF652	0.0526323	0.765327	0.657201	SNX17	0.10105	-1.36092	-1.18294	RNU6-71P	0.0500435	0.446091	0.3735
UBE2B	0.0526323	0.692863	0.681763	TOMM7	0.10105	-1.56595	-1.16751	RP11-279N8.1	0.0500435	0.64239	0.489736
STXBP5L	0.0526323	1.35874	0.765135	JMJD6	0.10105	-1.24272	-1.16101	LINC00567	0.0500435	0.550537	0.581625
PYROXD1	0.0526323	0.987918	0.773908	DHCR24	0.10105	-1.43612	-1.13517	NAP1L4P3	0.0500435	0.580019	0.675499
HECA	0.0526323	1.03702	0.788574	FDFT1	0.10105	-1.43676	-1.13335	SUPT16H	0.0500435	0.388698	0.383767
H3F3AP4	0.0526323	1.20131	0.82294	RNF25	0.10105	-2.23993	-1.13072	RP11-1074O12.1	0.0500435	0.379828	0.404786
RP11-508N22.12	0.0526323	1.27212	0.903981	FKBP9	0.10105	-1.3635	-1.1093	HEATR4	0.0500435	0.754851	0.715165
CCDC109B	0.0526323	1.6087	0.973222	RPS3	0.10105	-1.35611	-1.1071	RP11-361D15.2	0.0500435	0.280672	0.198845
CTD-2006H14.2	0.0526323	1.8175	1.04969	RNFT2	0.10105	-1.435	-1.10476	RP11-210M15.2	0.0500435	0.670949	0.698707
ADAM32	0.0526323	1.80785	1.18321	DDA1	0.10105	-2.96141	-1.08146	ZNRF1	0.0500435	0.503574	0.331059
ESYT3	0.0526323	2.12294	1.23667	HNRNPL	0.10105	-1.42044	-1.0561	CPPED1	0.0500435	0.541347	0.349465
UNC80	0.0526323	1.54429	1.26236	CNTROB	0.10105	-1.61257	-1.03774	SIAH1	0.0500435	0.590737	0.360822
RP11-214K3.20	0.0526323	1.87617	1.26345	DBNL	0.10105	-1.5578	-1.03548	RP11-170L3.4	0.0500435	0.503745	0.552763
AC078941.1	0.0526323	1.809	1.35056	TMEM138	0.10105	-1.13055	-1.03131	HMGN2P15	0.0500435	0.422987	0.243735
RP1-228H13.5	0.0526323	1.44782	1.39161	CDK5RAP1	0.10105	-1.17093	-1.02907	RP11-16C1.1	0.0500435	0.396331	0.270232
C11orf65	0.0526323	2.38617	1.4216	GRID1	0.10105	-2.77966	-1.02393	FAM101B	0.0500435	0.596095	0.306385
MGAT4C	0.0526323	2.51601	1.55454	USP36	0.10105	-1.72459	-0.991457	RP11-214O1.3	0.0500435	0.380303	0.318968
RAP2C-AS1	0.0526323	2.56678	1.64799	RPLP1	0.10105	-1.33681	-0.985707	RP11-15E18.5	0.0500435	0.477857	0.382185
TMPRSS11D	0.0526323	2.48152	1.75812	IMP4	0.10105	-1.20376	-0.981165	AC002553.4	0.0500435	0.373037	0.457985
RP11-123J14.2	0.0526323	2.85468	1.81262	LYSMD1	0.10105	-1.7691	-0.961298	SOX9	0.0500435	0.826742	0.906844
MTND5P26	0.0526323	2.58022	1.8235	POLR3K	0.10105	-1.70146	-0.945929	RP11-49I11.1	0.0500435	0.541624	0.421486
DUTP2	0.0526323	3.04142	1.97569	SNORA28	0.10105	-1.90457	-0.937318	NETO1	0.0500435	0.692969	0.455227
RNU1-16P	0.0526323	3.17022	1.98911	MAFG	0.10105	-1.30497	-0.92975	ADNP2	0.0500435	0.414327	0.464757
IMPG1	0.0526323	3.00686	2.05803	CYB5RL	0.10105	-1.93253	-0.919927	TPM4	0.0500435	0.318899	0.271968
Y_RNA	0.0526323	3.19572	2.16572	ORMDL2	0.10105	-1.91181	-0.918238	HNRNPM	0.0500435	0.377411	0.322796
MIR573	0.0526323	3.17489	2.18916	ITGB1BP1	0.10105	-1.29427	-0.901188	VN1R84P	0.0500435	0.480464	0.436211
CENPCP1	0.0526323	3.31849	2.27941	ITPKB	0.10105	-0.923724	-0.887542	YWHAB	0.0500435	0.425451	0.442389
SNORD116-24	0.0526323	3.5797	2.4433	RCCD1	0.10105	-1.21869	-0.883322	LINC00158	0.0500435	0.728457	0.724129
PWP2	0.0526323	-2.67615	-1.74012	BICD2	0.10105	-1.17092	-0.880779	HMGB1P10	0.0500435	0.748439	0.618514
COPS7A	0.0526323	-2.59959	-1.70121	ALDH1B1	0.10105	-1.04942	-0.871166	TAF7L	0.0500435	0.40428	0.413546
SLC5A6	0.0526323	-2.23633	-1.67166	CDKN2C	0.10105	-1.10677	-0.867915	GAB3	0.0500435	0.452861	0.525948
NOP56	0.0526323	-1.92773	-1.5251	SSH1	0.10105	-1.0789	-0.863207	FLJ00104	0.0500435	0.433877	0.499951
RP11-282O18.3	0.0526323	-2.67029	-1.52424	ADAMTS9	0.10105	-1.08483	-0.862331	RP11-592B15.4	0.0500435	0.680456	0.613964
RPS26	0.0526323	-2.10987	-1.44607	GPR75	0.10105	-1.98959	-0.861306	RPS18P12	0.0550088	-3.36574	-0.170098
DAZAP1	0.0526323	-2.31183	-1.32847	TIMM8A	0.10105	-1.06188	-0.844771	RP11-299L17.4	0.0603405	0.214565	0.23972
POLR3K	0.0526323	-1.79881	-1.30998	MRPS15	0.10105	-1.14756	-0.83053	C16orf13	0.0733116	0.140627	0.139919
RAMP2-AS1	0.0526323	-2.05247	-1.30104	ARPC4	0.10105	-2.46721	-0.815741	TAP2	0.0807664	-3.36954	-0.0630245
CCDC130	0.0526323	-3.05921	-1.25603	UBL5	0.10105	-1.2282	-0.814132	AC107218.3	0.0811669	0.365738	0.254483
DHCR24	0.0526323	-1.73261	-1.20963	COX16	0.10105	-1.08547	-0.813064	RP11-54D18.4	0.0811669	0.114554	0.135254
PARK7	0.0526323	-1.87336	-1.18933	EARS2	0.10105	-1.70956	-0.795483	COL4A2-AS1	0.0811669	0.356613	0.424559
MRPS15	0.0526323	-1.43296	-1.18578	FAM78B	0.10105	-1.1484	-0.788409	UBE2D3P1	0.0811669	0.182299	0.263993
COLGALT1	0.0526323	-1.92256	-1.14403	LRRC2	0.10105	-1.42384	-0.774661	RP1-279N11.1	0.0811669	0.359103	0.230146
ATP6V0E1	0.0526323	-1.58414	-1.14327	HN1	0.10105	-1.27278	-0.76878	RP11-100G15.4	0.0850999	0.281227	0.299697
PNPO	0.0526323	-2.04041	-1.12721	MARS2	0.10105	-1.21375	-0.760075	RP11-204K16.1	0.0850999	0.464348	0.557888
C1QBP	0.0526323	-1.23835	-1.12523	DBI	0.10105	-1.17662	-0.756708	RP5-1174J21.2	0.0850999	0.422519	0.538587
IMP3	0.0526323	-1.40983	-1.09237	GAS5-AS1	0.10105	-1.08434	-0.743925	CDKN2C	0.0864107	-0.511514	-0.495441
PSENEN	0.0526323	-3.32082	-1.08893	RSU1	0.10105	-0.922167	-0.741614	NTPCR	0.0864107	-0.238816	-0.301564
EARS2	0.0526323	-1.92216	-1.08022	NIP7	0.10105	-0.977251	-0.737946	TRAF5	0.0864107	0.453056	0.192357
ORMDL2	0.0526323	-2.1053	-1.05178	TLN2	0.10105	-1.44716	-0.735104	H3F3A	0.0864107	0.47405	0.268378
SNORD12B	0.0526323	-2.51688	-0.987382	CTD-2323K18.1	0.10105	-2.78415	-0.734918	ZBTB40-IT1	0.0864107	0.378088	0.271156
URB2	0.0526323	-1.35135	-0.962937	LAMTOR5	0.10105	-1.22258	-0.730404	RP11-552M11.8	0.0864107	0.474952	0.289713
EMP2	0.0526323	-1.20185	-0.954481	RP11-47J17.3	0.10105	-2.1841	-0.729385	RNU6-817P	0.0864107	0.323377	0.291157
DANCR	0.0526323	-1.55445	-0.932144	POLH	0.10105	-1.11651	-0.726922	RP11-782C8.3	0.0864107	0.332265	0.308017
SNHG5	0.0526323	-0.958042	-0.87308	ANKS1A	0.10105	-1.42387	-0.723273	FMO5	0.0864107	0.368841	0.311657
CRKL	0.0526323	-0.968949	-0.860365	MRPS5	0.10105	-0.963472	-0.723062	TARDBP	0.0864107	0.367883	0.326961
NGDN	0.0526323	-1.51193	-0.839853	EMC4	0.10105	-0.92901	-0.717899	RN7SKP285	0.0864107	0.394287	0.337505
ACSL1	0.0526323	-1.1528	-0.831204	PPM1F	0.10105	-1.91544	-0.717367	RP11-25O10.2	0.0864107	0.451107	0.363015
PLCH1	0.0526323	-1.58805	-0.756026	DDX55	0.10105	-0.965322	-0.712237	NID1	0.0864107	0.537537	0.364011
HSD17B7	0.0526323	-1.04627	-0.745924	LCMT2	0.10105	-1.16033	-0.70176	GS1-115G20.1	0.0864107	0.484221	0.366249
FHL1	0.0526323	-1.0992	-0.724629	SLC7A6	0.10105	-1.25206	-0.698142	RBBP4	0.0864107	0.322418	0.371898
RP11-195F19.9	0.0526323	-3.10811	-0.723421	SELRC1	0.10105	-0.980882	-0.697308	CSF1	0.0864107	0.407926	0.386461
ZNF202	0.0526323	-1.47118	-0.712167	PGM2	0.10105	-0.928851	-0.695321	DFFB	0.0864107	0.379319	0.397486
ZCCHC17	0.0526323	-1.0519	-0.703406	FOXK1	0.10105	-1.10001	-0.693122	RNU6-1318P	0.0864107	0.49586	0.418532
MYL12A	0.0526323	-0.903712	-0.690739	APOO	0.10105	-1.6058	-0.692267	RP11-656D10.6	0.0864107	0.4823	0.442209
COX10	0.0526323	-1.2171	-0.690613	LRP8	0.10105	-1.15992	-0.690133	CTA-253N17.1	0.0864107	0.445277	0.489257
DDX55	0.0526323	-1.03597	-0.66725	AGAP6	0.10105	-1.33031	-0.674043	RP11-201O14.2	0.0864107	0.467174	0.489412
EMC4	0.0526323	-1.04662	-0.666286	HAND1	0.10105	-1.33079	-0.664717	RP4-544H6.2	0.0864107	0.602218	0.49105
ADAMTS12	0.0526323	-1.14418	-0.659668	MRPL33	0.10105	-1.12978	-0.660886	AC016747.3	0.0864107	-1.14657	-0.20684
C14orf119	0.0526323	-1.22407	-0.647852	SLC36A1	0.10105	-1.27164	-0.659087	TRIP12	0.0864107	0.251495	0.174444
ADAMTS9-AS1	0.0526323	-2.28318	-0.645049	TRMT6	0.10105	-1.29695	-0.65639	HK2	0.0864107	0.299977	0.191041
HSPA8	0.0526323	-0.750688	-0.643655	CACHD1	0.10105	-0.917492	-0.652336	PLGLB1	0.0864107	0.397788	0.216702
ALKBH1	0.0526323	-1.01935	-0.609552	GNA12	0.10105	-1.66173	-0.652197	RPIA	0.0864107	0.489146	0.255744
ERLIN1	0.0526323	-0.924329	-0.579447	C7orf49	0.10105	-1.85532	-0.650745	RP11-443F16.1	0.0864107	0.280979	0.259636
RUNDC1	0.0526323	-0.816781	-0.564884	NET1	0.10105	-0.838831	-0.646475	RSAD2	0.0864107	0.458807	0.261505
MARC1	0.0526323	-0.865464	-0.511007	CHCHD4	0.10105	-1.78418	-0.644842	RP11-378A13.1	0.0864107	0.450372	0.291404
EIF4H	0.0526323	-0.68427	-0.510911	NDUFC1	0.10105	-1.07584	-0.641699	PRKCE	0.0864107	0.503975	0.29204
DYNLT1	0.0526323	-0.7771	-0.473973	NDUFA1	0.10105	-1.07269	-0.636692	DOCK10	0.0864107	0.494612	0.298585
FH	0.0526323	-0.536499	-0.465431	BX322557.10	0.10105	-2.24621	-0.633428	RP11-33O4.1	0.0864107	0.414971	0.309044
GDE1	0.0526323	-0.868378	-0.459194	SGK223	0.10105	-2.84334	-0.629356	SDC1	0.0864107	0.361774	0.334424
MIR181A2HG	0.0526323	-1.82332	-0.446679	HNRNPA1P48	0.10105	-1.97385	-0.628752	Y_RNA	0.0864107	0.42279	0.343011
PMS2	0.0526323	-1.43533	-0.445796	DEDD	0.10105	-0.970915	-0.62814	AC073479.1	0.0864107	0.374648	0.355328
GLE1	0.0526323	-0.878901	-0.441964	RBM15B	0.10105	-1.62744	-0.623918	KDM3A	0.0864107	0.597733	0.35933
XRCC6	0.0526323	-0.711219	-0.438957	BTF3	0.10105	-0.539127	-0.623605	NCL	0.0864107	0.301248	0.362846
PRDX1	0.0526323	-0.881807	-0.426669	RP11-715J22.6	0.10105	-1.30992	-0.61991	AC093110.3	0.0864107	0.475135	0.388479
PSMB4	0.0526323	-0.848593	-0.413853	FAM86EP	0.10105	-2.87734	-0.61908	AC073415.2	0.0864107	0.531667	0.403765
ACLY	0.0526323	-0.376646	-0.368922	SNHG3	0.10105	-1.49494	-0.615647	DDX1	0.0864107	0.424301	0.471282
ACAA2	0.0526323	-0.464021	-0.363679	WWC1	0.10105	-1.44004	-0.610272	RP11-95H11.1	0.0864107	0.422761	0.502127
HSP90AB1	0.0526323	-0.522167	-0.346437	CENPW	0.10105	-1.55973	-0.608048	AC009299.2	0.0864107	0.518174	0.504803
KIAA0368	0.0526323	-0.393923	-0.265879	RPA1	0.10105	-1.02136	-0.606723	SERTAD2	0.0864107	0.599941	0.51439
MARK3	0.0526323	-0.302588	-0.235372	TBL2	0.10105	-0.896587	-0.602605	ZFP36L2	0.0864107	0.729567	0.702591
WDR83	0.0566639	-0.440322	-0.276549	SPARCL1	0.10105	-2.02252	-0.598549	RN7SL516P	0.0864107	0.681705	0.76011
WDR18	0.0566639	-0.437563	-0.215839	MBOAT1	0.10105	-1.3825	-0.597745	KCNH8	0.0864107	-0.462125	-0.581939
BTBD2	0.0566639	-0.193529	-0.210482	MGMT	0.10105	-2.56727	-0.590796	ACTRT3	0.0864107	0.262583	0.191365
WI2-2334D6.1	0.0566639	-0.216885	-0.188889	RP11-106M3.3	0.10105	-2.75183	-0.588786	GYG1	0.0864107	0.478058	0.201906
C17orf59	0.0566639	-0.264851	-0.186035	CMPK2	0.10105	-2.44455	-0.586883	WDR49	0.0864107	0.288765	0.207898
RNU4-34P	0.0566639	-3.37843	-0.174661	SH3BP4	0.10105	-1.07979	-0.586153	RP11-169K17.3	0.0864107	0.324114	0.250747
PLCH2	0.0566639	-0.438897	-0.140142	HYLS1	0.10105	-1.60291	-0.575377	RNU2-31P	0.0864107	0.230192	0.251454
APRT	0.0566639	-0.263004	-0.0757009	FST	0.10105	-2.71135	-0.575039	PVRL3-AS1	0.0864107	0.485195	0.416821
RP11-133K1.7	0.0929033	-0.522075	-0.557226	WDR61	0.10105	-0.90828	-0.574455	RP11-494H4.3	0.0864107	0.4833	0.456112
SPSB1	0.0929033	-0.418306	-0.513987	RP11-11N7.4	0.10105	-2.83087	-0.568583	TMEM44-AS1	0.0864107	0.60556	0.745448
TNFAIP8L1	0.0929033	-0.522545	-0.407389	IFFO2	0.10105	-3.00271	-0.567505	RP11-806K15.1	0.0864107	-2.03422	-0.900275
COL27A1	0.0929033	-0.310522	-0.327415	MRPL35	0.10105	-0.817904	-0.565634	RNU6-431P	0.0864107	0.322383	0.236112
RP11-572O6.1	0.0929033	-0.470607	-0.323678	UNC13C	0.10105	-3.06622	-0.55775	INTS12	0.0864107	0.531202	0.264102
RP11-367H1.1	0.0929033	-0.292991	-0.264692	TIMM17A	0.10105	-0.653554	-0.555366	MTTP	0.0864107	0.34638	0.280214
RP11-775A1.2	0.0929033	-3.35581	-0.234581	SLC25A4	0.10105	-1.41269	-0.553993	RP11-1E1.1	0.0864107	0.335886	0.285093
SLC2A4	0.0929033	-0.219616	-0.205361	ZWINT	0.10105	-0.841067	-0.552775	MRFAP1	0.0864107	0.365652	0.343231
MAP2K3	0.0929033	-0.327555	-0.19112	HSPA8	0.10105	-0.869541	-0.551487	UGDH	0.0864107	0.4334	0.351038
ARRDC1	0.0929033	-0.172883	-0.163001	RP11-286H14.8	0.10105	-3.05356	-0.541192	MAN2B2	0.0864107	0.495635	0.370342
AP001469.5	0.0929033	-0.423121	-0.163001	FHL1	0.10105	-0.884334	-0.526587	RP11-777B9.1	0.0864107	0.371869	0.37656
RP11-887P2.3	0.0929033	-0.488305	-0.131703	PPME1	0.10105	-1.08818	-0.525492	MIR573	0.0864107	0.535491	0.39113
RP11-264B17.4	0.0929033	4.23947	2.98365	MAP4K4	0.10105	-0.603859	-0.519152	LRIT3	0.0864107	0.39666	0.452177
AC078842.4	0.0929033	4.23969	3.04875	MRPL4	0.10105	-3.19564	-0.517311	PDLIM4	0.0864107	0.332426	0.268075
PRR7	0.0990183	-3.32321	-0.435545	SPATA5	0.10105	-0.705074	-0.516612	AC016644.1	0.0864107	0.315587	0.332607
MT-TN	0.10105	-2.66435	-2.67514	ZNF333	0.10105	-0.862662	-0.514817	RP11-184E9.1	0.0864107	0.313926	0.350719
RNU12	0.10105	-3.31906	-2.51668	KAL1	0.10105	-1.34667	-0.505144	CTD-2313P7.1	0.0864107	0.600979	0.507603
MIR3609	0.10105	-2.37838	-2.33655	C12orf75	0.10105	-1.0221	-0.49822	RP11-449H3.1	0.0864107	0.448064	0.511832
EIF3I	0.10105	-2.80309	-2.2395	SRSF4	0.10105	-1.07666	-0.497417	CTD-2372A4.1	0.0864107	0.51244	0.517989
AUP1	0.10105	-2.69731	-2.1782	MECP2	0.10105	-1.1128	-0.495577	FAT2	0.0864107	0.666919	0.62968
OS9	0.10105	-1.88253	-2.14576	LSM6	0.10105	-0.815581	-0.494432	ADAMTS2	0.0864107	0.892876	1.05878
AKR1A1	0.10105	-1.89995	-2.06177	PCCA	0.10105	-0.81303	-0.492092	DUSP22	0.0864107	-2.00777	-0.361677
RPL13	0.10105	-2.25866	-1.98861	PRICKLE1	0.10105	-1.27172	-0.476818	HIVEP1	0.0864107	0.252305	0.287994
FXR2	0.10105	-1.89259	-1.96881	TENM3	0.10105	-0.671782	-0.462947	NUP153	0.0864107	0.300756	0.347697
PCGF1	0.10105	-2.63335	-1.96036	KIAA1737	0.10105	-0.686827	-0.45312	RN7SKP163	0.0864107	0.38254	0.366349
PPOX	0.10105	-2.32726	-1.90679	WSB2	0.10105	-0.859457	-0.451761	RP11-477E3.2	0.0864107	0.519447	0.398628
DPH7	0.10105	-2.4555	-1.9045	SETMAR	0.10105	-0.825378	-0.451243	HMGN3-AS1	0.0864107	0.40524	0.24843
SEC24C	0.10105	-1.69065	-1.88201	RGS5	0.10105	-1.61559	-0.447625	RNU6-444P	0.0864107	0.308636	0.226886
NUTF2	0.10105	-2.61811	-1.85935	C11orf74	0.10105	-0.739193	-0.439959	RP1-122O8.7	0.0864107	0.376144	0.284778
TOE1	0.10105	-2.6913	-1.79139	UBN1	0.10105	-0.82899	-0.439948	RTN4IP1	0.0864107	0.512628	0.272349
RPL41	0.10105	-2.67091	-1.78531	LSM11	0.10105	-0.789357	-0.438176	RSPH4A	0.0864107	0.525271	0.346992
FANCG	0.10105	-2.2221	-1.7669	AGAP1	0.10105	-0.748693	-0.427921	AC083862.6	0.0864107	0.283497	0.201025
PEX6	0.10105	-3.02162	-1.72527	RNF144A-AS1	0.10105	-1.42756	-0.425204	hsa-mir-335	0.0864107	0.338822	0.27386
COX6A1	0.10105	-1.81926	-1.70178	CLUAP1	0.10105	-0.821903	-0.419584	AC006023.8	0.0864107	0.354036	0.276818
MFNG	0.10105	-3.25081	-1.68396	MAPK9	0.10105	-0.744109	-0.405484	NPTX2	0.0864107	0.311886	0.352665
PFDN5	0.10105	-1.92605	-1.67391	SQLE	0.10105	-0.530373	-0.402038	CALU	0.0864107	0.5118	0.428726
COQ9	0.10105	-1.7698	-1.66051	TAF11	0.10105	-0.74682	-0.401683	RP11-225B17.2	0.0864107	0.450431	0.434357
BCS1L	0.10105	-2.29439	-1.62377	CERK	0.10105	-0.914314	-0.398692	AC004980.10	0.0864107	0.452845	0.467834
PSME1	0.10105	-2.72558	-1.61742	CTD-2547L16.3	0.10105	-3.12783	-0.392296	RP11-557C18.3	0.0864107	0.251468	0.243278
KCTD2	0.10105	-1.80191	-1.61355	C15orf61	0.10105	-1.63148	-0.385244	AF131215.1	0.0864107	0.433438	0.334328
RPS27	0.10105	-1.84827	-1.60945	SUSD1	0.10105	-0.691427	-0.380973	SOX7	0.0864107	0.62537	0.475925
SARS	0.10105	-0.976103	-1.59729	CHCHD3	0.10105	-0.738011	-0.377709	RP11-35G22.1	0.0864107	0.546771	0.520415
WBSCR22	0.10105	-2.23766	-1.5915	PLIN2	0.10105	-0.83986	-0.376837	NKX3-1	0.0864107	0.627893	0.557567
NDUFS3	0.10105	-1.81549	-1.58947	TFB1M	0.10105	-0.718373	-0.372301	KB-1460A1.5	0.0864107	1.07916	0.64365
RP11-473M20.16	0.10105	-3.06438	-1.58482	FASTKD5	0.10105	-0.798493	-0.368154	EHMT1	0.0864107	-0.640333	-0.249324
POLD2	0.10105	-2.53591	-1.58115	C8orf59	0.10105	-0.832649	-0.361968	CNTNAP3	0.0864107	-0.81392	-0.244596
PPIB	0.10105	-1.58936	-1.5703	TMEM183A	0.10105	-0.432845	-0.361783	MPDZ	0.0864107	-0.20585	-0.207349
RPS14	0.10105	-2.0117	-1.56821	NCAPD3	0.10105	-0.880176	-0.356006	RP11-120J1.1	0.0864107	0.397235	0.170081
ATP5B	0.10105	-1.59001	-1.56364	MCM3AP-AS1	0.10105	-0.641744	-0.354933	RP11-220I1.2	0.0864107	0.217007	0.176906
MPDU1	0.10105	-1.94452	-1.55761	NSUN2	0.10105	-0.391182	-0.354873	RP11-537H15.3	0.0864107	0.293565	0.194205
APMAP	0.10105	-2.06035	-1.55424	ZFHX4	0.10105	-0.695541	-0.350091	SLC31A1	0.0864107	0.487737	0.242959
IVD	0.10105	-1.92603	-1.54965	ALKBH1	0.10105	-0.818443	-0.34857	PCA3	0.0864107	0.386946	0.252268
ENDOD1	0.10105	-1.6283	-1.5453	RP11-61N20.3	0.10105	-3.22382	-0.333083	DCAF12	0.0864107	0.323173	0.268686
NOP14	0.10105	-2.01638	-1.5411	PDCL	0.10105	-0.886248	-0.332205	AQP3	0.0864107	0.333653	0.350443
STAT2	0.10105	-1.33849	-1.53882	ZNF445	0.10105	-0.356937	-0.329041	HSPA5	0.0864107	0.425854	0.451209
GMPPA	0.10105	-2.5713	-1.52443	WDR20	0.10105	-1.2675	-0.326573	MIR3153	0.0864107	0.58713	0.551076
GUCD1	0.10105	-2.10206	-1.5208	POLD3	0.10105	-0.378566	-0.31912	RP11-75C9.1	0.0864107	0.635655	0.651209
UBE2C	0.10105	-2.21681	-1.51468	LRRC37A	0.10105	-1.08456	-0.315236	PPP3R2	0.0864107	0.663958	0.900377
NDUFA2	0.10105	-2.98718	-1.51119	NNT	0.10105	-0.754377	-0.30483	ENKUR	0.0864107	0.356897	0.224862
ZNF32	0.10105	-1.35811	-1.50094	TRAF6	0.10105	-1.35521	-0.262669	KIAA1217	0.0864107	0.544418	0.306084
TOMM7	0.10105	-1.90762	-1.49982	TADA1	0.10105	-0.501754	-0.252146	RP11-479G22.8	0.0864107	0.433101	0.35257
PCDHAC2	0.10105	-2.75939	-1.49022	SCUBE1	0.10105	-3.31739	-0.247442	RP11-80H5.7	0.0864107	0.734857	0.798368
WBSCR16	0.10105	-2.94326	-1.48996	AL139333.1	0.10105	-2.95425	-0.233882	ZNF33BP1	0.0864107	0.798036	0.905388
GPI	0.10105	-2.03863	-1.47674	NCOR1	0.10105	-0.406067	-0.202139	KCNMA1	0.0864107	0.949776	0.962707
RPL30	0.10105	-1.74056	-1.45967	SLC20A1	0.10105	-0.347402	-0.176874	NUP160	0.0864107	0.408808	0.299288
POMT2	0.10105	-2.06977	-1.45857	MAPK14	0.10105	-0.137372	-0.151866	CBL	0.0864107	0.526477	0.310301
USP21	0.10105	-2.44546	-1.45833	MPDZ	0.10105	-0.220809	-0.098145	IL18	0.0864107	0.322265	0.322491
TIMM50	0.10105	-1.74078	-1.45505	SLCO5A1	0.10105	0.402121	0.127607	RPL39P26	0.0864107	0.454192	0.360471
RNF25	0.10105	-2.4841	-1.44424	SEC22B	0.10105	0.218859	0.167641	Y_RNA	0.0864107	0.459109	0.408261
RETSAT	0.10105	-2.15478	-1.43551	RTTN	0.10105	0.214296	0.172261	ZNF408	0.0864107	0.394594	0.409048
FAM219B	0.10105	-1.20573	-1.43439	CHMP3	0.10105	0.222836	0.199604	SCARNA20	0.0864107	0.490572	0.469502
VCP	0.10105	-1.93021	-1.4328	STRBP	0.10105	0.268135	0.220349	RP11-212D19.5	0.0864107	0.473126	0.503905
SPC24	0.10105	-2.11516	-1.43041	SNX9	0.10105	0.251986	0.240974	RP11-777F6.3	0.0864107	0.660537	0.524502
HMGCL	0.10105	-2.33196	-1.42372	ZDHHC6	0.10105	0.390701	0.252573	PPHLN1	0.0864107	0.211446	0.160125
E2F4	0.10105	-2.37112	-1.42081	SP1	0.10105	0.311395	0.253358	ATXN7L3B	0.0864107	0.236852	0.210216
MAGED2	0.10105	-1.31641	-1.41742	ZNF160	0.10105	0.451064	0.26563	DYNLL1	0.0864107	0.320724	0.251947
DNAJA3	0.10105	-1.62917	-1.40106	ULK2	0.10105	0.269534	0.265664	TSPAN31	0.0864107	0.457699	0.265807
TRO	0.10105	-1.40057	-1.39618	WDR48	0.10105	0.396043	0.271061	RP11-359B12.2	0.0864107	0.507146	0.313931
ATP8B2	0.10105	-1.59687	-1.3901	CPE	0.10105	0.247721	0.273248	DENND5B-AS1	0.0864107	0.350444	0.361558
POLR2J3	0.10105	-3.90019	-1.3892	PCF11	0.10105	0.270963	0.275972	LOH12CR2	0.0864107	0.429297	0.37618
UFC1	0.10105	-1.42578	-1.38843	SCML2	0.10105	0.413901	0.286311	PPTC7	0.0864107	0.590374	0.417979
METTL17	0.10105	-1.38994	-1.38059	ARL6IP6	0.10105	0.447982	0.295414	TAS2R42	0.0864107	0.398668	0.455704
PPM1G	0.10105	-1.63148	-1.37297	DNAJC3	0.10105	0.380056	0.302099	RPS20P31	0.0864107	0.361305	0.479768
LMAN2L	0.10105	-1.48319	-1.36836	DOPEY1	0.10105	0.437674	0.305356	RP11-214K3.19	0.0864107	0.525679	0.516206
UNC13A	0.10105	-1.65628	-1.36375	ESYT2	0.10105	0.601022	0.307474	PAWR	0.0864107	0.466072	0.622125
TMEM107	0.10105	-1.11883	-1.3635	CYP2U1	0.10105	0.51019	0.309764	RP11-18O15.1	0.0864107	0.61866	0.623907
MTA1	0.10105	-3.32032	-1.35876	PAFAH1B1	0.10105	0.459391	0.310382	CD9	0.0864107	0.940208	0.803864
CHGA	0.10105	-2.36912	-1.35008	AC005154.6	0.10105	0.667036	0.310419	HMGN1P24	0.0864107	0.24312	0.188001
NUP62	0.10105	-1.92178	-1.34538	STXBP5L	0.10105	0.65068	0.323116	FAM194B	0.0864107	0.245783	0.222665
RPS4X	0.10105	-1.17126	-1.34519	SPG11	0.10105	0.538497	0.338451	CDC16	0.0864107	0.49791	0.223646
AL662800.1	0.10105	-3.27262	-1.32493	EPM2AIP1	0.10105	0.270316	0.343668	SLC25A30	0.0864107	0.455545	0.237167
POLE	0.10105	-1.3639	-1.32056	TBC1D1	0.10105	0.667609	0.349876	DIAPH3-AS2	0.0864107	0.413789	0.300494
RNMTL1	0.10105	-2.1803	-1.31911	PAN3	0.10105	0.551839	0.352818	WASF3-AS1	0.0864107	0.476946	0.470631
ELAC2	0.10105	-1.70772	-1.29498	NECAP1	0.10105	0.647894	0.354576	LINC00539	0.0864107	0.560216	0.574641
RTCB	0.10105	-1.63897	-1.29287	HFM1	0.10105	0.386199	0.357808	SLITRK6	0.0864107	1.00483	1.32363
NOMO1	0.10105	-1.49549	-1.26604	MRPS22	0.10105	0.593233	0.359769	QRSL1P3	0.0864107	0.291005	0.0956316
PPIF	0.10105	-2.4292	-1.26546	PLSCR1	0.10105	0.349669	0.360471	BLZF2P	0.0864107	0.368646	0.201645
BUD31	0.10105	-1.36983	-1.26545	IFT52	0.10105	0.648761	0.3643	SCOCP1	0.0864107	0.380026	0.308737
ABCF1	0.10105	-1.47338	-1.26328	NCOA3	0.10105	0.709445	0.368605	ANP32A	0.0864107	0.231087	0.210496
RPSA	0.10105	-1.52113	-1.26112	ANKRD40	0.10105	0.658201	0.372869	SNRPA1	0.0864107	0.52216	0.240248
ALDH1B1	0.10105	-1.21109	-1.258	SNHG16	0.10105	0.34388	0.373104	RP11-56B16.5	0.0864107	0.314217	0.285878
TRIM16L	0.10105	-2.26742	-1.25755	LRP12	0.10105	0.464609	0.382477	OIP5	0.0864107	0.492335	0.295403
ENO1	0.10105	-2.18826	-1.254	MKRN1	0.10105	0.709323	0.397097	RP11-38G5.2	0.0864107	0.525609	0.358045
RP4-639F20.1	0.10105	-2.41117	-1.24279	DOCK5	0.10105	0.659457	0.398471	RP11-540O11.4	0.0864107	0.48817	0.483171
TFIP11	0.10105	-1.69335	-1.23733	AKAP9	0.10105	0.55175	0.403003	CTD-2116N17.1	0.0864107	0.494004	0.505567
RPS15A	0.10105	-1.26964	-1.23552	ZNF382	0.10105	0.673616	0.403464	AC011196.3	0.0864107	0.648295	0.541685
RNFT2	0.10105	-1.59883	-1.23534	LEPROT	0.10105	0.537397	0.403614	TVP23CP2	0.0864107	0.404947	0.30729
JMJD6	0.10105	-1.32016	-1.23149	JMY	0.10105	0.42931	0.404036	RP11-101E7.2	0.0864107	0.435402	0.369215
SEC61A1	0.10105	-1.11466	-1.23116	KLHL7	0.10105	0.765922	0.411144	SEPHS2	0.0864107	0.617554	0.37416
NDUFB8	0.10105	-1.72097	-1.22103	SERINC3	0.10105	0.550873	0.415447	RP11-343C2.10	0.0864107	0.352238	0.390691
WDR5	0.10105	-2.18073	-1.21183	ADNP2	0.10105	0.465587	0.423799	RP11-185O21.1	0.0864107	0.453504	0.444484
EXO5	0.10105	-2.00857	-1.21105	C12orf49	0.10105	0.403619	0.444287	CBLN1	0.0864107	0.597469	0.514268
ORC1	0.10105	-1.6436	-1.20282	CRNDE	0.10105	0.423722	0.445166	TERF2	0.0864107	0.637974	0.515724
RSAD1	0.10105	-1.21433	-1.19533	RSL24D1	0.10105	0.431913	0.44981	CDH11	0.0864107	0.572919	0.615652
MTA2	0.10105	-1.67075	-1.18769	ANKRD36C	0.10105	0.638523	0.450433	DHODH	0.0864107	0.547707	0.715522
XPC	0.10105	-1.57038	-1.1782	CCDC82	0.10105	0.588118	0.457209	SYT17	0.0864107	0.921567	0.867153
OPRK1	0.10105	-2.09465	-1.17587	SLK	0.10105	0.62031	0.457998	RP11-580I16.2	0.0864107	-1.94459	-0.372329
GSG2	0.10105	-1.53329	-1.1751	TPST1	0.10105	1.02863	0.458629	AK4P1	0.0864107	0.276919	0.181962
POLR1E	0.10105	-1.42056	-1.16956	DDHD1	0.10105	0.434111	0.464872	YWHAE	0.0864107	0.272248	0.224766
C14orf1	0.10105	-1.93107	-1.16587	KLHL13	0.10105	0.553438	0.477285	MYH10	0.0864107	0.290377	0.252281
FBN2	0.10105	-1.30123	-1.15396	HECA	0.10105	0.6628	0.485844	ANKRD40	0.0864107	0.384323	0.262462
HDLBP	0.10105	-1.08039	-1.15247	DCAF5	0.10105	0.798752	0.502434	KRT10	0.0864107	0.382553	0.284098
IDH2	0.10105	-1.78412	-1.15216	FNIP2	0.10105	0.636353	0.51466	CCDC47	0.0864107	0.503263	0.369624
LYSMD1	0.10105	-1.91666	-1.13869	OSBPL11	0.10105	0.695004	0.519082	CTB-131K11.1	0.0864107	0.556446	0.42396
ENO3	0.10105	-2.93135	-1.12771	SLIT2	0.10105	0.788332	0.519969	SCIMP	0.0864107	0.356554	0.491484
FAM53C	0.10105	-1.3789	-1.12263	LNPEP	0.10105	0.47383	0.53763	HS3ST3B1	0.0864107	0.720652	0.675558
MRPS21	0.10105	-1.67448	-1.12103	RCOR3	0.10105	0.7291	0.544476	HS3ST3A1	0.0864107	0.782207	0.700106
DDA1	0.10105	-3.12521	-1.11794	CCDC25	0.10105	1.01259	0.549035	TSHZ1	0.0864107	0.516539	0.216376
RPL35A	0.10105	-1.3075	-1.11438	FAM120B	0.10105	0.962051	0.559964	RP11-465I4.2	0.0864107	0.381072	0.238912
COMMD9	0.10105	-2.68957	-1.11311	ZNF44	0.10105	0.979893	0.560464	RP11-737O24.5	0.0864107	0.442805	0.36424
HILPDA	0.10105	-1.5461	-1.11296	LRCH2	0.10105	0.875089	0.568377	CD226	0.0864107	0.426452	0.387105
RPL23	0.10105	-1.11867	-1.11249	FAM76B	0.10105	0.663389	0.579022	PHLPP1	0.0864107	0.543962	0.401646
TBC1D20	0.10105	-1.72882	-1.10996	EIF4E3	0.10105	0.64467	0.580082	RP11-484N16.1	0.0864107	0.371972	0.41575
C6orf48	0.10105	-1.36071	-1.10953	PLCB1	0.10105	0.678831	0.581805	RP11-465I4.3	0.0864107	0.40133	0.490015
KIAA0100	0.10105	-1.45973	-1.105	PTEN	0.10105	0.744865	0.590214	LDLRAD4-AS1	0.0864107	0.539755	0.59231
CNTROB	0.10105	-1.73594	-1.10495	RP5-1057J7.6	0.10105	1.09093	0.596465	ZNF599	0.0864107	0.429783	0.235172
AC025165.8	0.10105	-2.57749	-1.10453	NFYA	0.10105	0.653099	0.596585	IL11	0.0864107	0.327161	0.323415
TBRG4	0.10105	-1.73724	-1.10185	ZMYM2	0.10105	0.542401	0.597513	ILF3	0.0864107	0.38942	0.377129
RUVBL1	0.10105	-1.61041	-1.09785	RBBP6	0.10105	0.561538	0.600006	PEG3	0.0864107	0.622941	0.391676
CHMP7	0.10105	-1.66898	-1.0872	APH1B	0.10105	0.699967	0.605013	CTB-31O20.4	0.0864107	0.460174	0.441088
MRPL9	0.10105	-1.45839	-1.0747	CEP85L	0.10105	0.578383	0.614348	ZNF844	0.0864107	0.499156	0.582844
RNVU1-18	0.10105	-2.31058	-1.07427	RFXAP	0.10105	1.06562	0.619695	STK4	0.0864107	0.276392	0.116924
SNORA28	0.10105	-1.87978	-1.07412	RRAS2	0.10105	1.22048	0.640823	MAPRE1	0.0864107	0.207107	0.251351
NMNAT1	0.10105	-2.25581	-1.07119	AKAP11	0.10105	0.43371	0.646206	DZANK1	0.0864107	0.473684	0.283324
KARS	0.10105	-1.33556	-1.0662	TMED8	0.10105	1.00053	0.655671	RP4-785G19.5	0.0864107	0.359437	0.453339
CYB5RL	0.10105	-2.11362	-1.05733	DPH6	0.10105	0.969155	0.676781	MTRNR2L3	0.0864107	0.550884	0.543941
UBL5	0.10105	-1.43758	-1.05368	ICA1L	0.10105	1.28492	0.686615	TSHZ2	0.0864107	0.945697	0.627395
NONO	0.10105	-1.01891	-1.04942	FAM134B	0.10105	1.20829	0.691155	RUNX1	0.0864107	0.291605	0.163198
ARIH2	0.10105	-1.25628	-1.03544	PTP4A1	0.10105	0.478954	0.693979	RBM11	0.0864107	0.336833	0.168053
RPL14	0.10105	-1.48818	-1.03291	WDSUB1	0.10105	1.46431	0.697327	HMGN1P2	0.0864107	0.449778	0.506616
JTB	0.10105	-1.35638	-1.03286	NDFIP1	0.10105	0.964714	0.722682	SCUBE1	0.0864107	-3.28218	-0.235648
COX7A2	0.10105	-0.935728	-1.02333	SPEF2	0.10105	1.26859	0.732309	CTA-407F11.7	0.0864107	0.507233	0.374906
STK25	0.10105	-2.18232	-0.996651	CAMSAP2	0.10105	0.576448	0.732325	HMGXB4	0.0864107	0.588897	0.432185
ICT1	0.10105	-1.76903	-0.996397	MBLAC2	0.10105	1.12585	0.741488	MT-TP	0.0864107	-1.21181	-1.28566
GINS2	0.10105	-1.53593	-0.987464	SEC63	0.10105	0.721237	0.752559	MT-TG	0.0864107	0.567863	0.387674
SEC23B	0.10105	-1.22054	-0.985094	PIGB	0.10105	1.40002	0.752813	PRKX	0.0864107	-0.160656	-0.0535775
RPL21P28	0.10105	-2.47957	-0.98499	NDUFV2	0.10105	1.06506	0.760675	RP11-654E17.2	0.0864107	0.299433	0.234529
MICAL3	0.10105	-1.2717	-0.978885	DOK6	0.10105	0.778298	0.766826	PTCHD1	0.0864107	0.353147	0.267572
EPDR1	0.10105	-1.1691	-0.972945	LIFR	0.10105	0.734123	0.777857	GPC4	0.0864107	0.551502	0.360688
RNU1-28P	0.10105	-3.34521	-0.967374	LINC01021	0.10105	1.09772	0.795787	MAP7D2	0.0864107	0.652649	0.518147
NRBP1	0.10105	-1.52709	-0.965008	ZSCAN23	0.10105	1.38981	0.813835	RP5-1100E15.4	0.0864107	0.500285	0.527903
PPIA	0.10105	-1.26561	-0.963932	LRRN3	0.10105	1.11021	0.827474	PHEX	0.0864107	0.627845	0.666857
CPT2	0.10105	-1.56176	-0.950425	SLC8A1	0.10105	1.42429	0.836145	AC023115.1	0.0864107	-1.34637	-0.561154
IAH1	0.10105	-1.31693	-0.946324	SRSF8	0.10105	1.56262	0.843458	RP11-61A14.3	0.0864107	0.380138	0.149963
KIF22	0.10105	-1.49853	-0.94362	NDNF	0.10105	0.970079	0.846346	AC046143.2	0.0864107	0.301859	0.251019
RNH1	0.10105	-2.8995	-0.938525	TSPAN2	0.10105	1.45242	0.851395	CTD-2281E23.1	0.0864107	0.36914	0.257442
ZNF251	0.10105	-1.02654	-0.938195	KCTD1	0.10105	1.70039	0.889202	RP11-389C8.3	0.0864107	0.5255	0.264883
EEF1A1	0.10105	-0.979302	-0.932653	RAB3B	0.10105	1.25439	0.922919	RP3-525L6.2	0.0864107	0.428141	0.310608
PTBP1	0.10105	-1.44335	-0.931609	PARP11	0.10105	1.33277	0.929426	AC068641.1	0.0864107	0.302459	0.314122
TUBA1A	0.10105	-1.1875	-0.924064	FAR2	0.10105	1.11737	0.937148	AL596220.1	0.0864107	0.366298	0.36195
PITRM1	0.10105	-1.83853	-0.913733	UNC80	0.10105	1.1217	0.945345	LINC01032	0.0864107	0.534155	0.411428
LCMT2	0.10105	-1.30819	-0.902178	RP11-384P7.7	0.10105	1.35736	0.95627	RP11-670E13.2	0.0864107	0.521046	0.50122
NIP7	0.10105	-0.877659	-0.901032	LINC00662	0.10105	0.738592	1.02624	SERHL	0.0935325	0.0979792	0.0436103
SELK	0.10105	-1.0833	-0.890008	MXD1	0.10105	1.23743	1.03846	RP4-710M16.1	0.0963193	0.0737084	0.0969403
PFKM	0.10105	-1.44356	-0.889419	ST6GALNAC5	0.10105	0.83182	1.10641	RP11-264B17.4	0.0963193	0.113768	0.163515
HARS2	0.10105	-1.08298	-0.877661	ABCA11P	0.10105	1.91386	1.19677	snoU13	0.109855	-0.519276	-0.526248
TRIM8	0.10105	-2.32271	-0.865538	MAK	0.10105	1.86342	1.25842	SLC6A9	0.124773	-0.00749457	0.340879
KPNA6	0.10105	-1.09017	-0.85659	LIPT1	0.10105	2.39885	1.33691	CRABP1	0.124773	-0.0177106	0.0740608
CDC25C	0.10105	-1.41824	-0.854988	FGF14	0.10105	2.4132	1.37016	RP11-288C17.3	0.124773	-0.0605395	0.29755
ANAPC11	0.10105	-2.5804	-0.841096	UBAC2-AS1	0.10105	2.48672	1.39177	NFKBIB	0.134962	0.225096	0.389356
TMUB2	0.10105	-1.73927	-0.836719	BEND6	0.10105	2.33126	1.41939	SNORA63	0.139983	0.248655	0.360208
MED27	0.10105	-2.42127	-0.828505	GLIPR1	0.10105	2.46676	1.44717	RP11-430C7.2	0.139983	0.366894	0.42083
ARHGAP20	0.10105	-2.22983	-0.820303	NME5	0.10105	2.35688	1.44909	C1orf86	0.139983	0.289209	0.454714
CTD-2196E14.4	0.10105	-2.5248	-0.81361	RP11-248N22.1	0.10105	2.55971	1.53107	RP11-476B13.2	0.139983	0.32793	0.370329
UQCRQ	0.10105	-1.29858	-0.813154	ST8SIA4	0.10105	2.79793	1.59345	MIR4484	0.139983	0.300326	0.277587
TLN2	0.10105	-1.51027	-0.812332	PAQR5	0.10105	2.74067	1.67829	FTH1P16	0.139983	0.327334	0.374768
CRCP	0.10105	-1.2531	-0.809049	LINC01004	0.10105	2.66693	1.71528	CTD-2561J22.5	0.139983	0.159997	0.348654
RPS7	0.10105	-1.1979	-0.807234	FAM122A	0.10105	2.94498	1.80861	KRT18P5	0.139983	0.24789	0.393563
CPLX2	0.10105	-0.99948	-0.802124	CTD-2292M16.8	0.10105	2.97349	1.84497	KB-1507C5.4	0.139983	-0.027436	0.211703
BX322557.10	0.10105	-2.39811	-0.799948	RP1-86D1.3	0.10105	3.04942	1.91434	NEGR1	0.141645	-1.63136	-0.372023
MARS2	0.10105	-1.2677	-0.79457	ZBBX	0.10105	3.08751	2.15436	FRRS1	0.141645	-0.419718	-0.326691
SDHB	0.10105	-1.20234	-0.788184	RNU1-16P	0.10105	3.4833	2.23312	RP11-435B5.5	0.141645	-0.100053	-0.292722
RPL39	0.10105	-0.789001	-0.785162	PLGLB2	0.10105	3.43792	2.27382	DFFA	0.141645	-0.245441	-0.287132
TBL2	0.10105	-0.911954	-0.782506	IFI44	0.10105	3.58772	2.30672	RP4-717I23.2	0.141645	-0.170444	-0.28389
FUNDC2	0.10105	-1.24149	-0.779343	RP11-82K18.2	0.10105	3.6722	2.39286	RNU6-1283P	0.141645	-2.72072	-0.281683
SSH1	0.10105	-1.01484	-0.779208	CTD-2201E9.1	0.10105	3.16291	2.50507	RP11-417J8.3	0.141645	-0.175008	-0.252862
ANKS1A	0.10105	-1.48238	-0.779138	AC022558.1	0.10105	4.03693	2.97194	UBE2D3P3	0.141645	-0.0984536	-0.188255
COX7B	0.10105	-0.909092	-0.778006	RPL5P33	0.124283	-0.332132	-0.26257	RP5-827C21.4	0.141645	-0.120596	-0.168943
MTOR	0.10105	-1.1906	-0.769631	RPL32P34	0.124283	-3.37087	-0.0916128	TMEM53	0.141645	0.194462	0.154985
MTFMT	0.10105	-1.04347	-0.763866	SLC52A2	0.124283	-0.154463	-0.069976	TRIT1	0.141645	0.408225	0.156656
SLC35B1	0.10105	-1.45844	-0.76365	SDIM1	0.124283	-0.470587	-0.0630245	AL021068.1	0.141645	0.278767	0.158162
LARS2	0.10105	-1.14357	-0.757727	TAP2	0.124283	-3.36954	-0.0630245	GNL2	0.141645	0.146168	0.186991
DENND5A	0.10105	-0.733499	-0.755349					POU3F1	0.141645	0.190259	0.191391
PCID2	0.10105	-1.24524	-0.753148					ADIPOR1	0.141645	0.230374	0.211574
TTI1	0.10105	-1.09881	-0.751124					RNU6-510P	0.141645	0.344068	0.218256
EIF4A3	0.10105	-1.31651	-0.74889					LRRC42	0.141645	0.385989	0.220245
MRPL43	0.10105	-1.67817	-0.748526					AK2	0.141645	0.116336	0.225925
MRPS18C	0.10105	-0.915264	-0.746249					RP11-442N24__B.1	0.141645	0.0524402	0.228539
B4GALT5	0.10105	-1.1928	-0.736152					RP11-439E19.3	0.141645	0.34407	0.243864
WWC1	0.10105	-1.35685	-0.733597					RNU6-387P	0.141645	0.370685	0.248803
C7orf49	0.10105	-1.88956	-0.732445					LINC00115	0.141645	0.285761	0.266376
ZNF815P	0.10105	-2.64687	-0.732139					CCNB1IP1P1	0.141645	0.30234	0.27017
PIP4K2B	0.10105	-1.04483	-0.731424					NRD1	0.141645	0.198492	0.27119
PEX11A	0.10105	-1.63662	-0.729088					RP4-665N4.8	0.141645	0.372365	0.277101
PPM1F	0.10105	-1.92609	-0.726563					GLUL	0.141645	0.121805	0.283837
CHCHD4	0.10105	-1.89531	-0.716011					TCEB3	0.141645	0.519023	0.284223
BRK1	0.10105	-1.10261	-0.714584					RP11-90L20.2	0.141645	0.293118	0.319194
RUSC1	0.10105	-1.07198	-0.707792					PTBP2	0.141645	0.351141	0.334012
NELL2	0.10105	-0.438583	-0.706703					MCL1	0.141645	0.269114	0.341394
PSMA7	0.10105	-0.624101	-0.706478					RP11-80B9.1	0.141645	0.295793	0.352787
FAM134C	0.10105	-1.09165	-0.705766					RP11-91A18.4	0.141645	0.449267	0.363135
SNF8	0.10105	-1.4438	-0.701976					LAMTOR5-AS1	0.141645	0.452958	0.366613
NFKB1	0.10105	-1.12172	-0.701552					LPHN2	0.141645	0.32603	0.375781
DIS3L	0.10105	-1.20347	-0.696541					RP11-465N4.4	0.141645	0.217129	0.375816
EAPP	0.10105	-0.900239	-0.686391					KIAA2013	0.141645	0.399007	0.381428
RP11-106M3.3	0.10105	-2.85855	-0.686352					RP4-657E11.10	0.141645	0.323742	0.384526
FAHD2B	0.10105	-3.11686	-0.684975					C1orf192	0.141645	0.50838	0.398605
RNASEH1	0.10105	-1.22401	-0.680291					PRRC2C	0.141645	0.406092	0.402459
B3GALT1	0.10105	-1.07672	-0.679173					RP4-604K5.3	0.141645	0.512631	0.417077
SGK223	0.10105	-2.88839	-0.66808					AIDA	0.141645	0.38655	0.419253
PDIA3P	0.10105	-2.46113	-0.666397					AHDC1	0.141645	0.400566	0.47196
M6PR	0.10105	-1.00004	-0.658037					SYPL2	0.141645	0.522896	0.490465
RN7SL330P	0.10105	-2.92723	-0.655811					RP4-671G15.2	0.141645	0.466214	0.505399
ERGIC1	0.10105	-1.71636	-0.652012					RPA2	0.141645	0.439851	0.517086
ZBTB39	0.10105	-1.06413	-0.649149					RAB3B	0.141645	0.571252	0.532584
ZNF333	0.10105	-1.02162	-0.64777					RP11-57H12.2	0.141645	0.520211	0.532943
C14orf132	0.10105	-1.04105	-0.643879					DDI2	0.141645	0.585802	0.557599
WDR61	0.10105	-0.895709	-0.64263					SLC41A1	0.141645	0.579343	0.63509
DBI	0.10105	-1.14755	-0.636784					KCNN3	0.141645	0.76712	0.997008
AREL1	0.10105	-1.16502	-0.633183					CAPN14	0.141645	-0.364844	-0.532497
BOLA3-AS1	0.10105	-1.49732	-0.630774					PID1	0.141645	-1.13754	-0.393832
RPL31	0.10105	-1.15942	-0.627715					CTNNA2	0.141645	-1.21077	-0.386628
LPCAT1	0.10105	-1.16972	-0.62566					CMPK2	0.141645	-2.08699	-0.315245
HYLS1	0.10105	-1.63118	-0.622576					MPP4	0.141645	-0.115278	-0.120823
SLC7A6	0.10105	-1.11748	-0.621406					AC007970.1	0.141645	-0.824404	-0.108501
RAB9A	0.10105	-1.24683	-0.620728					AC079922.3	0.141645	0.147545	0.0992142
ZSCAN25	0.10105	-1.23504	-0.617129					WDPCP	0.141645	0.355761	0.105465
UFD1L	0.10105	-1.35187	-0.615519					PER2	0.141645	0.387349	0.128991
ZNF200	0.10105	-1.24143	-0.612778					TMEM177	0.141645	0.27208	0.146661
PSME3	0.10105	-0.905929	-0.611218					FBXO36	0.141645	0.302301	0.150838
TCTN3	0.10105	-0.993961	-0.608017					ALK	0.141645	0.367116	0.15411
NIF3L1	0.10105	-1.46103	-0.603431					BIRC6	0.141645	0.29998	0.169931
CSTF2T	0.10105	-0.789461	-0.603073					FAM168B	0.141645	0.23371	0.189647
ADAT1	0.10105	-1.37808	-0.602014					AC016909.1	0.141645	0.306171	0.190255
SNORA66	0.10105	-1.66441	-0.600935					REV1	0.141645	0.296343	0.195328
CPT1A	0.10105	-0.97029	-0.600442					RNU6-137P	0.141645	0.0564428	0.197383
DRG1	0.10105	-0.959844	-0.600175					TTL	0.141645	0.230847	0.20288
UQCRC2	0.10105	-0.658652	-0.600085					RMND5A	0.141645	0.161926	0.205997
DACT1	0.10105	-0.880398	-0.598681					AC017099.3	0.141645	0.430021	0.208227
SEC61G	0.10105	-0.793974	-0.597269					DGUOK-AS1	0.141645	0.43729	0.211186
MRPS23	0.10105	-0.924744	-0.597186					EFHD1	0.141645	0.337506	0.217959
ATP5A1	0.10105	-0.76161	-0.59707					MAT2A	0.141645	0.33651	0.252585
PRDX3	0.10105	-0.638649	-0.596591					CHPF	0.141645	0.219594	0.255428
DUSP22	0.10105	-2.38945	-0.595936					AC008277.1	0.141645	0.376893	0.261313
SNRPC	0.10105	-1.0506	-0.595288					PSME4	0.141645	0.343746	0.268199
CTD-2323K18.1	0.10105	-2.67419	-0.594144					MRPL44	0.141645	0.504773	0.270374
RAF1	0.10105	-1.07547	-0.591126					RP11-537E18.1	0.141645	0.3351	0.277607
C2CD3	0.10105	-1.06395	-0.589455					AC083900.1	0.141645	0.323277	0.289765
NSUN2	0.10105	-0.515912	-0.58937					M1AP	0.141645	0.139654	0.298678
ACAT1	0.10105	-1.06325	-0.586412					MSH6	0.141645	0.273092	0.300262
ARHGEF6	0.10105	-1.09645	-0.580788					LRRFIP1	0.141645	0.467563	0.308748
HADH	0.10105	-0.96657	-0.578177					RNU6-762P	0.141645	0.369312	0.317763
snoU13	0.10105	-2.99136	-0.570913					EIF2AK3	0.141645	0.547919	0.318971
CHEK2	0.10105	-0.805278	-0.570849					MEMO1	0.141645	0.471092	0.336918
RPL17	0.10105	-1.122	-0.570726					RGPD5	0.141645	0.370293	0.359237
KDM3B	0.10105	-0.999874	-0.570204					RBM44	0.141645	0.301107	0.419896
PTDSS1	0.10105	-1.16573	-0.566085					AC106870.1	0.141645	0.472421	0.433569
EPHA3	0.10105	-3.202	-0.56499					EIF5B	0.141645	0.433645	0.43621
BAG1	0.10105	-0.84151	-0.561388					C2orf16	0.141645	0.573026	0.466261
GEMIN5	0.10105	-0.643781	-0.559406					AC018890.6	0.141645	0.376267	0.489527
KIAA1737	0.10105	-0.744949	-0.554778					RNU6-1048P	0.141645	0.491454	0.537744
ATMIN	0.10105	-0.928017	-0.554759					AC008269.2	0.141645	0.498637	0.555575
SLC36A1	0.10105	-1.17147	-0.553747					PDCL3	0.141645	0.714537	0.559315
SH3BP4	0.10105	-1.03596	-0.550436					PPP3R1	0.141645	0.412052	0.591253
TRIM25	0.10105	-1.03006	-0.548738					LRP1B	0.141645	0.797407	0.861161
FAM213A	0.10105	-0.85289	-0.548299					FAM157A	0.141645	-0.293337	-0.410832
BCL2L13	0.10105	-0.884471	-0.543694					CHCHD4	0.141645	-1.16024	-0.294555
POP1	0.10105	-0.938381	-0.542959					HSPBAP1	0.141645	-0.527303	-0.128055
FASTKD5	0.10105	-0.984196	-0.541478					FOXP1	0.141645	0.0988959	-0.12638
CTC-297N7.8	0.10105	-1.21923	-0.538696					CTD-2002J20.1	0.141645	0.227693	0.12794
C11orf74	0.10105	-0.80495	-0.537616					PRKAR2A	0.141645	0.151226	0.129021
RPA1	0.10105	-1.00258	-0.53699					ANKUB1	0.141645	0.373104	0.186385
WSB2	0.10105	-0.932934	-0.535317					MSL2	0.141645	0.430549	0.195579
DHX35	0.10105	-0.999404	-0.53164					PIK3R4	0.141645	0.453584	0.201156
HPS4	0.10105	-1.16389	-0.529723					WWTR1	0.141645	0.384151	0.204756
HEATR5B	0.10105	-0.760378	-0.526984					SLC25A26	0.141645	0.317277	0.21575
POLR1A	0.10105	-1.16826	-0.525312					NCBP2-AS2	0.141645	0.142393	0.226342
WDR73	0.10105	-0.984861	-0.525179					LNP1	0.141645	0.461617	0.23998
SMU1	0.10105	-0.919913	-0.523859					SETD2	0.141645	0.270131	0.2405
ATL1	0.10105	-0.764025	-0.52074					RNU6-26P	0.141645	0.355589	0.244883
FGF14-IT1	0.10105	-1.78456	-0.519192					GPR87	0.141645	0.497613	0.273647
LAMTOR5	0.10105	-1.09834	-0.51405					KPNA1	0.141645	0.216659	0.280589
UTP6	0.10105	-0.90734	-0.511627					Y_RNA	0.141645	0.131086	0.280941
CD24P4	0.10105	-0.960466	-0.511139					LINC00903	0.141645	0.345592	0.283655
TMX2	0.10105	-0.774609	-0.510671					AC024937.6	0.141645	0.407686	0.294856
GIT2	0.10105	-0.721755	-0.510261					RP11-415F23.2	0.141645	0.446217	0.320099
ZNF45	0.10105	-0.869451	-0.508					ACOX2	0.141645	0.406813	0.32522
APOO	0.10105	-1.47237	-0.504737					KIF9-AS1	0.141645	0.317153	0.325531
DEDD	0.10105	-0.946172	-0.504377					C3orf49	0.141645	0.458661	0.329722
RNF144A-AS1	0.10105	-1.44092	-0.501244					GATA2	0.141645	0.343583	0.344164
APEX1	0.10105	-1.0019	-0.501149					POLR2H	0.141645	0.34913	0.350916
C11orf95	0.10105	-0.83574	-0.500508					KCNMB2	0.141645	0.0845364	0.360401
GART	0.10105	-0.534029	-0.49986					PDZRN3	0.141645	0.620501	0.396437
PRPS1	0.10105	-0.671317	-0.498842					RP11-332H21.2	0.141645	0.463367	0.407675
KIF20A	0.10105	-0.867571	-0.498405					MECOM	0.141645	0.705734	0.43236
ACTR3B	0.10105	-1.07952	-0.491183					RAB7A	0.141645	0.686435	0.438777
SETMAR	0.10105	-0.856282	-0.488784					CLDN18	0.141645	0.386926	0.442849
CDCA7L	0.10105	-0.712098	-0.487962					FAM198A	0.141645	0.467068	0.449982
KIAA1191	0.10105	-0.73704	-0.484509					DPH3	0.141645	0.370942	0.450239
GNL3	0.10105	-0.486037	-0.481259					RP11-415F23.3	0.141645	0.517882	0.473034
ZNF445	0.10105	-0.794132	-0.480446					RP11-767L7.1	0.141645	0.454584	0.486788
HERC1	0.10105	-0.544445	-0.477391					RP11-1029M24.4	0.141645	0.464563	0.4927
SLC25A4	0.10105	-1.37895	-0.473995					RP11-434D12.1	0.141645	0.505267	0.538027
H2AFZP4	0.10105	-2.80453	-0.473917					AGTR1	0.141645	0.732955	0.586876
SLX4IP	0.10105	-1.46329	-0.470699					RP11-33B1.3	0.141645	-0.274487	-0.416666
CARD8	0.10105	-0.872242	-0.468851					PCGF3	0.141645	-0.32163	-0.286863
UBE4B	0.10105	-1.13032	-0.465282					TENM3	0.141645	-0.118705	-0.217428
RP11-192P3.5	0.10105	-3.20512	-0.463279					TCEB1P33	0.141645	0.259868	0.157134
CACHD1	0.10105	-0.561732	-0.463196					RP11-576N17.5	0.141645	0.300801	0.178225
EXT1	0.10105	-1.01216	-0.461936					POLN	0.141645	0.350131	0.196308
TMEM50A	0.10105	-0.73822	-0.460239					RP11-714G18.1	0.141645	0.238581	0.196396
ASTE1	0.10105	-1.29846	-0.460207					AC006160.5	0.141645	0.204673	0.224109
ATP5F1	0.10105	-0.446728	-0.459746					RNF150	0.141645	0.168433	0.235801
RP11-734K2.4	0.10105	-3.1191	-0.453323					SLC9B2	0.141645	0.423131	0.242084
TTC9C	0.10105	-1.25312	-0.451322					STX18	0.141645	0.476886	0.248621
PIP5K1A	0.10105	-0.503607	-0.449416					RNY4P17	0.141645	0.373522	0.286817
ZWINT	0.10105	-0.438353	-0.447945					DCAF4L1	0.141645	0.397088	0.339073
C2orf43	0.10105	-0.999778	-0.442317					SLIT2-IT1	0.141645	0.507776	0.351977
SNRPD3	0.10105	-1.0797	-0.434525					RP11-774O3.3	0.141645	0.437564	0.36191
DKC1	0.10105	-0.617344	-0.433909					COL25A1	0.141645	0.629192	0.394761
ARHGAP19-SLIT1	0.10105	-3.04496	-0.433629					SRP72	0.141645	0.521669	0.435543
RWDD2B	0.10105	-0.928929	-0.43292					ABCG2	0.141645	0.0754779	0.441058
GNA12	0.10105	-1.4113	-0.430756					RP11-123J14.2	0.141645	0.482862	0.472535
UFSP2	0.10105	-0.794749	-0.43035					RP11-127B20.2	0.141645	0.537356	0.502076
ACTG1	0.10105	-0.66732	-0.426126					QDPR	0.141645	0.740398	0.514956
ERLIN2	0.10105	-0.765411	-0.413686					FST	0.141645	-2.4502	-0.431552
ATF7	0.10105	-1.12421	-0.395369					EBF1	0.141645	-0.363209	-0.34254
NUB1	0.10105	-1.03937	-0.389752					PCYOX1L	0.141645	-0.106114	-0.331008
REXO2	0.10105	-0.770612	-0.385341					KIAA1191	0.141645	-0.16168	-0.264951
RP11-61N20.3	0.10105	-3.25207	-0.382491					PARP8	0.141645	-0.833414	-0.219407
ZNF318	0.10105	-0.66102	-0.381322					RNU6-658P	0.141645	0.152579	0.0807795
CCT6P1	0.10105	-1.10224	-0.379633					CHSY3	0.141645	0.273075	0.0904957
PCYT1A	0.10105	-0.76926	-0.376089					PCDHGB2	0.141645	0.152427	0.135916
GNPDA1	0.10105	-0.910398	-0.374534					MTRR	0.141645	0.415438	0.166392
SUSD1	0.10105	-0.667089	-0.37327					EPB41L4A-AS1	0.141645	0.405771	0.191472
NUP88	0.10105	-0.378435	-0.369585					CTD-2283N19.1	0.141645	0.203671	0.192311
TADA2B	0.10105	-1.43245	-0.369092					ZNF474	0.141645	0.34846	0.217434
MTIF3	0.10105	-1.0231	-0.361739					C1QTNF2	0.141645	0.101631	0.252474
NUP205	0.10105	-0.431419	-0.360126					BHMT	0.141645	0.124375	0.266275
AP000525.9	0.10105	-0.391482	-0.355654					GNPDA1	0.141645	0.214551	0.304091
ADPGK	0.10105	-0.919188	-0.350311					CTC-287O8.1	0.141645	0.404315	0.318185
ZNF557	0.10105	-0.84848	-0.349106					RP11-466P24.6	0.141645	0.347816	0.321562
RPL26	0.10105	-0.800461	-0.34674					PPP2CA	0.141645	0.285304	0.351638
TMBIM6	0.10105	-0.646023	-0.346726					AFAP1L1	0.141645	0.345398	0.352034
CDC6	0.10105	-0.746621	-0.344481					CMBL	0.141645	0.682124	0.360609
NCOA4	0.10105	-0.492494	-0.3434					HMGB1P47	0.141645	0.319866	0.36089
IWS1	0.10105	-0.674963	-0.342794					GDNF-AS1	0.141645	0.333859	0.386149
TRAK1	0.10105	-0.75912	-0.338125					PLAC8L1	0.141645	0.574142	0.391601
OPN3	0.10105	-1.78143	-0.330876					RNF145	0.141645	0.429907	0.401796
GSR	0.10105	-0.933074	-0.323485					DPYSL3	0.141645	0.462639	0.416006
CKAP5	0.10105	-0.399743	-0.319033					TTC23L	0.141645	0.458634	0.425254
RNU6-1283P	0.10105	-2.80457	-0.315875					ELL2	0.141645	0.550354	0.426942
ARHGEF28	0.10105	-0.311614	-0.315616					MIR5687	0.141645	0.369456	0.459621
TP53BP2	0.10105	-0.675802	-0.313138					RP11-589F5.4	0.141645	0.37872	0.4934
RPL17P25	0.10105	-2.41806	-0.312965					ZBED3	0.141645	0.616573	0.495177
ETFA	0.10105	-0.576383	-0.303457					ZNF354C	0.141645	0.37503	0.588224
GLUD1	0.10105	-0.540718	-0.301897					FAM134B	0.141645	0.648862	0.598808
MDN1	0.10105	-0.443711	-0.299988					PPARGC1B	0.141645	1.01826	0.65079
RACGAP1	0.10105	-0.375169	-0.280559					CDH6	0.141645	0.523878	0.656488
KLHDC10	0.10105	-0.850114	-0.279585					CTD-2201E9.2	0.141645	0.560687	0.686619
TUBB	0.10105	-0.471124	-0.274728					RP11-278J6.1	0.141645	0.720711	0.967584
RP11-137L10.6	0.10105	-2.02939	-0.249849					RP3-406P24.4	0.141645	0.201632	0.176252
NPHP1	0.10105	-1.49593	-0.244491					RP11-421M1.8	0.141645	0.245251	0.158829
HN1L	0.10105	-0.382376	-0.242293					RP3-510L9.1	0.141645	0.20244	0.292111
CSRNP2	0.10105	-0.462116	-0.235477					MCUR1	0.141645	0.159455	0.149757
ACTR8	0.10105	-0.417548	-0.219497					RP11-560J1.2	0.141645	0.264056	0.201555
CTD-2547L16.3	0.10105	-3.08134	-0.204049					AC096951.1	0.141645	0.279927	0.317376
SCD	0.10105	-0.304553	-0.156417					MBOAT1	0.141645	-0.90584	-0.434072
AK2	0.10105	-0.235164	-0.135345					E2F3-IT1	0.141645	0.453952	0.301718
RP11-613M5.2	0.10105	-3.32524	-0.103107					RN7SKP240	0.141645	-0.193705	-0.248052
PHOX2B	0.10105	0.294099	0.10108					ABT1	0.141645	0.461272	0.300712
ALDH6A1	0.10105	0.577773	0.188466					PBX2	0.141645	0.49547	0.460328
NOA1	0.10105	0.269599	0.193483					TAF11	0.141645	-0.221606	-0.27076
CASC7	0.10105	0.424705	0.198438					FKBP5	0.141645	0.551018	0.319018
MED12L	0.10105	0.440054	0.202821					NFYA	0.141645	0.340152	0.274951
ENTPD7	0.10105	0.602712	0.206438					RPL17P25	0.141645	-2.10541	-0.242545
SENP2	0.10105	0.316031	0.220702					AKIRIN2	0.141645	0.529151	0.355338
ZNF250	0.10105	0.611373	0.24359					CENPW	0.141645	-0.990815	-0.395624
NT5C2	0.10105	0.246415	0.258926					TMEM200A	0.141645	0.590932	0.312517
CLCC1	0.10105	0.418609	0.259435					AIG1	0.141645	0.419685	0.189615
MEIS1	0.10105	0.362281	0.264229					TAB2	0.141645	0.437281	0.336701
MED7	0.10105	0.623179	0.265121					TIAM2	0.141645	0.399044	0.245801
BAZ2B	0.10105	0.482889	0.274612					RP11-230C9.3	0.141645	0.544285	0.472452
DOCK5	0.10105	0.525449	0.275307					PDE10A	0.141645	0.50237	0.312826
DST	0.10105	0.301804	0.288742					RP3-497J21.1	0.141645	0.174104	0.128569
BTF3L4	0.10105	0.335048	0.296845					MRPS24	0.141645	-0.277943	-0.484072
GALNT11	0.10105	0.68418	0.299146					ZNF815P	0.141645	-2.34675	-0.383423
IRF2BP2	0.10105	0.461745	0.303619					TBL2	0.141645	-0.281468	-0.368781
PTPRD	0.10105	0.588085	0.305388					SNORA22	0.141645	-0.159787	-0.282945
SSR1	0.10105	0.38042	0.305494					HUS1	0.141645	0.204961	-0.0870484
HMBOX1	0.10105	0.544044	0.3088					CTB-54D4.1	0.141645	0.238884	0.158513
WDR76	0.10105	0.401757	0.309109					TRIM4	0.141645	0.341253	0.160705
PHF17	0.10105	0.396457	0.310457					CDHR3	0.141645	0.410132	0.165659
PPHLN1	0.10105	0.585072	0.315735					RP11-561N12.4	0.141645	0.304184	0.190948
CAMK4	0.10105	0.35845	0.331921					GPNMB	0.141645	0.227587	0.230241
CYLD	0.10105	0.568722	0.339195					PMS2CL	0.141645	0.437881	0.240249
NCOA3	0.10105	0.579561	0.34088					U6	0.141645	0.209295	0.253641
FUT8	0.10105	0.630133	0.347534					AC006465.4	0.141645	0.354463	0.259377
KIAA1147	0.10105	0.710789	0.352353					AC005588.2	0.141645	0.0921984	0.281723
AKIRIN2	0.10105	0.554169	0.354463					ZNF398	0.141645	0.260075	0.318081
STXBP5	0.10105	0.606484	0.358309					TBX20	0.141645	0.586621	0.318285
WEE1	0.10105	0.294896	0.360922					TVP23CP1	0.141645	0.348456	0.361901
MCFD2	0.10105	0.440316	0.361439					AC022173.2	0.141645	0.329192	0.363033
TRAPPC2	0.10105	0.775289	0.36527					PRSS37	0.141645	0.2148	0.365435
DPY19L2P1	0.10105	0.574131	0.365405					DNAJC30	0.141645	0.37078	0.375599
PLA2G12A	0.10105	0.59625	0.366446					AC093627.9	0.141645	0.474558	0.385756
RBL1	0.10105	0.328042	0.367354					SLC26A3	0.141645	0.450078	0.388529
REV1	0.10105	0.623268	0.37344					VKORC1L1	0.141645	0.38361	0.390103
NXPE3	0.10105	0.432704	0.374045					GS1-166A23.2	0.141645	0.423936	0.394199
DENND4A	0.10105	0.419005	0.376148					ETF1P2	0.141645	0.501867	0.428731
RP6-42F4.1	0.10105	0.460225	0.377096					CTB-20D2.1	0.141645	0.444762	0.485817
NHLRC3	0.10105	0.548824	0.380907					HNRNPCP7	0.141645	0.718579	0.706036
RORA	0.10105	0.453709	0.381945					SAMD12	0.141645	-0.686827	-0.376768
IFT52	0.10105	0.516329	0.386084					RPL35P6	0.141645	-0.233742	-0.292995
DPH5	0.10105	0.547551	0.386252					TUSC3	0.141645	-0.253312	-0.236213
FGF12	0.10105	0.354041	0.388188					DECR1	0.141645	-0.254354	-0.226122
KIAA0430	0.10105	0.444007	0.390652					RP11-400K9.2	0.141645	-0.0918168	-0.2075
ESYT2	0.10105	0.856187	0.390731					TMEM66	0.141645	-0.292907	-0.167424
PRKAA2	0.10105	0.381443	0.394669					RP11-303G3.6	0.141645	-0.00336302	0.192813
SEPT7P2	0.10105	0.782334	0.401083					UBR5	0.141645	0.231412	0.202128
DIP2C	0.10105	0.976857	0.405395					KAT6A	0.141645	0.364001	0.216485
RRAS2	0.10105	0.578269	0.408371					RP11-656G20.1	0.141645	0.330582	0.246893
MED14	0.10105	0.731209	0.414759					RP11-347C18.5	0.141645	0.288374	0.254914
SNRPA1	0.10105	0.751622	0.423157					JPH1	0.141645	0.527448	0.259354
LRRC37A2	0.10105	0.587865	0.426015					CTC-820M8.1	0.141645	0.106064	0.267826
ZRANB3	0.10105	0.780628	0.426218					KIAA0196	0.141645	0.207181	0.288233
LGR4	0.10105	0.390984	0.428734					RP11-434I12.2	0.141645	0.519365	0.288472
RALGAPB	0.10105	0.367306	0.429116					PRKDC	0.141645	0.288779	0.301228
CCNI	0.10105	0.434705	0.429987					KB-1732A1.1	0.141645	0.212021	0.30627
TTBK2	0.10105	0.62617	0.431788					CTD-2114J12.1	0.141645	0.41399	0.318206
RP11-53O19.3	0.10105	0.457005	0.435884					DERL1	0.141645	0.30592	0.32647
CCSER2	0.10105	0.420305	0.437287					YWHAZ	0.141645	0.27443	0.371348
SYNE2	0.10105	0.470029	0.439598					RN7SKP97	0.141645	0.340201	0.379809
CHD2	0.10105	0.327132	0.441627					MATN2	0.141645	0.458829	0.387325
RP11-213G2.3	0.10105	0.426684	0.442374					RP11-69I13.1	0.141645	0.339689	0.415561
PPTC7	0.10105	0.622526	0.443081					KB-1205A7.2	0.141645	0.348837	0.419435
RP11-427H3.3	0.10105	0.632741	0.444715					RP11-531A24.5	0.141645	0.472883	0.457801
TMEM161B-AS1	0.10105	0.894181	0.447448					KIAA1429	0.141645	0.370521	0.492741
ABHD17B	0.10105	1.03952	0.461713					ZNF395	0.141645	0.390225	0.51642
RSF1	0.10105	0.503885	0.463004					AP004290.1	0.141645	0.466024	0.54374
CLHC1	0.10105	0.723083	0.468714					CTD-3025N20.3	0.141645	0.494195	0.558957
EFCAB13	0.10105	0.625396	0.471211					RP11-115C21.2	0.141645	0.411226	0.603176
PGM2L1	0.10105	0.587227	0.472929					DMRTA1	0.141645	-1.04065	-0.550916
FNDC3A	0.10105	0.543712	0.473971					GLIS3	0.141645	-2.34747	-0.433128
RIOK3	0.10105	0.47145	0.47915					CHMP5	0.141645	-0.207929	-0.0524582
RHOU	0.10105	0.500803	0.489121					PSMD5-AS1	0.141645	0.318076	0.120293
ZNF529	0.10105	0.627874	0.505997					GAPVD1	0.141645	0.28434	0.241497
KIAA2026	0.10105	0.650787	0.507019					ARPC5L	0.141645	0.422653	0.242075
FGD6	0.10105	0.654423	0.508343					SNX18P7	0.141645	0.40314	0.245974
GAN	0.10105	0.415253	0.509114					RP11-172F4.2	0.141645	0.290095	0.276668
PTEN	0.10105	0.596163	0.512678					FAM206A	0.141645	0.439013	0.281582
GNA13	0.10105	0.495626	0.51749					PDCD1LG2	0.141645	0.338351	0.308421
LACE1	0.10105	1.25092	0.517609					MOB3B	0.141645	0.526376	0.361943
PTAR1	0.10105	0.408715	0.524682					TCEA1P4	0.141645	0.359481	0.364912
KIF3A	0.10105	0.74189	0.525385					RP11-220I1.4	0.141645	0.466961	0.374391
ATG10	0.10105	1.09401	0.52551					RP11-173G21.1	0.141645	0.450429	0.379536
NEUROD1	0.10105	0.454289	0.538975					RP11-213G2.5	0.141645	0.291391	0.489669
PHF20	0.10105	0.986023	0.540656					KIAA1161	0.141645	0.475643	0.49176
RAB7A	0.10105	0.79536	0.545975					RP11-4O1.2	0.141645	0.651415	0.510343
NSUN3	0.10105	0.785073	0.546703					RP11-213G2.1	0.141645	0.557168	0.552229
ITM2B	0.10105	0.53701	0.547426					RP11-403F21.3	0.141645	0.471889	0.576121
ZNF720	0.10105	0.71404	0.549049					NR4A3	0.141645	0.447959	0.588916
DDX46	0.10105	0.484229	0.549574					KCNV2	0.141645	0.845146	0.711577
TOMM20	0.10105	0.433116	0.552504					PITRM1-AS1	0.141645	-2.30209	-0.668768
LARP4	0.10105	0.396426	0.553854					ACBD7	0.141645	-0.92361	-0.407625
CDC42SE2	0.10105	0.720933	0.566166					RP11-345K20.2	0.141645	-0.203843	-0.317494
APAF1	0.10105	1.0047	0.567728					CACNB2	0.141645	-0.353169	-0.245905
C5orf22	0.10105	0.471536	0.568001					RP11-137L10.6	0.141645	-1.73721	-0.230413
KPNA4	0.10105	0.504358	0.575501					NET1	0.141645	-0.115892	-0.140737
CCNYL1	0.10105	1.03615	0.575798					RP11-354M20.3	0.141645	0.341492	0.147796
ZNF780B	0.10105	0.590323	0.577607					ENTPD1	0.141645	0.292094	0.18173
IFNAR1	0.10105	0.775518	0.579451					SKIDA1	0.141645	0.401551	0.196925
LEPROT	0.10105	0.841879	0.586288					ADK	0.141645	0.219053	0.197374
SLC35A3	0.10105	0.412772	0.592276					RP11-223P11.3	0.141645	0.270529	0.20548
FAM206A	0.10105	0.920407	0.593976					MLLT10	0.141645	0.455344	0.207996
EIF5B	0.10105	0.57506	0.59573					RP11-318E3.9	0.141645	0.226796	0.214325
SLAIN2	0.10105	0.464406	0.598632					RP11-417O11.5	0.141645	0.224553	0.216177
CREB1	0.10105	0.520993	0.598975					ZNF365	0.141645	0.335899	0.245115
ZNF493	0.10105	0.726361	0.602211					PTPRE	0.141645	0.273982	0.250451
LINC00641	0.10105	0.784063	0.605705					HNRNPH3	0.141645	0.485698	0.264795
ARHGAP29	0.10105	0.525908	0.611183					EIF3A	0.141645	0.26441	0.269852
WDR17	0.10105	0.733403	0.614556					DDX21	0.141645	0.254073	0.277332
VASH2	0.10105	0.461225	0.616149					CUL2	0.141645	0.287901	0.280202
RAD50	0.10105	0.85216	0.618392					HTR7	0.141645	0.441673	0.298769
ZNF441	0.10105	0.737798	0.622169					RP11-383B4.4	0.141645	0.448132	0.325666
MAP4K3	0.10105	0.59346	0.638678					RP11-175I17.2	0.141645	0.328228	0.352353
SVIP	0.10105	0.89318	0.654602					ZCCHC24	0.141645	0.537407	0.648936
NDUFV2	0.10105	0.883345	0.660466					ADRA2A	0.141645	0.828118	1.03406
ANKRD13C	0.10105	0.764971	0.67006					FAT3	0.141645	-1.0169	-0.936169
CDC73	0.10105	0.554353	0.670329					SNORA23	0.141645	-1.47006	-0.793977
OSBPL6	0.10105	1.27436	0.674138					DIXDC1	0.141645	-0.408044	-0.225782
FAM102B	0.10105	0.83627	0.674265					CCDC84	0.141645	-0.519942	-0.217482
NUBPL	0.10105	1.17062	0.6773					RP11-727F15.9	0.141645	-0.225476	-0.151742
ZNF736	0.10105	0.95592	0.677306					LDLRAD3	0.141645	0.325084	0.136639
WASL	0.10105	0.576607	0.682832					NAP1L4	0.141645	0.49092	0.151419
LSAMP	0.10105	0.715064	0.687579					FAM118B	0.141645	0.377629	0.151809
RP3-399L15.3	0.10105	1.22495	0.690309					ADM	0.141645	0.198051	0.159938
SEC11C	0.10105	1.03531	0.701351					USP28	0.141645	0.420789	0.160067
NOTCH2NL	0.10105	0.848386	0.701509					RNF169	0.141645	0.152277	0.180643
PPM1A	0.10105	0.77227	0.703975					THY1	0.141645	0.251769	0.205067
LRRC8B	0.10105	0.607202	0.70739					MRPL16	0.141645	0.356125	0.208318
COBLL1	0.10105	0.890196	0.707452					LDHA	0.141645	0.29135	0.23287
RP5-837J1.2	0.10105	0.566601	0.712084					CTD-2313N18.8	0.141645	0.275016	0.23691
IGIP	0.10105	1.24939	0.714268					TRIM44	0.141645	0.19359	0.26322
NEXN	0.10105	0.760552	0.721167					RP11-452H21.1	0.141645	0.379738	0.268901
RP11-258C19.7	0.10105	1.11148	0.724308					CTD-2216M2.1	0.141645	0.269943	0.269676
CBWD1	0.10105	1.03207	0.724809					CTD-2313N18.5	0.141645	0.343218	0.283567
TCF3	0.10105	0.793946	0.726518					RP11-108O10.2	0.141645	0.282702	0.285639
ANP32B	0.10105	0.774834	0.727051					RP11-677I18.3	0.141645	0.426664	0.290776
LINC00966	0.10105	1.31659	0.734484					RP11-687M24.8	0.141645	0.334758	0.328604
RP11-418J17.1	0.10105	1.06037	0.741933					RP11-890B15.3	0.141645	0.534833	0.343113
PNPLA8	0.10105	1.06306	0.744698					MRPL48	0.141645	0.478434	0.354248
FAM185A	0.10105	1.14636	0.750496					PAX6	0.141645	0.399123	0.39291
SEC63	0.10105	0.806685	0.760734					DDX10	0.141645	0.350444	0.407816
SESN3	0.10105	0.75549	0.763884					TMEM45B	0.141645	0.355594	0.408744
TLK1	0.10105	0.582587	0.769947					RP11-677N16.1	0.141645	0.475525	0.42327
EFCAB2	0.10105	1.23403	0.770439					RP11-676M6.1	0.141645	0.361597	0.42432
EEA1	0.10105	0.791662	0.771111					RP11-91P24.1	0.141645	0.388023	0.427695
EXOC6	0.10105	1.19857	0.775316					AP000593.7	0.141645	0.474747	0.462361
SGCE	0.10105	1.34139	0.782565					ETS1	0.141645	0.566837	0.504177
ZNF25	0.10105	1.13286	0.785143					MICAL2	0.141645	0.212768	0.512048
TAS2R31	0.10105	1.24059	0.787304					SCN3B	0.141645	0.72336	0.589219
LRRC37B	0.10105	1.70366	0.793337					FAM71C	0.141645	-0.278702	-0.428055
ZNF66	0.10105	0.975498	0.795922					ANKS1B	0.141645	-0.33704	-0.325162
NRG4	0.10105	0.855482	0.797752					CNTN1	0.141645	-0.876785	-0.320685
ELK4	0.10105	0.759046	0.798324					PCNPP1	0.141645	0.230648	0.102947
ZNF395	0.10105	1.3108	0.807162					RP11-989F5.3	0.141645	0.280037	0.164363
TMEM106B	0.10105	0.82306	0.813367					CDK2	0.141645	0.290323	0.235379
INO80D	0.10105	0.620189	0.820301					KLRB1	0.141645	0.24897	0.25507
CBWD6	0.10105	1.18753	0.821034					BCDIN3D-AS1	0.141645	0.413101	0.259108
ATAD5	0.10105	0.667103	0.822567					ARID2	0.141645	0.425252	0.263717
RP11-10N23.2	0.10105	1.22986	0.82365					RP11-689B22.2	0.141645	0.272268	0.2759
LRRC7	0.10105	1.06266	0.840115					METTL21B	0.141645	0.425578	0.279844
C10orf118	0.10105	1.15239	0.857084					RP11-762I7.4	0.141645	0.416468	0.279926
BTG1	0.10105	1.40855	0.866757					ARL1	0.141645	0.327257	0.296352
PCBP1	0.10105	1.04424	0.868744					CBX5	0.141645	0.283846	0.300728
FAM117B	0.10105	1.08984	0.886209					SLC38A4	0.141645	0.452268	0.332566
SPRYD7	0.10105	1.41266	0.892937					MIP	0.141645	0.199923	0.344635
CTC-428G20.3	0.10105	0.91939	0.898374					CTD-2140B24.6	0.141645	0.386161	0.347538
HNF4G	0.10105	1.53762	0.906354					HIN1L	0.141645	0.414684	0.355979
TTC3P1	0.10105	1.45178	0.911757					SBNO1	0.141645	0.450779	0.363258
PAXBP1-AS1	0.10105	1.4934	0.924351					RP11-6B19.1	0.141645	0.329734	0.376095
SERTAD2	0.10105	0.959538	0.924832					TUBA1C	0.141645	0.00425802	0.387453
ARL17B	0.10105	1.59798	0.927264					UNG	0.141645	0.00141038	0.402336
ST6GALNAC5	0.10105	0.701469	0.984718					RP11-214K3.22	0.141645	0.417385	0.488998
AK9	0.10105	1.50275	0.986981					SMAGP	0.141645	0.594736	0.492819
ZNF746	0.10105	1.77543	0.990422					RN7SL737P	0.141645	0.470391	0.536146
BCDIN3D	0.10105	1.9837	0.990683					FGF14-IT1	0.141645	-1.37198	-0.29197
ZFP36L1	0.10105	0.922964	0.995907					PROSER1	0.141645	0.379284	0.149444
RP11-215G15.5	0.10105	1.81809	0.996111					MYCBP2-AS2	0.141645	0.333945	0.240798
RP11-890B15.3	0.10105	1.78514	1.00448					PAN3	0.141645	0.454864	0.251097
ZNF730	0.10105	1.48901	1.00487					MIPEP	0.141645	0.426813	0.252397
IRAK4	0.10105	1.8816	1.02653					SERPINE3	0.141645	0.505572	0.269971
KIAA1377	0.10105	1.69657	1.0515					FAM155A-IT1	0.141645	0.379644	0.274348
CACNA2D1	0.10105	0.688257	1.05445					EEF1A1P3	0.141645	0.466389	0.359665
NAF1	0.10105	1.43846	1.06792					LATS2	0.141645	0.52158	0.413858
MYO6	0.10105	0.914893	1.07027					DIS3	0.141645	0.407312	0.422486
CTD-2013N24.2	0.10105	1.91229	1.07821					HNRNPA1P29	0.141645	0.499135	0.455612
RP3-462E2.5	0.10105	1.62266	1.08577					LECT1	0.141645	0.47029	0.48397
IGFBP5	0.10105	1.09262	1.13785					SLITRK5	0.141645	0.583813	0.525473
RBM7	0.10105	1.67778	1.1408					SPATA13	0.141645	0.602085	0.530348
PURA	0.10105	1.16005	1.14641					PCNX	0.141645	0.14953	0.114493
CCDC102B	0.10105	1.86885	1.16554					HNRNPC	0.141645	0.153637	0.149701
ALMS1-IT1	0.10105	1.57734	1.17498					BTBD7	0.141645	0.315834	0.180813
JAZF1	0.10105	1.77262	1.20838					FOXN3	0.141645	0.39529	0.182734
FZD5	0.10105	2.10978	1.22148					SETD3	0.141645	0.258555	0.244415
GUSBP9	0.10105	2.06787	1.28147					RP11-507K2.3	0.141645	0.298908	0.316142
RP11-563E2.2	0.10105	1.70981	1.31475					FCF1	0.141645	0.303757	0.336934
RP11-393I2.2	0.10105	1.89432	1.31573					CTD-2555O16.2	0.141645	0.451175	0.343199
RP11-501C14.7	0.10105	1.48199	1.32053					IGBP1P1	0.141645	0.33205	0.347698
ZNF600	0.10105	2.16652	1.34015					CDKL1	0.141645	0.461819	0.350989
CTD-2124B8.2	0.10105	1.87712	1.34779					RCOR1	0.141645	0.563212	0.352005
SUGT1P3	0.10105	0.825418	1.35825					CTAGE5	0.141645	0.44333	0.363848
RP11-768G7.2	0.10105	2.27377	1.39696					RPGRIP1	0.141645	0.483819	0.388354
C4orf33	0.10105	2.29669	1.41468					RP11-973N13.4	0.141645	0.56142	0.430455
PAQR5	0.10105	2.43103	1.41663					CTD-2292M16.8	0.141645	0.676007	0.466988
RP11-420K10.1	0.10105	2.3323	1.50529					RPL36AL	0.141645	0.336154	0.473941
RP11-481C4.1	0.10105	2.64271	1.60525					DHRS4-AS1	0.141645	0.485944	0.547752
RP1-290F12.3	0.10105	2.43889	1.63196					RCCD1	0.141645	-0.547686	-0.417299
KCND3	0.10105	2.63902	1.66992					MTFMT	0.141645	-0.486391	-0.339168
RP11-227F19.2	0.10105	1.42196	1.67774					LCMT2	0.141645	-0.525213	-0.333455
PCDHB14	0.10105	2.63756	1.7592					RNU6-807P	0.141645	-0.110732	-0.212485
snoU13	0.10105	2.46826	1.76457					C15orf41	0.141645	-1.31646	-0.162081
RP11-384C4.2	0.10105	2.89046	1.77777					RP11-390D11.1	0.141645	-0.0776902	-0.150024
RP11-973N13.4	0.10105	2.75761	1.78204					CHSY1	0.141645	0.254271	0.0764422
MAGI1-IT1	0.10105	2.80901	1.80868					DYX1C1	0.141645	0.296012	0.165496
RP5-855D21.2	0.10105	2.7575	1.81776					ARRDC4	0.141645	0.478555	0.237058
FERP1	0.10105	3.07263	1.93528					RP11-182J1.12	0.141645	0.0817461	0.242779
CEP164P1	0.10105	2.77837	1.94566					NGRN	0.141645	0.556545	0.247801
CDS1	0.10105	2.52025	1.94625					VWA9	0.141645	0.153332	0.252298
RP11-888D10.4	0.10105	2.86969	1.95071					GABRB3	0.141645	0.271916	0.269328
CRYBA1	0.10105	3.11409	1.97901					RP11-138H8.6	0.141645	0.308066	0.271346
RP11-325E5.1	0.10105	3.09892	1.98569					CORO2B	0.141645	0.0827408	0.272131
RP11-691N7.6	0.10105	3.17877	1.99427					RP11-39M21.1	0.141645	0.158694	0.28269
RP11-561N12.7	0.10105	2.90545	2.0078					snoU109	0.141645	0.381817	0.310133
IRX5	0.10105	3.25959	2.12486					RP13-126C7.1	0.141645	0.237391	0.310927
GBP3	0.10105	3.2913	2.16956					SNORD116-14	0.141645	0.422926	0.35983
CTA-14H9.5	0.10105	3.12527	2.18955					ZNF710	0.141645	0.397119	0.366884
MIR873	0.10105	3.25186	2.19242					RAD51-AS1	0.141645	0.277124	0.428064
SULT1C2	0.10105	3.20239	2.23614					COPS2	0.141645	0.440947	0.482625
CHRM3-AS2	0.10105	3.07753	2.34469					RP11-752G15.4	0.141645	0.291564	0.519459
AC009299.1	0.10105	3.15784	2.47107					RP11-673C5.1	0.141645	0.721803	0.596005
UGDH-AS1	0.10105	3.52305	2.47241					SMAD3	0.141645	0.733802	0.718441
snoU13	0.10105	3.79948	2.62538					SNORA46	0.141645	-0.632286	-0.512708
RNU6-414P	0.10105	4.21796	2.95508					ATMIN	0.141645	-0.21776	-0.231381
SCAMP4	0.124283	-0.15555	-0.152741					TMC5	0.141645	0.269674	0.121175
MYL5	0.124283	-0.357387	-0.152741					ZNF629	0.141645	0.492184	0.156492
MRPL54	0.124283	-0.31535	-0.126259					OGFOD1	0.141645	0.433982	0.162326
NTHL1	0.124283	-0.223931	-0.110479					CTD-3203P2.1	0.141645	0.266987	0.167083
SEMA7A	0.124283	-0.21215	-0.0945241					CTD-2547E10.2	0.141645	0.45848	0.177171
HRC	0.124283	-0.0912408	-0.0783912					IRX5	0.141645	0.310519	0.182788
DGCR6L	0.124283	-0.0684098	-0.0745066					ZC3H7A	0.141645	0.276649	0.201498
CACNA1H	0.124283	-0.103799	-0.0660687					RP11-19N8.4	0.141645	0.348775	0.205861
TAP2	0.124283	-3.36954	-0.0630245					RP11-264L1.4	0.141645	0.171221	0.229685
DUSP27	0.124283	-0.0596539	-0.059355					HN1L	0.141645	0.125262	0.241816
ATAD3A	0.124283	-0.123321	-0.0562965					TMEM159	0.141645	0.210787	0.272734
LHFPL3	0.124283	-0.0518669	-0.0520302					RP11-462G12.1	0.141645	0.308135	0.298723
LEF1	0.124283	0.038612	0.068434					CTA-276F8.2	0.141645	0.341752	0.3292
ETV1	0.124283	4.28477	3.00723					USP7	0.141645	0.234573	0.33084
								CTCF	0.141645	0.586546	0.388313
								FBXL16	0.141645	0.293335	0.414865
Table S3. Differential expression analysis and gene set analyses in IMR-32 after inhibition of RAC1 and kalirin-GEF1 compared to control vehicle-treated IMR-32. The transcriptomic overlap within the group “RAC1 inhibitor and kalirin-GEF1 inhibitors, ZNF702P, ETV1, SIAH1, KIF6, SCUBE1, EHMT1 and MPDZ, is shown. Gene set enrichment analysis reveals that gene signatures mRNA transport and non-sense-…								SPIRE2	0.141645	0.385859	0.452532
								RP11-144N1.1	0.141645	0.582213	0.626741
								MMP2	0.141645	0.849225	0.848449
								SALL1	0.141645	0.694426	0.87471
								TMEM107	0.141645	-0.677482	-0.937936
								AC010761.13	0.141645	0.370069	0.208497
								RP1-178F10.1	0.141645	0.259797	0.220391
								MNT	0.141645	0.492622	0.242869
								AC011933.2	0.141645	0.0820967	0.27049
								AC005152.2	0.141645	0.26331	0.274069
								PRR11	0.141645	0.497209	0.282087
								MED1	0.141645	0.430144	0.29111
								CTD-3193K9.1	0.141645	0.315317	0.300007
								P2RX5-TAX1BP3	0.141645	0.322975	0.331576
								AC025335.1	0.141645	0.535563	0.339468
								ZBTB4	0.141645	0.464059	0.34642
								RP11-242D8.2	0.141645	0.472012	0.360839
								KPNB1	0.141645	0.315489	0.368354
								RP11-385D13.1	0.141645	0.391811	0.389051
								RP11-194N12.2	0.141645	0.245328	0.397164
								CLTC	0.141645	0.315764	0.411877
								RP11-4F22.2	0.141645	0.59127	0.430003
								HLF	0.141645	0.504605	0.443234
								RP11-242D8.1	0.141645	0.370873	0.465561
								PSMD11	0.141645	0.454207	0.485513
								CDRT4	0.141645	0.329592	0.502724
								DLX3	0.141645	0.947419	0.616072
								RP11-343K8.3	0.141645	0.645742	0.622272
								MYO5B	0.141645	-0.367694	-0.235312
								RP11-795F19.5	0.141645	0.0515866	-0.11325
								RNU6-1242P	0.141645	0.188343	0.135982
								RP11-549B18.1	0.141645	0.381322	0.19573
								RP11-110H1.9	0.141645	0.220383	0.201298
								RP11-389J22.1	0.141645	0.250685	0.269904
								MAPRE2	0.141645	0.485322	0.276609
								Y_RNA	0.141645	0.188457	0.302531
								RP11-715F3.2	0.141645	0.344615	0.304095
								CTD-2286N8.2	0.141645	0.409884	0.306097
								RP11-296E23.2	0.141645	0.469647	0.381711
								COLEC12	0.141645	0.517268	0.38861
								Y_RNA	0.141645	0.402691	0.416508
								SNRPGP2	0.141645	0.80557	0.455333
								RNU1-109P	0.141645	0.461785	0.493974
								RP11-543H23.2	0.141645	0.49606	0.604934
								RP11-53B2.2	0.141645	0.796539	0.817616
								ZNF383	0.141645	-0.588097	-0.2652
								ANKRD27	0.141645	0.0927344	0.136973
								ZNF490	0.141645	0.412549	0.216599
								AC008746.5	0.141645	0.373287	0.234567
								GIPR	0.141645	0.101993	0.245525
								KLHL26	0.141645	0.362611	0.3316
								RPL9P32	0.141645	0.347834	0.343568
								CTC-457E21.9	0.141645	0.363042	0.364249
								PALM3	0.141645	0.327989	0.384627
								ZNF350	0.141645	0.337939	0.409165
								CTD-3220F14.2	0.141645	0.47384	0.409848
								CTC-429P9.3	0.141645	0.640148	0.441905
								ZNF763	0.141645	0.315615	0.528748
								PSMA7	0.141645	-0.118531	-0.24408
								SDCBP2-AS1	0.141645	-0.429782	-0.204048
								STAU1	0.141645	0.244972	0.154647
								RP5-1099D15.1	0.141645	0.203886	0.224503
								RPRD1B	0.141645	0.462403	0.280531
								RALGAPB	0.141645	0.243124	0.297482
								RN7SKP184	0.141645	0.34232	0.310339
								PTPN1	0.141645	0.484193	0.319504
								ARPC3P1	0.141645	0.372292	0.345035
								RP5-872K7.7	0.141645	0.318013	0.368087
								SRSF6	0.141645	0.287391	0.368921
								PPP4R1L	0.141645	0.439555	0.372196
								C20orf112	0.141645	0.427994	0.377195
								RP4-724E16.2	0.141645	0.347341	0.379205
								RPL23AP81	0.141645	0.446842	0.475395
								RP5-1085F17.4	0.141645	0.463781	0.483455
								RNU6-759P	0.141645	0.359548	0.504814
								TOP1	0.141645	0.476745	0.508375
								YBEY	0.141645	0.32542	0.268146
								AP000221.1	0.141645	0.487447	0.331845
								AP000704.5	0.141645	0.251986	0.35376
								MRPS6	0.141645	0.545317	0.383101
								LINC00515	0.141645	0.518338	0.41195
								AL109761.5	0.141645	0.609783	0.63576
								RP1-85F18.6	0.141645	-0.250153	-0.32555
								RN7SKP80	0.141645	-0.344322	0.242272
								CCDC157	0.141645	0.254247	0.288187
								RFPL3S	0.141645	0.31412	0.28894
								CTA-445C9.14	0.141645	0.548216	0.307545
								H1F0	0.141645	0.158288	0.383612
								SMC1B	0.141645	0.464677	0.468923
								NDUFA9P1	0.141645	0.524391	0.473133
								TUG1	0.141645	0.47404	0.538731
								MT-TR	0.141645	0.454332	0.239361
								AKAP17A	0.141645	-1.28687	-0.329636
								ARHGEF6	0.141645	-0.408241	-0.299241
								NKRF	0.141645	0.244157	0.208549
								TXLNG	0.141645	0.240271	0.257793
								EIF4A1P10	0.141645	-0.0265135	0.283363
								FAM3A	0.141645	0.309572	0.352754
								TRPC5	0.141645	0.44043	0.366073
								RPL7P57	0.141645	0.374632	0.387138
								LL0XNC01-116E7.1	0.141645	0.349079	0.442808
								PLS3	0.141645	0.360289	0.492829
								CDR1	0.141645	0.538589	0.532999
								MKRN5P	0.141645	0.117174	0.539414
								TUBGCP5	0.141645	-0.272851	-0.342183
								AC084219.3	0.141645	-0.195678	-0.233411
								RNF115	0.141645	0.284468	0.163102
								ZNHIT3	0.141645	0.268168	0.21158
								snoU13	0.141645	0.209904	0.234987
								RP11-379H8.1	0.141645	0.312271	0.240152
								snoU13	0.141645	0.17785	0.26872
								AL353583.1	0.141645	0.321063	0.277345
								SIK3-IT1	0.141645	0.306032	0.279655
								STT3A-AS1	0.141645	0.275735	0.302767
								AC024569.1	0.141645	0.310794	0.320511
								RP11-709B3.2	0.141645	0.347808	0.326002
								AC079210.1	0.141645	0.149302	0.337785
								AC026740.1	0.141645	0.364669	0.384831
								AC026310.1	0.141645	0.276933	0.417923
								snoU13	0.141645	0.482034	0.438423
								RP11-498E2.7	0.141645	0.635097	0.449482
								C9orf47	0.141645	0.428752	0.479276
								AC022558.1	0.141645	0.335834	0.520706
								GABRQ	0.141645	0.645349	0.535501
								USP27X	0.141645	0.564691	0.568942

## Sheet: kalirin-GEF1-RAC1-inh GSEA
kalirin-GEF1 inhibitor#1 (ITX3), 10 uM						kalirin-GEF1 inhibitor#2 (NPPD, 4 uM)						RAC1 inhibitor (NSC23766, 5 uM)
NAME OF GENE SET	GENE SET SIZE	Normalized Enrichment Score (NES)	Nominal p-value	FDR-adjusted p-value (q-value)	TYPE OF ENRICHMENT	NAME OF GENE SET	GENE SET SIZE	Normalized Enrichment Score (NES)	Nominal p-value	FDR-adjusted p-value (q-value)	TYPE OF ENRICHMENT	NAME OF GENE SET	GENE SET SIZE	Normalized Enrichment Score (NES)	Nominal p-value	FDR-adjusted p-value (q-value)	TYPE OF ENRICHMENT
KIM_ALL_DISORDERS_OLIGODENDROCYTE_NUMBER_CORR_UP	42	-2.5731	0	0	neg	GO_RNA_METABOLIC_PROCESS	37	-2.52693	0	0	neg	GO_ADENYL_NUCLEOTIDE_BINDING	15	-2.02192	0.00501253	0.204242	neg
GO_CELLULAR_AMIDE_METABOLIC_PROCESS	73	-2.55894	0	0.000744311	neg	GO_RNA_BINDING	49	-2.24711	0	0.00924911	neg	GO_DRUG_BINDING	16	-1.85721	0.0123762	0.201529	neg
SPIELMAN_LYMPHOBLAST_EUROPEAN_VS_ASIAN_UP	42	-2.54417	0	0.000496208	neg	GO_RIBONUCLEOPROTEIN_COMPLEX	29	-2.22883	0.00284091	0.00860891	neg	AACTTT_UNKNOWN	29	2.104	0.00171821	0.0570191	pos
REACTOME_TRANSLATION	42	-2.52715	0	0.000372156	neg	GO_RNA_SPLICING	15	-2.12788	0	0.0217499	neg	GO_INTRINSIC_COMPONENT_OF_PLASMA_MEMBRANE	23	2.00879	0.00164745	0.0749872	pos
GSE2405_0H_VS_9H_A_PHAGOCYTOPHILUM_STIM_NEUTROPHIL_DN	30	-2.52639	0	0.000297725	neg	CASORELLI_ACUTE_PROMYELOCYTIC_LEUKEMIA_DN	17	-2.03457	0	0.0385117	neg	KRIEG_HYPOXIA_NOT_VIA_KDM3A	16	1.90423	0.00335008	0.134652	pos
GO_PEPTIDE_BIOSYNTHETIC_PROCESS	59	-2.47042	0	0.000248104	neg	GO_CATALYTIC_ACTIVITY_ACTING_ON_RNA	15	-2.03414	0.00446429	0.032093	neg	GO_CELL_CELL_SIGNALING	30	1.89513	0.00171527	0.109865	pos
REACTOME_RRNA_PROCESSING	31	-2.45377	0	0.00021266	neg	GO_MRNA_METABOLIC_PROCESS	19	-1.9873	0.0023753	0.0419694	neg	GO_GOLGI_APPARATUS	21	1.86372	0.00675676	0.109258	pos
GO_AMIDE_BIOSYNTHETIC_PROCESS	66	-2.44117	0	0.000554317	neg	KIM_BIPOLAR_DISORDER_OLIGODENDROCYTE_DENSITY_CORR_UP	22	-1.9315	0.00251256	0.0625333	neg	CAGCTG_AP4_Q5	16	1.85918	0.00347826	0.0944932	pos
GO_MITOCHONDRION	100	-2.4286	0	0.000492726	neg	GO_NUCLEOLUS	30	-1.85158	0	0.116813	neg	CUI_TCF21_TARGETS_2_DN	15	1.81453	0.0118243	0.10995	pos
REACTOME_SELENOAMINO_ACID_METABOLISM	21	-2.40807	0	0.000594303	neg	GO_PROTEIN_CONTAINING_COMPLEX_BINDING	26	-1.8481	0.00260417	0.107843	neg	GO_SYNAPSE	22	1.79369	0.00645161	0.110966	pos
GO_RIBOSOME	33	-2.38978	0	0.000540275	neg	KIM_ALL_DISORDERS_CALB1_CORR_UP	18	-1.84048	0.00242131	0.104201	neg	TGGAAA_NFAT_Q4_01	24	1.78935	0.00665557	0.101188	pos
HSIAO_HOUSEKEEPING_GENES	44	-2.38813	0	0.000495252	neg	GO_PROTEIN_CONTAINING_COMPLEX_ASSEMBLY	44	-1.7938	0.00294118	0.138741	neg	NUYTTEN_EZH2_TARGETS_UP	18	1.75425	0.00977199	0.116064	pos
GO_RIBOSOMAL_SUBUNIT	29	-2.37277	0	0.000457156	neg	GO_MITOCHONDRIAL_ENVELOPE	20	-1.79003	0.00936768	0.132011	neg	GO_RESPONSE_TO_ABIOTIC_STIMULUS	20	1.72626	0.013468	0.126783	pos
GO_STRUCTURAL_CONSTITUENT_OF_RIBOSOME	26	-2.37138	0	0.000424502	neg	GO_CELLULAR_PROTEIN_CONTAINING_COMPLEX_ASSEMBLY	30	-1.74514	0.0150376	0.1701	neg	GO_PROTEOLYSIS	17	1.70203	0.0202361	0.13853	pos
GO_VIRAL_GENE_EXPRESSION	25	-2.37025	0	0.000396202	neg	REACTOME_METABOLISM_OF_RNA	21	-1.72979	0.00527705	0.179552	neg	GO_NEURON_DEVELOPMENT	15	1.70149	0.0258176	0.128304	pos
GO_ORGANELLE_INNER_MEMBRANE	33	-2.36754	0	0.000371439	neg	PUJANA_CHEK2_PCC_NETWORK	21	-1.70144	0.0204604	0.208585	neg	GO_NEUROGENESIS	26	1.66532	0.0272572	0.149291	pos
REACTOME_RRNA_PROCESSING_IN_THE_NUCLEUS_AND_CYTOSOL	29	-2.36197	0	0.00034959	neg	GO_ORGANELLE_INNER_MEMBRANE	18	-1.69229	0.0200893	0.20985	neg	GO_PLASMA_MEMBRANE_REGION	23	1.65737	0.0206897	0.147234	pos
GSE2405_0H_VS_24H_A_PHAGOCYTOPHILUM_STIM_NEUTROPHIL_UP	31	-2.34736	0	0.000330168	neg	GO_REGULATION_OF_KINASE_ACTIVITY	17	-1.68	0.0213777	0.216408	neg	GO_NEGATIVE_REGULATION_OF_RESPONSE_TO_STIMULUS	20	1.63098	0.0271186	0.165716	pos
GO_MITOCHONDRIAL_PART	77	-2.29402	0	0.000863428	neg	MARTENS_TRETINOIN_RESPONSE_DN	17	-1.67863	0.0246914	0.20734	neg	GO_CELL_PROJECTION_ORGANIZATION	20	1.6162	0.03367	0.168739	pos
REACTOME_METABOLISM_OF_AMINO_ACIDS_AND_DERIVATIVES	29	-2.28844	0	0.000896328	neg	KRIGE_RESPONSE_TO_TOSEDOSTAT_24HR_DN	23	-1.65549	0.0150754	0.229397	neg	GO_NEGATIVE_REGULATION_OF_SIGNALING	19	1.58654	0.040678	0.190608	pos
REACTOME_NONSENSE_MEDIATED_DECAY_NMD_INDEPENDENT_OF_THE_EXON_JUNCTION_COMPLEX_EJC	18	-2.26446	0	0.00129083	neg	GO_REGULATION_OF_TRANSFERASE_ACTIVITY	18	-1.64078	0.0272953	0.241506	neg	GO_NEURON_PART	26	1.58493	0.0359589	0.182813	pos
KIM_BIPOLAR_DISORDER_OLIGODENDROCYTE_DENSITY_CORR_UP	45	-2.24822	0	0.00165022	neg	KRIGE_RESPONSE_TO_TOSEDOSTAT_6HR_DN	21	-1.64063	0.0190476	0.230659	neg	GO_REGULATION_OF_CELL_DEATH	23	1.58083	0.0431035	0.169088	pos
GO_RNA_BINDING	121	-2.24697	0	0.00164228	neg	GO_PEPTIDE_BIOSYNTHETIC_PROCESS	19	-1.62709	0.0175439	0.239397	neg	BENPORATH_SUZ12_TARGETS	19	1.57595	0.0366667	0.166285	pos
GO_CYTOSOLIC_RIBOSOME	22	-2.24616	0	0.00163625	neg	KIM_ALL_DISORDERS_OLIGODENDROCYTE_NUMBER_CORR_UP	19	-1.62677	0.0375276	0.229932	neg	GO_ANATOMICAL_STRUCTURE_FORMATION_INVOLVED_IN_MORPHOGENESIS	15	1.55225	0.0423729	0.175585	pos
GO_MITOCHONDRIAL_PROTEIN_COMPLEX	24	-2.2387	0	0.00169237	neg	GO_REGULATION_OF_ESTABLISHMENT_OF_PROTEIN_LOCALIZATION	16	-1.61087	0.0359551	0.246768	neg	GO_POSITIVE_REGULATION_OF_DEVELOPMENTAL_PROCESS	19	1.54042	0.0464716	0.172764	pos
REACTOME_SIGNALING_BY_ROBO_RECEPTORS	24	-2.23387	0	0.00168501	neg	GO_MITOCHONDRIAL_PART	27	-1.60947	0.0294118	0.239775	neg
REACTOME_EUKARYOTIC_TRANSLATION_INITIATION	21	-2.22858	0	0.00179493	neg
GO_COTRANSLATIONAL_PROTEIN_TARGETING_TO_MEMBRANE	21	-2.22802	0	0.00173082	neg
REACTOME_INFECTIOUS_DISEASE	32	-2.22711	0	0.00172265	neg
GO_NUCLEAR_TRANSCRIBED_MRNA_CATABOLIC_PROCESS_NONSENSE_MEDIATED_DECAY	19	-2.22612	0	0.00166523	neg
GO_ORGANONITROGEN_COMPOUND_BIOSYNTHETIC_PROCESS	106	-2.22293	0	0.00166	neg
KEGG_RIBOSOME	17	-2.21839	0	0.00180061	neg
REACTOME_INFLUENZA_INFECTION	22	-2.21597	0	0.00174605	neg
GO_ESTABLISHMENT_OF_PROTEIN_LOCALIZATION_TO_ENDOPLASMIC_RETICULUM	21	-2.21136	0	0.00178649	neg
GO_CELLULAR_MACROMOLECULE_CATABOLIC_PROCESS	77	-2.20811	0	0.00177946	neg
MORF_ACTG1	20	-2.20532	0	0.00185454	neg
GSE26030_TH1_VS_TH17_RESTIMULATED_DAY5_POST_POLARIZATION_UP	18	-2.20491	0	0.00180442	neg
GO_PROTEIN_TARGETING_TO_MEMBRANE	22	-2.20381	0	0.00175693	neg
REACTOME_NONSENSE_MEDIATED_DECAY_NMD	19	-2.20266	0	0.00171188	neg
GSE24574_BCL6_HIGH_VS_LOW_TFH_CD4_TCELL_DN	20	-2.1988	0	0.00186138	neg
MILI_PSEUDOPODIA_HAPTOTAXIS_DN	30	-2.19542	0	0.00192748	neg
GO_TRANSLATIONAL_INITIATION	27	-2.19342	0	0.00195269	neg
MORF_NPM1	26	-2.19259	0	0.00190728	neg
GO_PROTEIN_LOCALIZATION_TO_MEMBRANE	38	-2.19238	0	0.00186393	neg
GO_PROTEIN_LOCALIZATION_TO_ENDOPLASMIC_RETICULUM	24	-2.19197	0	0.00189212	neg
LI_AMPLIFIED_IN_LUNG_CANCER	19	-2.18557	0	0.00204973	neg
GO_PROTEIN_TARGETING	44	-2.18538	0	0.00200612	neg
REACTOME_REGULATION_OF_EXPRESSION_OF_SLITS_AND_ROBOS	23	-2.18368	0	0.00202989	neg
GO_MACROMOLECULE_CATABOLIC_PROCESS	82	-2.17726	0	0.00214345	neg
GSE24634_NAIVE_CD4_TCELL_VS_DAY3_IL4_CONV_TREG_DN	17	-2.17693	0.00182149	0.00210058	neg
ENK_UV_RESPONSE_KERATINOCYTE_UP	32	-2.17624	0	0.00205939	neg
MODULE_83	39	-2.17064	0	0.00230898	neg
GO_MITOCHONDRIAL_MEMBRANE_PART	25	-2.16478	0	0.00240977	neg
GO_MITOCHONDRIAL_ENVELOPE	48	-2.1612	0	0.00242201	neg
REACTOME_SRP_DEPENDENT_COTRANSLATIONAL_PROTEIN_TARGETING_TO_MEMBRANE	22	-2.16116	0	0.00237797	neg
GSE41978_ID2_KO_VS_ID2_KO_AND_BIM_KO_KLRG1_LOW_EFFECTOR_CD8_TCELL_DN	32	-2.15951	0	0.00238909	neg
MOOTHA_MITOCHONDRIA	41	-2.15801	0	0.00237367	neg
GO_RNA_CATABOLIC_PROCESS	37	-2.15742	0	0.00233274	neg
MORF_RPA2	19	-2.15357	0	0.00239696	neg
GNF2_EIF3S6	15	-2.15092	0	0.00245851	neg
GO_ENVELOPE	72	-2.14578	0	0.00251443	neg
GO_CYTOSOLIC_PART	34	-2.14502	0	0.00252323	neg
GO_OXIDATION_REDUCTION_PROCESS	56	-2.14074	0	0.00267668	neg
PECE_MAMMARY_STEM_CELL_UP	18	-2.1381	0	0.00275398	neg
GO_ESTABLISHMENT_OF_PROTEIN_LOCALIZATION_TO_MEMBRANE	27	-2.12775	0	0.0031089	neg
GSE40273_GATA1_KO_VS_WT_TREG_UP	16	-2.12747	0	0.0030618	neg
GO_RIBONUCLEOPROTEIN_COMPLEX	82	-2.12632	0	0.00306094	neg
MORF_RAC1	20	-2.12005	0	0.00330867	neg
GSE38681_WT_VS_LYL1_KO_LYMPHOID_PRIMED_MULTIPOTENT_PROGENITOR_UP	15	-2.11938	0	0.00330343	neg
GO_MITOCHONDRIAL_MATRIX	42	-2.11909	0	0.0032775	neg
GO_NUCLEAR_TRANSCRIBED_MRNA_CATABOLIC_PROCESS	22	-2.11839	0	0.00327368	neg
MORF_NME2	20	-2.11269	0	0.00339314	neg
GSE22886_NEUTROPHIL_VS_MONOCYTE_DN	22	-2.10722	0	0.00359881	neg
MANALO_HYPOXIA_DN	34	-2.10601	0	0.00365391	neg
GO_OXIDOREDUCTASE_ACTIVITY	41	-2.10227	0	0.00396952	neg
GSE21360_SECONDARY_VS_TERTIARY_MEMORY_CD8_TCELL_UP	19	-2.1015	0	0.00401676	neg
GO_CATALYTIC_COMPLEX	74	-2.09779	0	0.00408352	neg
MODULE_114	36	-2.09681	0	0.00407134	neg
GSE45837_WT_VS_GFI1_KO_PDC_DN	15	-2.0932	0	0.00423046	neg
GO_ORGANIC_CYCLIC_COMPOUND_CATABOLIC_PROCESS	46	-2.09265	0	0.00419619	neg
MORF_RAN	31	-2.08968	0	0.00425807	neg
GSE24634_TREG_VS_TCONV_POST_DAY3_IL4_CONVERSION_UP	22	-2.08858	0	0.00424402	neg
GO_INTERSPECIES_INTERACTION_BETWEEN_ORGANISMS	63	-2.08813	0	0.00419289	neg
GSE42021_CD24LO_TREG_VS_CD24LO_TCONV_THYMUS_DN	15	-2.0811	0	0.00459595	neg
LIU_SOX4_TARGETS_DN	26	-2.07392	0	0.00498943	neg
MARTENS_TRETINOIN_RESPONSE_DN	50	-2.07148	0	0.00503555	neg
MORF_FBL	19	-2.07091	0	0.00502953	neg
GO_GENERATION_OF_PRECURSOR_METABOLITES_AND_ENERGY	43	-2.06793	0	0.00516031	neg
MOOTHA_HUMAN_MITODB_6_2002	43	-2.06716	0.00176367	0.00511966	neg
GO_PROTEIN_CONTAINING_COMPLEX_ASSEMBLY	78	-2.06692	0	0.00509719	neg
MORF_PPP1CA	19	-2.05674	0	0.00561406	neg
GO_PROTEIN_LOCALIZATION_TO_ORGANELLE	71	-2.05206	0	0.00584791	neg
GO_COFACTOR_METABOLIC_PROCESS	22	-2.04905	0.00367647	0.00591528	neg
GO_ESTABLISHMENT_OF_PROTEIN_LOCALIZATION_TO_ORGANELLE	51	-2.04722	0	0.00596713	neg
GRADE_COLON_AND_RECTAL_CANCER_UP	18	-2.04626	0.0017762	0.00603167	neg
HALLMARK_OXIDATIVE_PHOSPHORYLATION	28	-2.03579	0	0.00676167	neg
GSE17721_0,5H_VS_8H_GARDIQUIMOD_BMDC_UP	17	-2.02955	0	0.00715941	neg
MORF_UBE2I	25	-2.02764	0	0.00727205	neg
REACTOME_AXON_GUIDANCE	39	-2.02628	0	0.00724405	neg
MORF_PRKAG1	23	-2.02352	0	0.00741272	neg
MORF_PSMC1	19	-2.02256	0	0.00746035	neg
REACTOME_METABOLISM_OF_RNA	61	-2.02243	0.00185529	0.0074022	neg
GINESTIER_BREAST_CANCER_ZNF217_AMPLIFIED_DN	17	-2.01744	0	0.00787312	neg
MORF_DAP3	17	-2.01578	0	0.00792859	neg
MODULE_151	35	-2.013	0	0.00808485	neg
GSE17721_CTRL_VS_LPS_2H_BMDC_UP	15	-2.01096	0.00179856	0.00823788	neg
GSE22886_NAIVE_CD4_TCELL_VS_48H_ACT_TH1_DN	21	-2.00366	0	0.00872886	neg
MODULE_23	15	-1.99899	0	0.00920977	neg
GO_NCRNA_METABOLIC_PROCESS	44	-1.99554	0	0.0094029	neg
PUJANA_BRCA1_PCC_NETWORK	121	-1.99553	0	0.00931742	neg
GO_RIBONUCLEOPROTEIN_COMPLEX_SUBUNIT_ORGANIZATION	23	-1.98924	0.00181488	0.00987794	neg
GGAANCGGAANY_UNKNOWN	17	-1.97932	0.00175747	0.0109649	neg
MORF_CSNK2B	25	-1.97805	0	0.011039	neg
GO_STRUCTURAL_MOLECULE_ACTIVITY	49	-1.9752	0.00175439	0.0113545	neg
GO_INTRACELLULAR_TRANSPORT	111	-1.9749	0	0.0112955	neg
GSE18893_TCONV_VS_TREG_24H_TNF_STIM_UP	18	-1.97225	0	0.0115381	neg
BUYTAERT_PHOTODYNAMIC_THERAPY_STRESS_DN	41	-1.9701	0.00179856	0.0116599	neg
GO_INTRACELLULAR_PROTEIN_TRANSPORT	73	-1.96887	0	0.0116507	neg
GSE14308_TH2_VS_NATURAL_TREG_UP	15	-1.96429	0.00547445	0.0121531	neg
KIM_MYC_AMPLIFICATION_TARGETS_UP	20	-1.95815	0.00184843	0.0126072	neg
GSE17721_0,5H_VS_4H_GARDIQUIMOD_BMDC_UP	18	-1.95267	0	0.013106	neg
GO_CELLULAR_RESPIRATION	21	-1.94616	0.00361011	0.0140671	neg
GSE24574_BCL6_LOW_TFH_VS_TCONV_CD4_TCELL_DN	17	-1.94597	0.00177305	0.0139772	neg
MGGAAGTG_GABP_B	37	-1.94538	0	0.0139383	neg
ACEVEDO_LIVER_TUMOR_VS_NORMAL_ADJACENT_TISSUE_UP	65	-1.94254	0	0.0142762	neg
KRIGE_RESPONSE_TO_TOSEDOSTAT_24HR_DN	70	-1.94218	0.00179533	0.0142349	neg
GO_ELECTRON_TRANSPORT_CHAIN	16	-1.94152	0.00387597	0.0141948	neg
GO_CELLULAR_PROTEIN_CONTAINING_COMPLEX_ASSEMBLY	49	-1.94032	0	0.0142024	neg
GSE23568_CTRL_VS_ID3_TRANSDUCED_CD8_TCELL_DN	18	-1.94018	0.00177936	0.0141279	neg
GSE22886_NAIVE_BCELL_VS_BLOOD_PLASMA_CELL_DN	19	-1.92856	0	0.0158726	neg
MODULE_93	17	-1.9254	0.00178253	0.0161685	neg
GSE25085_FETAL_LIVER_VS_ADULT_BM_SP4_THYMIC_IMPLANT_UP	22	-1.92414	0	0.0162525	neg
YAO_TEMPORAL_RESPONSE_TO_PROGESTERONE_CLUSTER_13	17	-1.9205	0.00362319	0.0166999	neg
GSE27434_WT_VS_DNMT1_KO_TREG_UP	17	-1.9165	0.00178891	0.0173448	neg
WEI_MYCN_TARGETS_WITH_E_BOX	52	-1.91612	0.00187617	0.0172609	neg
GSE25087_FETAL_VS_ADULT_TCONV_UP	18	-1.91112	0.00176678	0.0179596	neg
MOOTHA_PGC	35	-1.904	0	0.0190369	neg
GSE12845_IGD_NEG_BLOOD_VS_NAIVE_TONSIL_BCELL_UP	17	-1.89941	0	0.0198442	neg
MARTINEZ_RB1_AND_TP53_TARGETS_DN	25	-1.898	0	0.0199755	neg
MORF_EIF3S2	25	-1.89405	0.00189036	0.0206558	neg
GO_NCRNA_PROCESSING	38	-1.89351	0	0.0206381	neg
GSE5099_UNSTIM_VS_MCSF_TREATED_MONOCYTE_DAY3_DN	15	-1.89164	0.00381679	0.0208036	neg
WONG_MITOCHONDRIA_GENE_MODULE	24	-1.89018	0	0.0209565	neg
GSE42021_CD24HI_TREG_VS_CD24HI_TCONV_THYMUS_UP	17	-1.88929	0.00376648	0.0210633	neg
GO_RIBONUCLEOPROTEIN_COMPLEX_BIOGENESIS	40	-1.88311	0	0.0221405	neg
GSE21927_SPLEEN_C57BL6_VS_EL4_TUMOR_BALBC_MONOCYTES_DN	22	-1.87962	0.00187617	0.0228634	neg
GO_NUCLEOLUS	68	-1.87627	0	0.02331	neg
GSE25846_IL10_POS_VS_NEG_CD8_TCELL_DAY7_POST_CORONAVIRUS_BRAIN_DN	16	-1.87468	0.0035524	0.0235516	neg
MORF_ANP32B	20	-1.86888	0	0.0245847	neg
GSE27786_CD8_TCELL_VS_NKCELL_UP	16	-1.86689	0.0037037	0.0248873	neg
SCGGAAGY_ELK1_02	79	-1.86245	0	0.0258767	neg
GSE42088_UNINF_VS_LEISHMANIA_INF_DC_4H_DN	16	-1.8614	0.005291	0.0258867	neg
GO_COENZYME_BINDING	17	-1.86007	0.00540541	0.0260235	neg
GSE17721_0,5H_VS_8H_CPG_BMDC_UP	15	-1.85673	0.003663	0.0266322	neg
MORF_AP2M1	16	-1.85382	0	0.027049	neg
MORF_DDB1	23	-1.85365	0.0069808	0.0268948	neg
MUELLER_PLURINET	23	-1.8474	0.0018018	0.028311	neg
GABP_B	15	-1.84734	0.00371747	0.0281512	neg
GSE3982_EOSINOPHIL_VS_NKCELL_DN	16	-1.84571	0.00579151	0.0284229	neg
GO_TRANSFERASE_COMPLEX	41	-1.8422	0	0.0292481	neg
REACTOME_CELL_CYCLE_MITOTIC	28	-1.84152	0	0.0292925	neg
GSE3982_MEMORY_CD4_TCELL_VS_TH1_DN	16	-1.83475	0.00178891	0.0308491	neg
GSE41978_KLRG1_HIGH_VS_LOW_EFFECTOR_CD8_TCELL_DN	19	-1.83393	0.00367647	0.0308184	neg
PUJANA_ATM_PCC_NETWORK	87	-1.83348	0	0.030742	neg
TIEN_INTESTINE_PROBIOTICS_24HR_UP	42	-1.83327	0.00560748	0.0306301	neg
DANG_BOUND_BY_MYC	70	-1.83227	0.0018018	0.0306935	neg
GO_ENERGY_DERIVATION_BY_OXIDATION_OF_ORGANIC_COMPOUNDS	25	-1.82901	0.00549451	0.0317355	neg
GSE14908_ATOPIC_VS_NONATOPIC_PATIENT_RESTING_CD4_TCELL_DN	19	-1.82556	0.00368324	0.032605	neg
GO_MITOCHONDRION_ORGANIZATION	40	-1.82404	0	0.0327521	neg
DUTERTRE_ESTRADIOL_RESPONSE_24HR_UP	18	-1.82214	0.00184502	0.0331384	neg
GO_RNA_METABOLIC_PROCESS	86	-1.81838	0.0017301	0.0341225	neg
GO_CATALYTIC_ACTIVITY_ACTING_ON_RNA	30	-1.81651	0.0075188	0.0344874	neg
GSE15930_NAIVE_VS_48H_IN_VITRO_STIM_CD8_TCELL_DN	15	-1.81503	0.00547445	0.0347618	neg
GSE16266_CTRL_VS_HEATSHOCK_AND_LPS_STIM_MEF_DN	16	-1.81474	0.00554529	0.0346912	neg
GSE24634_TEFF_VS_TCONV_DAY7_IN_CULTURE_UP	15	-1.81463	0.00528169	0.0345107	neg
GSE17721_CTRL_VS_POLYIC_8H_BMDC_UP	17	-1.81374	0.010989	0.0345993	neg
LIM_MAMMARY_STEM_CELL_DN	19	-1.8131	0.00358423	0.0346441	neg
GSE22886_UNSTIM_VS_IL15_STIM_NKCELL_DN	15	-1.80941	0.00521739	0.0355572	neg
LINDGREN_BLADDER_CANCER_CLUSTER_1_DN	18	-1.80872	0.00189394	0.0355623	neg
MORF_ERH	15	-1.8064	0.0070922	0.0361653	neg
GSE24574_NAIVE_VS_TCONV_CD4_TCELL_DN	19	-1.80486	0.00362319	0.0365006	neg
GSE23114_PERITONEAL_CAVITY_B1A_BCELL_VS_SPLEEN_BCELL_DN	22	-1.80439	0.00878735	0.036425	neg
WONG_EMBRYONIC_STEM_CELL_CORE	36	-1.80352	0.00555556	0.0364161	neg
GO_PROTEIN_CATABOLIC_PROCESS	46	-1.80348	0.0017762	0.0362343	neg
ACEVEDO_LIVER_CANCER_DN	25	-1.80274	0.0162455	0.0363415	neg
GO_ORGANONITROGEN_COMPOUND_CATABOLIC_PROCESS	56	-1.80236	0.00171233	0.0362851	neg
GO_SMALL_MOLECULE_BIOSYNTHETIC_PROCESS	35	-1.80142	0.010772	0.0363754	neg
MORF_AATF	19	-1.8	0.00548446	0.0366824	neg
GSE32423_IL7_VS_IL4_MEMORY_CD8_TCELL_DN	16	-1.79436	0.0070922	0.0383908	neg
GO_DNA_REPAIR	36	-1.79418	0.00179211	0.0382615	neg
GSE16451_IMMATURE_VS_MATURE_NEURON_CELL_LINE_WEST_EQUINE_ENC_VIRUS_DN	17	-1.78611	0.00339559	0.04073	neg
GO_RIBOSOME_BIOGENESIS	29	-1.7853	0.00722022	0.0408342	neg
LOPEZ_MBD_TARGETS	64	-1.77959	0.0037037	0.0426526	neg
MODULE_152	18	-1.77948	0.00943396	0.0424482	neg
GSE360_DC_VS_MAC_B_MALAYI_LOW_DOSE_UP	20	-1.77796	0.0035461	0.0428371	neg
MORF_GNB1	24	-1.77712	0.00385356	0.0429656	neg
GO_MEMBRANE_PROTEIN_COMPLEX	56	-1.77603	0.00176678	0.0431323	neg
GSE17721_PAM3CSK4_VS_CPG_0,5H_BMDC_DN	16	-1.77318	0.00696864	0.0439723	neg
GNF2_DAP3	16	-1.77124	0.016791	0.0444471	neg
GSE41867_NAIVE_VS_DAY8_LCMV_EFFECTOR_CD8_TCELL_UP	15	-1.76929	0.00515464	0.0448919	neg
TIEN_INTESTINE_PROBIOTICS_24HR_DN	20	-1.76748	0.00361664	0.0452935	neg
GSE22886_DAY1_VS_DAY7_MONOCYTE_IN_CULTURE_DN	15	-1.76604	0.016158	0.0456191	neg
GSE3982_EFF_MEMORY_CD4_TCELL_VS_TH2_DN	16	-1.7649	0.0107335	0.0457822	neg
GO_LARGE_RIBOSOMAL_SUBUNIT	18	-1.7644	0.0107527	0.0456611	neg
MORF_SKP1A	24	-1.76016	0.00707965	0.047215	neg
GSE369_IFNG_KO_VS_WT_LIVER_DN	17	-1.75688	0.0150943	0.0482453	neg
GSE42724_B1_BCELL_VS_PLASMABLAST_DN	17	-1.75636	0.0138408	0.0482031	neg
BURTON_ADIPOGENESIS_5	18	-1.75631	0.00174216	0.0479713	neg
GSE7509_FCGRIIB_VS_TNFA_IL1B_IL6_PGE_STIM_DC_UP	23	-1.75409	0.00554529	0.0486985	neg
GSE5589_LPS_VS_LPS_AND_IL6_STIM_MACROPHAGE_45MIN_DN	16	-1.75249	0.0148976	0.0490976	neg
GSE17721_CTRL_VS_PAM3CSK4_24H_BMDC_DN	18	-1.75229	0.00551471	0.0489506	neg
GSE25088_WT_VS_STAT6_KO_MACROPHAGE_ROSIGLITAZONE_AND_IL4_STIM_UP	16	-1.75195	0.00552486	0.0488555	neg
MARTINEZ_TP53_TARGETS_DN	25	-1.75189	0.0123675	0.0486623	neg
GSE17721_0,5H_VS_12H_GARDIQUIMOD_BMDC_UP	18	-1.75156	0.0131332	0.0485552	neg
WANG_TUMOR_INVASIVENESS_UP	34	-1.75152	0.00519931	0.0483294	neg
REACTOME_POST_TRANSLATIONAL_PROTEIN_MODIFICATION	72	-1.75123	0	0.0482252	neg
GO_MITOCHONDRIAL_GENE_EXPRESSION	18	-1.74808	0.00874126	0.0493982	neg
GO_PROTEASOMAL_PROTEIN_CATABOLIC_PROCESS	30	-1.74762	0.011257	0.0493391	neg
MORF_PRKDC	19	-1.74708	0.00573614	0.0492941	neg
GSE3039_CD4_TCELL_VS_B2_BCELL_DN	16	-1.74688	0.00735294	0.0491386	neg
GO_NUCLEIC_ACID_PHOSPHODIESTER_BOND_HYDROLYSIS	25	-1.74544	0.011257	0.0495832	neg
GSE39022_LN_VS_SPLEEN_DC_DN	17	-1.74485	0.00714286	0.0496062	neg
GO_CELLULAR_AMIDE_METABOLIC_PROCESS	72	-2.08146	0	0.199916	neg
KIM_ALL_DISORDERS_OLIGODENDROCYTE_NUMBER_CORR_UP	41	-2.06782	0	0.115781	neg
GO_MITOCHONDRION	97	-2.05704	0	0.0860373	neg
GO_CATALYTIC_COMPLEX	74	-2.01751	0	0.112225	neg
GO_ORGANELLE_INNER_MEMBRANE	31	-2.0035	0.00152672	0.107203	neg
GO_AMIDE_BIOSYNTHETIC_PROCESS	65	-1.99485	0.00142653	0.101212	neg
GSE2405_0H_VS_9H_A_PHAGOCYTOPHILUM_STIM_NEUTROPHIL_DN	30	-1.96853	0	0.123074	neg
GO_CELLULAR_MACROMOLECULE_CATABOLIC_PROCESS	77	-1.96804	0	0.108355	neg
REACTOME_TRANSLATION	41	-1.96595	0.00429185	0.0980817	neg
GO_MITOCHONDRIAL_PART	75	-1.96136	0	0.0925255	neg
GO_MACROMOLECULE_CATABOLIC_PROCESS	82	-1.94031	0	0.10966	neg
GO_MITOCHONDRIAL_PROTEIN_COMPLEX	23	-1.94029	0	0.100521	neg
GO_PEPTIDE_BIOSYNTHETIC_PROCESS	58	-1.93167	0.00288184	0.101937	neg
HSIAO_HOUSEKEEPING_GENES	44	-1.92479	0	0.101836	neg
KIM_BIPOLAR_DISORDER_OLIGODENDROCYTE_DENSITY_CORR_UP	45	-1.92278	0	0.0973383	neg
MGGAAGTG_GABP_B	37	-1.90453	0	0.113382	neg
GSE25088_WT_VS_STAT6_KO_MACROPHAGE_ROSIGLITAZONE_AND_IL4_STIM_UP	15	-1.89515	0	0.117917	neg
GO_VIRAL_GENE_EXPRESSION	24	-1.89491	0	0.111732	neg
GSE12845_IGD_NEG_BLOOD_VS_NAIVE_TONSIL_BCELL_UP	17	-1.89408	0	0.106964	neg
PUJANA_BRCA1_PCC_NETWORK	121	-1.88829	0	0.107709	neg
GO_RIBOSOMAL_SUBUNIT	28	-1.8813	0.00148148	0.113558	neg
SPIELMAN_LYMPHOBLAST_EUROPEAN_VS_ASIAN_UP	42	-1.87843	0.0015456	0.111228	neg
GO_UBIQUITIN_LIGASE_COMPLEX	18	-1.87132	0.00331126	0.11473	neg
REACTOME_NONSENSE_MEDIATED_DECAY_NMD	19	-1.87103	0.00162075	0.110224	neg
GO_CYTOSOLIC_PART	34	-1.86879	0.00148368	0.108356	neg
GSE17721_0,5H_VS_8H_GARDIQUIMOD_BMDC_UP	17	-1.86362	0.00463679	0.109999	neg
GO_TRANSLATIONAL_INITIATION	27	-1.86155	0.00449775	0.10861	neg
GINESTIER_BREAST_CANCER_ZNF217_AMPLIFIED_DN	16	-1.85857	0.00325203	0.108029	neg
GO_MITOCHONDRIAL_MEMBRANE_PART	25	-1.85834	0.00302572	0.104529	neg
GO_NUCLEAR_TRANSCRIBED_MRNA_CATABOLIC_PROCESS_NONSENSE_MEDIATED_DECAY	19	-1.85787	0	0.101354	neg
ACEVEDO_LIVER_TUMOR_VS_NORMAL_ADJACENT_TISSUE_UP	65	-1.84993	0	0.107422	neg
GO_RIBOSOME	32	-1.84956	0.00148588	0.104396	neg
GSE25085_FETAL_LIVER_VS_ADULT_BM_SP4_THYMIC_IMPLANT_UP	22	-1.84938	0.00308166	0.101393	neg
GO_STRUCTURAL_CONSTITUENT_OF_RIBOSOME	25	-1.84186	0.00313972	0.105968	neg
GSE38681_WT_VS_LYL1_KO_LYMPHOID_PRIMED_MULTIPOTENT_PROGENITOR_UP	15	-1.83833	0.00633914	0.107085	neg
GSE2405_0H_VS_24H_A_PHAGOCYTOPHILUM_STIM_NEUTROPHIL_UP	31	-1.83326	0.00149031	0.109765	neg
GO_MITOCHONDRIAL_ENVELOPE	46	-1.83207	0.0028169	0.107838	neg
REACTOME_INFLUENZA_INFECTION	22	-1.82498	0.00737463	0.112403	neg
MORF_ACTG1	20	-1.82002	0.00456621	0.115091	neg
REACTOME_NONSENSE_MEDIATED_DECAY_NMD_INDEPENDENT_OF_THE_EXON_JUNCTION_COMPLEX_EJC	18	-1.81982	0.00300752	0.112443	neg
REACTOME_EUKARYOTIC_TRANSLATION_INITIATION	21	-1.81778	0.00301205	0.111631	neg
GSE40273_GATA1_KO_VS_WT_TREG_UP	16	-1.81713	0.00646204	0.109921	neg
MORF_RPA2	19	-1.8132	0.00475436	0.111632	neg
GSE24574_BCL6_HIGH_VS_LOW_TFH_CD4_TCELL_DN	20	-1.81276	0.00617284	0.109394	neg
GSE17721_PAM3CSK4_VS_CPG_0,5H_BMDC_DN	16	-1.81185	0.0030722	0.1077	neg
GO_INTERSPECIES_INTERACTION_BETWEEN_ORGANISMS	61	-1.80982	0	0.107602	neg
GSE42021_CD24HI_TREG_VS_CD24HI_TCONV_THYMUS_UP	17	-1.80962	0.00158228	0.105652	neg
GO_ORGANONITROGEN_COMPOUND_BIOSYNTHETIC_PROCESS	105	-1.80806	0	0.10491	neg
GO_NUCLEAR_TRANSCRIBED_MRNA_CATABOLIC_PROCESS	22	-1.80647	0.00151057	0.104227	neg
MILI_PSEUDOPODIA_HAPTOTAXIS_DN	30	-1.80441	0.00298954	0.104183	neg
GO_RNA_CATABOLIC_PROCESS	37	-1.79907	0.00451128	0.107325	neg
ENK_UV_RESPONSE_KERATINOCYTE_UP	31	-1.79675	0.00587371	0.107295	neg
GSE43863_TH1_VS_LY6C_LOW_CXCR5NEG_EFFECTOR_CD4_TCELL_UP	15	-1.79656	0.00481541	0.105443	neg
GSE42021_CD24LO_TREG_VS_CD24LO_TCONV_THYMUS_DN	15	-1.79198	0.0015528	0.108065	neg
GO_PROTEASOMAL_PROTEIN_CATABOLIC_PROCESS	30	-1.78856	0.00429799	0.109535	neg
REACTOME_METABOLISM_OF_AMINO_ACIDS_AND_DERIVATIVES	29	-1.78718	0.0046225	0.108737	neg
GO_RNA_BINDING	120	-1.7866	0	0.107411	neg
REACTOME_SELENOAMINO_ACID_METABOLISM	21	-1.78588	0.00763359	0.106081	neg
GO_CYTOSOLIC_RIBOSOME	22	-1.78297	0.00153139	0.107848	neg
GO_OXIDATION_REDUCTION_PROCESS	56	-1.77894	0.00148368	0.110046	neg
GO_PROTEIN_TARGETING	44	-1.7707	0.00145773	0.116568	neg
REACTOME_RRNA_PROCESSING_IN_THE_NUCLEUS_AND_CYTOSOL	29	-1.7702	0.00742942	0.115414	neg
REACTOME_RRNA_PROCESSING	31	-1.7668	0.00453172	0.117519	neg
GO_COFACTOR_METABOLIC_PROCESS	22	-1.76657	0.00619195	0.115867	neg
REACTOME_INFECTIOUS_DISEASE	32	-1.76552	0.00443787	0.115284	neg
GNF2_EIF3S6	15	-1.76466	0.00470958	0.114221	neg
GSE22886_NEUTROPHIL_VS_MONOCYTE_DN	22	-1.7615	0.00290698	0.115716	neg
GO_COTRANSLATIONAL_PROTEIN_TARGETING_TO_MEMBRANE	21	-1.76138	0.00953895	0.114172	neg
DANG_BOUND_BY_MYC	69	-1.76132	0.002886	0.112595	neg
LI_AMPLIFIED_IN_LUNG_CANCER	19	-1.76093	0.00936037	0.11146	neg
GSE41978_ID2_KO_VS_ID2_KO_AND_BIM_KO_KLRG1_LOW_EFFECTOR_CD8_TCELL_DN	32	-1.75942	0.00291121	0.111348	neg
GSE27434_WT_VS_DNMT1_KO_TREG_UP	17	-1.75941	0.00153846	0.109802	neg
REACTOME_REGULATION_OF_EXPRESSION_OF_SLITS_AND_ROBOS	23	-1.75565	0.00740741	0.112139	neg
GO_CELLULAR_RESPIRATION	21	-1.7554	0.00314961	0.110891	neg
KEGG_RIBOSOME	17	-1.75431	0.00453172	0.110327	neg
GO_TRANSFERASE_COMPLEX	41	-1.75401	0.00148368	0.109067	neg
GSE18893_TCONV_VS_TREG_24H_TNF_STIM_UP	18	-1.75356	0.00452489	0.108011	neg
GO_OXIDOREDUCTASE_ACTIVITY	41	-1.75036	0	0.109419	neg
GSE17721_CTRL_VS_LPS_2H_BMDC_UP	15	-1.74929	0.0160514	0.109157	neg
REACTOME_METABOLISM_OF_RNA	61	-1.7485	0.00422535	0.108652	neg
GSE21360_SECONDARY_VS_TERTIARY_MEMORY_CD8_TCELL_UP	19	-1.74607	0.00946372	0.109678	neg
GO_PROTEIN_LOCALIZATION_TO_ORGANELLE	71	-1.74191	0.00275862	0.112704	neg
GO_PROTEIN_TARGETING_TO_MEMBRANE	22	-1.74114	0.00470219	0.111952	neg
REACTOME_SIGNALING_BY_ROBO_RECEPTORS	24	-1.74018	0.00465839	0.11158	neg
KRIGE_RESPONSE_TO_TOSEDOSTAT_24HR_DN	68	-1.73642	0.0028169	0.113823	neg
GO_REGULATION_OF_PROTEOLYSIS	33	-1.73561	0.00150602	0.113299	neg
GSE42724_B1_BCELL_VS_PLASMABLAST_DN	17	-1.72754	0.0144928	0.12036	neg
GO_ORGANIC_CYCLIC_COMPOUND_CATABOLIC_PROCESS	45	-1.72545	0.00721501	0.12144	neg
GO_ESTABLISHMENT_OF_PROTEIN_LOCALIZATION_TO_ENDOPLASMIC_RETICULUM	21	-1.72513	0.00469484	0.1204	neg
GSE24634_TREG_VS_TCONV_POST_DAY3_IL4_CONVERSION_UP	21	-1.7226	0.00757576	0.121989	neg
MORF_NPM1	26	-1.72065	0.00744048	0.122548	neg
REACTOME_SRP_DEPENDENT_COTRANSLATIONAL_PROTEIN_TARGETING_TO_MEMBRANE	22	-1.72056	0.00930233	0.121288	neg
MANALO_HYPOXIA_DN	34	-1.71907	0.011782	0.121567	neg
GO_MITOCHONDRIAL_MATRIX	40	-1.7162	0.00736377	0.123602	neg
GSE3982_MEMORY_CD4_TCELL_VS_TH1_DN	16	-1.7156	0.0116086	0.122957	neg
MULLIGHAN_MLL_SIGNATURE_1_UP	18	-1.71399	0.0144231	0.123473	neg
SCGGAAGY_ELK1_02	77	-1.71023	0	0.126115	neg
GO_DNA_REPAIR	35	-1.70371	0.00738552	0.132306	neg
GABP_B	15	-1.69845	0.0144928	0.136894	neg
MORF_NME2	20	-1.69712	0.0180723	0.137079	neg
GSE3920_UNTREATED_VS_IFNG_TREATED_ENDOTHELIAL_CELL_DN	16	-1.69386	0.0203762	0.139128	neg
GSE26030_TH1_VS_TH17_RESTIMULATED_DAY5_POST_POLARIZATION_UP	18	-1.69347	0.00906344	0.138269	neg
MOOTHA_MITOCHONDRIA	41	-1.6913	0.00296296	0.139624	neg
TIEN_INTESTINE_PROBIOTICS_24HR_UP	42	-1.68977	0.00282885	0.139909	neg
GO_INTRACELLULAR_PROTEIN_TRANSPORT	73	-1.6891	0.00135501	0.139293	neg
STEIN_ESRRA_TARGETS_UP	31	-1.68672	0.0167939	0.140925	neg
MARTENS_TRETINOIN_RESPONSE_DN	49	-1.68285	0.00964187	0.144253	neg
GSE16451_IMMATURE_VS_MATURE_NEURON_CELL_LINE_WEST_EQUINE_ENC_VIRUS_DN	17	-1.68159	0.0136986	0.144204	neg
GO_GENERATION_OF_PRECURSOR_METABOLITES_AND_ENERGY	43	-1.68131	0.00727802	0.143208	neg
MODULE_83	39	-1.68062	0.0134731	0.142568	neg
GO_ENVELOPE	70	-1.6804	0.00535475	0.141438	neg
GSE24574_NAIVE_VS_TCONV_CD4_TCELL_DN	19	-1.6781	0.00798722	0.14271	neg
GO_MITOCHONDRIAL_GENE_EXPRESSION	17	-1.67723	0.015528	0.142371	neg
GRADE_COLON_AND_RECTAL_CANCER_UP	18	-1.67647	0.0151515	0.142018	neg
MOOTHA_HUMAN_MITODB_6_2002	43	-1.67234	0.0113314	0.145724	neg
GSE3982_EOSINOPHIL_VS_NKCELL_DN	16	-1.66995	0.009375	0.147453	neg
GSE5679_CTRL_VS_RARA_AGONIST_AM580_TREATED_DC_UP	20	-1.66866	0.01849	0.147462	neg
GO_PROTEIN_LOCALIZATION_TO_ENDOPLASMIC_RETICULUM	24	-1.66605	0.0121581	0.14917	neg
GO_PROTEOLYSIS	77	-1.66472	0.0069735	0.149738	neg
BUYTAERT_PHOTODYNAMIC_THERAPY_STRESS_DN	39	-1.66383	0.0085592	0.14935	neg
CHR19P13	16	-1.66305	0.0219092	0.148968	neg
PUJANA_CHEK2_PCC_NETWORK	62	-1.66141	0.00872093	0.149677	neg
GO_ESTABLISHMENT_OF_PROTEIN_LOCALIZATION_TO_ORGANELLE	51	-1.66105	0.0028777	0.148837	neg
GSE25087_FETAL_VS_ADULT_TCONV_UP	18	-1.65997	0.0173228	0.148953	neg
GSE16266_CTRL_VS_HEATSHOCK_AND_LPS_STIM_MEF_DN	16	-1.6589	0.00931677	0.14887	neg
GSE25846_IL10_POS_VS_NEG_CD8_TCELL_DAY7_POST_CORONAVIRUS_BRAIN_DN	16	-1.65762	0.0151057	0.149261	neg
GO_STRUCTURAL_MOLECULE_ACTIVITY	47	-1.65734	0.0057971	0.148574	neg
DUTERTRE_ESTRADIOL_RESPONSE_24HR_UP	18	-1.65681	0.0212766	0.148066	neg
GO_ENERGY_DERIVATION_BY_OXIDATION_OF_ORGANIC_COMPOUNDS	25	-1.65598	0.0178571	0.147982	neg
REACTOME_AXON_GUIDANCE	37	-1.65377	0.0146628	0.149433	neg
GO_MITOCHONDRION_ORGANIZATION	39	-1.65235	0.0127841	0.150119	neg
MULLIGHAN_MLL_SIGNATURE_2_UP	20	-1.65115	0.0180723	0.150197	neg
GSE3039_CD4_TCELL_VS_B2_BCELL_DN	16	-1.64825	0.015361	0.152936	neg
MODULE_114	36	-1.64695	0.0113314	0.153395	neg
GSE24634_TEFF_VS_TCONV_DAY7_IN_CULTURE_UP	15	-1.64677	0.0222576	0.152454	neg
MARTINEZ_RB1_AND_TP53_TARGETS_DN	25	-1.64612	0.0107858	0.151994	neg
GSE24634_NAIVE_CD4_TCELL_VS_DAY3_IL4_CONV_TREG_DN	17	-1.64569	0.023569	0.151397	neg
LIM_MAMMARY_STEM_CELL_DN	19	-1.64428	0.0218409	0.152168	neg
GO_PROTEIN_CATABOLIC_PROCESS	46	-1.64362	0.014556	0.151816	neg
GO_CELLULAR_PROTEIN_CATABOLIC_PROCESS	43	-1.64331	0.0130435	0.151034	neg
GO_CATALYTIC_ACTIVITY_ACTING_ON_RNA	30	-1.63681	0.00883652	0.157894	neg
MORF_UBE2I	25	-1.63521	0.0231839	0.158813	neg
GO_RIBONUCLEOPROTEIN_COMPLEX	81	-1.63472	0.00805369	0.158321	neg
GO_PROTEIN_CONTAINING_COMPLEX_ASSEMBLY	77	-1.63444	0.00698324	0.157544	neg
GSE5099_UNSTIM_VS_MCSF_TREATED_MONOCYTE_DAY3_DN	15	-1.63143	0.0192	0.160124	neg
MODULE_93	17	-1.62835	0.0200308	0.162771	neg
MORF_RAN	31	-1.62804	0.0226929	0.162097	neg
GRAESSMANN_RESPONSE_TO_MC_AND_DOXORUBICIN_DN	46	-1.62744	0.016369	0.161776	neg
MODULE_151	35	-1.62484	0.0130435	0.16386	neg
GO_ORGANONITROGEN_COMPOUND_CATABOLIC_PROCESS	55	-1.62052	0.00727802	0.168118	neg
GO_NEGATIVE_REGULATION_OF_CATALYTIC_ACTIVITY	25	-1.61697	0.0248447	0.171131	neg
PUJANA_ATM_PCC_NETWORK	87	-1.61464	0.0083682	0.173032	neg
GSE24574_BCL6_LOW_TFH_VS_TCONV_CD4_TCELL_DN	17	-1.6128	0.0239617	0.17422	neg
ACEVEDO_LIVER_CANCER_DN	23	-1.61124	0.0248447	0.174961	neg
REACTOME_CELL_CYCLE_MITOTIC	28	-1.6103	0.0210526	0.175035	neg
GSE23568_CTRL_VS_ID3_TRANSDUCED_CD8_TCELL_DN	17	-1.60844	0.0226171	0.176598	neg
WONG_EMBRYONIC_STEM_CELL_CORE	35	-1.60613	0.018018	0.178356	neg
GO_PROTEIN_MODIFICATION_BY_SMALL_PROTEIN_CONJUGATION	49	-1.60178	0.0170455	0.182901	neg
GO_ESTABLISHMENT_OF_PROTEIN_LOCALIZATION_TO_MEMBRANE	27	-1.60168	0.0195783	0.181933	neg
GSE22886_NAIVE_BCELL_VS_BLOOD_PLASMA_CELL_DN	19	-1.60144	0.024961	0.181077	neg
REACTOME_POST_TRANSLATIONAL_PROTEIN_MODIFICATION	71	-1.59968	0.013587	0.182537	neg
GO_PROTEIN_MODIFICATION_BY_SMALL_PROTEIN_CONJUGATION_OR_REMOVAL	60	-1.59621	0.0140252	0.186051	neg
GNF2_DAP3	16	-1.59576	0.0207668	0.185575	neg
MONNIER_POSTRADIATION_TUMOR_ESCAPE_UP	29	-1.59187	0.0309278	0.189479	neg
GSE9006_HEALTHY_VS_TYPE_2_DIABETES_PBMC_AT_DX_UP	22	-1.59109	0.0219619	0.189298	neg
GSE17721_CTRL_VS_PAM3CSK4_24H_BMDC_DN	17	-1.58894	0.0249221	0.191188	neg
GO_RIBONUCLEOPROTEIN_COMPLEX_SUBUNIT_ORGANIZATION	23	-1.58744	0.0260337	0.192059	neg
GSE27786_CD8_TCELL_VS_NKCELL_UP	15	-1.58662	0.0245098	0.192083	neg
CREB_Q2	16	-1.58601	0.0318979	0.191902	neg
GO_MODIFICATION_DEPENDENT_MACROMOLECULE_CATABOLIC_PROCESS	37	-1.58571	0.0231884	0.191285	neg
GSE32034_LY6C_HIGH_VS_LOW_ROSIGLIZATONE_TREATED_MONOCYTE_UP	17	-1.58238	0.0264386	0.194829	neg
MORF_PRKAG1	23	-1.58079	0.0410742	0.195912	neg
GSE17721_CTRL_VS_GARDIQUIMOD_4H_BMDC_UP	16	-1.58061	0.0353846	0.19507	neg
GO_PROTEIN_LOCALIZATION_TO_MEMBRANE	38	-1.5797	0.0209268	0.195218	neg
GSE41867_NAIVE_VS_DAY8_LCMV_EFFECTOR_CD8_TCELL_UP	15	-1.57585	0.0231481	0.199363	neg
WEI_MYCN_TARGETS_WITH_E_BOX	52	-1.57568	0.0141643	0.198456	neg
MATSUDA_NATURAL_KILLER_DIFFERENTIATION	25	-1.57547	0.0366972	0.197625	neg
GSE12392_CD8A_POS_VS_NEG_SPLEEN_IFNB_KO_DC_UP	16	-1.57338	0.0298742	0.1992	neg
REACTOME_M_PHASE	17	-1.56687	0.028436	0.207626	neg
REACTOME_S_PHASE	15	-1.56678	0.0353303	0.206648	neg
GSE22313_HEALTHY_VS_SLE_MOUSE_CD4_TCELL_DN	17	-1.56672	0.0367534	0.205608	neg
KIM_MYC_AMPLIFICATION_TARGETS_UP	20	-1.56544	0.0412214	0.206433	neg
MORF_RAC1	20	-1.5648	0.0320122	0.206281	neg
GSE21546_ELK1_KO_VS_SAP1A_KO_AND_ELK1_KO_DP_THYMOCYTES_DN	17	-1.56448	0.0300633	0.205542	neg
GO_PROTEIN_DIMERIZATION_ACTIVITY	51	-1.56306	0.0155367	0.206404	neg
LOPEZ_MBD_TARGETS	63	-1.56182	0.0112676	0.206888	neg
MUELLER_PLURINET	22	-1.56153	0.0305344	0.206234	neg
GSE15330_HSC_VS_GRANULOCYTE_MONOCYTE_PROGENITOR_UP	15	-1.55882	0.0337079	0.209204	neg
HALLMARK_OXIDATIVE_PHOSPHORYLATION	28	-1.55433	0.0304878	0.21476	neg
GSE1112_OT1_VS_HY_CD8AB_THYMOCYTE_RTOC_CULTURE_UP	19	-1.5526	0.0409449	0.215984	neg
MORF_EIF3S2	25	-1.55196	0.04	0.21561	neg
MOOTHA_PGC	35	-1.55107	0.0251108	0.215791	neg
BURTON_ADIPOGENESIS_5	18	-1.55076	0.0366242	0.215112	neg
GSE8685_IL15_ACT_IL2_STARVED_VS_IL21_ACT_IL2_STARVED_CD4_TCELL_DN	16	-1.54991	0.0283912	0.215083	neg
GO_INTRACELLULAR_TRANSPORT	110	-1.549	0.00817439	0.215335	neg
YAO_TEMPORAL_RESPONSE_TO_PROGESTERONE_CLUSTER_13	17	-1.54696	0.0492846	0.217155	neg
LIU_SOX4_TARGETS_DN	25	-1.54357	0.0377953	0.221051	neg
ELVIDGE_HYPOXIA_DN	19	-1.54274	0.0384	0.221126	neg
GSE25087_FETAL_VS_ADULT_TREG_UP	17	-1.54176	0.033871	0.221445	neg
MARTINEZ_TP53_TARGETS_DN	25	-1.54165	0.0309119	0.220497	neg
GSE2770_UNTREATED_VS_ACT_CD4_TCELL_6H_UP	18	-1.53921	0.0438871	0.223106	neg
GSE14908_ATOPIC_VS_NONATOPIC_PATIENT_RESTING_CD4_TCELL_DN	19	-1.53808	0.042879	0.223805	neg
GO_REGULATION_OF_PEPTIDASE_ACTIVITY	19	-1.53741	0.0418535	0.223715	neg
GSE28726_ACT_CD4_TCELL_VS_ACT_NKTCELL_UP	18	-1.53729	0.0487805	0.222755	neg
GO_SMALL_MOLECULE_BIOSYNTHETIC_PROCESS	33	-1.53404	0.0373134	0.226406	neg
GSE17721_0,5H_VS_4H_GARDIQUIMOD_BMDC_UP	18	-1.53381	0.0369231	0.225642	neg
GO_CELLULAR_RESPONSE_TO_DNA_DAMAGE_STIMULUS	46	-1.53369	0.0351391	0.224685	neg
GO_CELLULAR_PROTEIN_CONTAINING_COMPLEX_ASSEMBLY	49	-1.53127	0.0296192	0.227162	neg
CREB_Q4	15	-1.52952	0.0436137	0.228608	neg
GSE17721_PAM3CSK4_VS_GADIQUIMOD_0,5H_BMDC_DN	16	-1.52883	0.04	0.22839	neg
GSE20500_CTRL_VS_RARA_ANTAGONIST_TREATED_CD4_TCELL_DN	15	-1.52851	0.0403101	0.227865	neg
LINDGREN_BLADDER_CANCER_CLUSTER_1_DN	18	-1.52847	0.0465839	0.226853	neg
REACTOME_DNA_REPAIR	20	-1.52556	0.0418605	0.230189	neg
GSE29618_BCELL_VS_MDC_DAY7_FLU_VACCINE_DN	15	-1.52497	0.048	0.230133	neg
MORF_DDB1	23	-1.52493	0.0384615	0.229144	neg
GO_NUCLEOTIDYLTRANSFERASE_ACTIVITY	15	-1.52487	0.0437601	0.228192	neg
GSE28726_NAIVE_VS_ACTIVATED_CD4_TCELL_DN	18	-1.52448	0.0518053	0.227726	neg
GO_TRANSCRIPTION_COACTIVATOR_ACTIVITY	20	-1.52367	0.0585516	0.227902	neg
PECE_MAMMARY_STEM_CELL_UP	18	-1.52303	0.0550314	0.227758	neg
GSE23114_PERITONEAL_CAVITY_B1A_BCELL_VS_SPLEEN_BCELL_DN	22	-1.52142	0.0526316	0.228974	neg
GSE22886_UNSTIM_VS_IL15_STIM_NKCELL_DN	15	-1.52115	0.0576324	0.228471	neg
GO_REGULATION_OF_CYSTEINE_TYPE_ENDOPEPTIDASE_ACTIVITY	15	-1.52064	0.0475436	0.228222	neg
GSE27786_BCELL_VS_MONO_MAC_UP	16	-1.51975	0.0439024	0.228722	neg
GO_IDENTICAL_PROTEIN_BINDING	77	-1.51842	0.0149254	0.229663	neg
GSE17721_CTRL_VS_POLYIC_6H_BMDC_UP	18	-1.51688	0.043131	0.230958	neg
MARSON_BOUND_BY_E2F4_UNSTIMULATED	45	-1.51558	0.028777	0.231961	neg
GSE7509_FCGRIIB_VS_TNFA_IL1B_IL6_PGE_STIM_DC_UP	23	-1.51502	0.0505529	0.231946	neg
GSE21927_SPLEEN_C57BL6_VS_EL4_TUMOR_BALBC_MONOCYTES_DN	22	-1.51345	0.0420561	0.233464	neg
GSE17721_CTRL_VS_POLYIC_8H_BMDC_UP	17	-1.51094	0.0534591	0.236347	neg
GSE33424_CD161_HIGH_VS_INT_CD8_TCELL_DN	18	-1.51018	0.0365079	0.236713	neg
GSE34515_CD16_NEG_MONOCYTE_VS_DC_DN	18	-1.5094	0.0405616	0.236924	neg
DAZARD_RESPONSE_TO_UV_NHEK_UP	15	-1.5059	0.0567485	0.241434	neg
GO_TRANSITION_METAL_ION_BINDING	33	-1.50347	0.038864	0.244323	neg
GSE17974_CTRL_VS_ACT_IL4_AND_ANTI_IL12_4H_CD4_TCELL_DN	16	-1.50342	0.0474777	0.243363	neg
TGCTGAY_UNKNOWN	15	2.16604	0.00232558	0.0594962	pos
HAMAI_APOPTOSIS_VIA_TRAIL_UP	27	1.99619	0	0.176506	pos
CUI_TCF21_TARGETS_2_DN	38	1.97433	0	0.142687	pos
SENGUPTA_NASOPHARYNGEAL_CARCINOMA_WITH_LMP1_UP	15	1.92862	0.00641026	0.160379	pos
GABRIELY_MIR21_TARGETS	17	1.91389	0.00207469	0.145886	pos

## Sheet: kalirin-GEF1-,RAC1-inh overlaps
p-value cutoff: 0,12
kalirin-GEF1 inhibitor#1/kalirin GEF1-inhibitor#2/RAC1 inhibitor	kalirin-GEF1 inhibitors	kalirin-GEF1 inhibitor#1/RAC1 inhibitor	kalirin-GEF1 inhibitor#2/RAC1 inhibitor	kalirin-GEF1 inhibitors
(p-value < 0,05 in at least one dataset)	(p-value < 0,05 in at least one dataset)	(p-value < 0,05 in at least one dataset)	(p-value < 0,05 in at least one dataset)	(p-value < 0,06 in at least one dataset)
ZNF702P	DDHD2	ENTPD7	ADNP2	ANKRD36C	genes upregulated vs. control
SIAH1	ETV1	HK2	ZNF702P	COL25A1	genes downregulated vs. control
SCUBE1	SIAH1	MCFD2	SIAH1	CYLD
KIF6	ZNF702P	MIR573	SCUBE1	DDHD2
MPDZ	TAPT1	PTPRD	KIF6	DST
SLC25A4	ZNF572	ZNF702P	MPDZ	ETV1
	ARPC4	SIAH1	SLC25A4	FUT8
	CHCHD3	RNU6-1196P	EHMT1	GTDC1
	COL25A1	Y_RNA	SNHG18	HECA
	MGMT	SCUBE1		ITM2B
	IFFO2	KIF6		KLHL7
	KIF6	MPDZ		MUT
	NNT	SLC25A4		RNU1-16P
	MPDZ			SESN3
	POLH			SIAH1
	RCCD1			STXBP5L
	RP11-11N7.4			TAPT1
	RP11-192P3.5			UNC80
	SCUBE1			USP53
	TFB1M			WDR76
	FGF14-IT1			ZNF516
				ZNF572
				ZNF702P
				ALKBH1
				APEX1
				ARPC4
				CHCHD3
				DDX55
				DHCR24
				EARS2
				EMC4
				FGF14-IT1
				FHL1
				HSPA8
				IFFO2
				KIF6
				MGMT
				MIR3609
				MPDZ
				MRPS15
				NNT
				ORMDL2
				POLH
				POLR3K
				RCCD1
				RN7SL330P
				RP11-11N7.4
				RP11-192P3.5
				RP11-613M5.2
				RPL17P25
				SCUBE1
				SNHG5
				SNRPC
				STK25
				TFB1M
				TRIM25
				URB2
